# Supplementary material for: Genomic features of Salmonella Bovismorbificans isolated from calves in British Columbia, Canada
Source: Front Vet Sci. 2025 Jun 6;12:1590149. doi: 10.3389/fvets.2025.1590149 (PMC12179427; doi:10.3389/fvets.2025.1590149)
Supplement: Supplementary Table 1 — Details of the dataset, pan-genome analysis, and identified virulence genes across the studied isolates. [file Table_1.xlsx]

## Sheet: Dataset
Strain/Assembly name	GenBank Accession #	MLST	Common Source	geo_loc_name
2967		377	Cattle	Canada
3266		377	Cattle	Canada
3271		377	Cattle	Canada
3876		377	Cattle	Canada
PDT000328870	GCA_003887935.1	1499	Human	United Kingdom
PDT000318948	GCA_004159955.1	142	Human	United Kingdom
PDT000345087	GCA_004253565.1	142	Environmental	United Kingdom
PDT000344134	GCA_004259195.1	142	Environmental	United Kingdom
PDT000518230	GCA_006397075.1	150	Cattle	USA
PDT000434007	GCA_006524555.1	150	Cattle	USA
PDT000498707	GCA_006527615.1	150	Cattle	USA
PDT000329434	GCA_006976825.1	2640	Human	United Kingdom
PDT000345077	GCA_006985805.1	142	Environmental	United Kingdom
PDT000337366	GCA_007011955.1	142	Human	United Kingdom
PDT000378483	GCA_007018865.1	142	Environmental	United Kingdom
PDT000323039	GCA_007149805.1	1499	Human	United Kingdom
PDT000099388	GCA_007188635.1	1499	Human	United Kingdom
PDT000333544	GCA_007213985.1	2640	Human	United Kingdom
PDT000199376	GCA_007232975.1	1499	Human	United Kingdom
PDT000336338	GCA_007234335.1	1499	Human	United Kingdom
PDT000349688	GCA_007274675.1	142	Environmental	United Kingdom
PDT000351251	GCA_007286915.1	142	Environmental	United Kingdom
PDT000407615	GCA_007352355.1	150	Cattle	USA
PDT000458559	GCA_007420165.1	142	Environmental	United Kingdom
PDT000458631	GCA_007420625.1	142	Environmental	United Kingdom
PDT000472641	GCA_007435185.1	2640	Human	United Kingdom
PDT000458238	GCA_007589195.1	142	Environmental	United Kingdom
PDT000458624	GCA_007589215.1	142	Environmental	United Kingdom
PDT000458644	GCA_007589615.1	142	Human	United Kingdom
PDT000458964	GCA_007590985.1	142	Human	United Kingdom
PDT000459908	GCA_007591305.1	142	Environmental	United Kingdom
PDT000458979	GCA_007656015.1	142	Environmental	United Kingdom
PDT000057006	GCA_007816015.1	142	Human	United Kingdom
PDT000573424	GCA_008247625.1	2640	Human	United Kingdom
PDT000573971	GCA_008252985.1	2640	Human	United Kingdom
PDT000573978	GCA_008276445.1	2640	Human	United Kingdom
PDT000576510	GCA_008294135.1	2640	Human	United Kingdom
PDT000339343	GCA_008449965.1	377	Cattle	USA
PDT000096743	GCA_008470085.1	150	Cattle	USA
PDT000135400	GCA_008479985.1	150	Cattle	USA
PDT000329582	GCA_008496165.1	377	Cattle	USA
PDT000355089	GCA_008503965.1	150	Cattle	USA
PDT000111613	GCA_008515825.1	150	Swine	USA
PDT000141108	GCA_008523645.1	150	Cattle	USA
PDT000588107	GCA_008600165.1	2640	Human	United Kingdom
PDT000602980	GCA_008960745.1	150	Cattle	USA
PDT000608771	GCA_009171665.1	2640	Human	United Kingdom
PDT000199267	GCA_009189625.1	1499	Human	United Kingdom
PDT000199322	GCA_009190425.1	142	Human	United Kingdom
PDT000199390	GCA_009191295.1	142	Human	United Kingdom
PDT000618625	GCA_009406295.1	142	Human	United Kingdom
PDT000618616	GCA_009407005.1	1499	Human	United Kingdom
ASM975853v1	GCA_009758535.1	1499	Human	Switzerland
ASM975897v1	GCA_009758975.1	150	Environmental	USA
PDT000037370	GCA_010404755.1	150	Cattle	USA
PDT000268774	GCA_010660325.1	150	Cattle	USA
PDT000157397	GCA_010679085.1	150	Cattle	USA
PDT000057217	GCA_010691525.1	142	Human	United Kingdom
PDT000224614	GCA_010720995.1	150	Cattle	USA
PDT000056667	GCA_010723655.1	1499	Human	United Kingdom
PDT000313917	GCA_010947275.1	142	Human	United Kingdom
PDT000628553	GCA_011008515.1	150	Cattle	USA
PDT000057585	GCA_011444795.1	142	Human	United Kingdom
PDT000628554	GCA_011562125.1	150	Cattle	USA
PDT000763641	GCA_013725145.1	377	Human	United Kingdom
PDT000826797	GCA_014348975.1	150	Swine	USA
PDT000837019	GCA_014598135.1	142	Human	United Kingdom
PDT000849575	GCA_014781935.1	150	Cattle	USA
PDT000871364	GCA_015074125.1	150	Cattle	USA
PDT000894826	GCA_015652195.1	142	Human	United Kingdom
PDT000901544	GCA_015710435.1	142	Human	United Kingdom
PDT001067514	GCA_018871865.1	150	Swine	USA
PDT001108975	GCA_019598505.1	377	Cattle	USA
PDT001128912	GCA_019950075.1	142	Human	United Kingdom
PDT001128698	GCA_019951255.1	142	Human	United Kingdom
PDT001174211	GCA_020873675.1	1499	Human	United Kingdom
PDT001180071	GCA_020910485.1	1499	Human	United Kingdom
PDT001179312	GCA_020911705.1	1499	Human	United Kingdom
PDT001186615	GCA_020992625.1	1499	Human	United Kingdom
PDT001185804	GCA_020994705.1	1499	Human	United Kingdom
PDT001211580	GCA_021289205.1	1499	Human	United Kingdom
PDT001229294	GCA_021561415.1	142	Human	United Kingdom
PDT001229315	GCA_021561455.1	142	Human	United Kingdom
PDT001236702	GCA_021867975.1	150	Swine	USA
PDT001437445	GCA_025505225.1	150	Cattle	USA
PDT001464588	GCA_025836835.1	150	Swine	USA
PDT001489901	GCA_026295135.1	377	Human	Australia
PDT001489504	GCA_026875805.1	1499	Human	Australia
PDT001655229	GCA_029126765.1	377	Human	Australia
PDT001655278	GCA_029132605.1	377	Human	Australia
PDT001655042	GCA_029136965.1	377	Human	Australia
PDT001655044	GCA_029137105.1	377	Human	Australia
PDT001655040	GCA_029137165.1	377	Human	Australia
PDT001654854	GCA_029140385.1	1499	Human	Australia
PDT001654843	GCA_029140645.1	377	Human	Australia
PDT001654708	GCA_029143245.1	377	Human	Australia
PDT001654639	GCA_029144585.1	377	Human	Australia
PDT001654503	GCA_029147955.1	377	Human	Australia
PDT001654502	GCA_029147995.1	377	Human	Australia
PDT001654498	GCA_029148035.1	377	Human	Australia
PDT001662046	GCA_029221685.1	150	Swine	USA
PDT001859052	GCA_031562715.1	150	Swine	USA
PDT001857965	GCA_031576455.1	150	Cattle	USA
PDT001948380	GCA_032875795.1	150	Cattle	USA
PDT001983317	GCA_033618165.1	150	Cattle	USA
PDT001988662	GCA_033820495.1	150	Cattle	USA
ASM307913v1	GCF_003079135.1	150	Horse	USA
ASM920817v1	GCF_009208175.1	377	Sheep	Australia
ASM1292780v1	GCF_012927805.1	377	Goat	Australia
SM1292791v1	GCF_012927915.1	377	Cattle	Australia
ASM1292815v1	GCF_012928155.1	377	Cattle	Australia
ASM1292818v1	GCF_012928185.1	377	Cattle	Australia
ASM1292821v1	GCF_012928215.1	377	Sheep	Australia
ASM1292822v1	GCF_012928225.1	377	Cattle	Australia

## Sheet: Pan Genome Data - Summary
Core genes	3757
Soft core genes	50
Shell genes	1115
Cloud genes	4702
Total genes	9624

## Sheet: Pan Genome Data - details
Gene	Non-unique Gene name	Annotation	No. isolates	No. sequences	Avg sequences per isolate	Genome Fragment	Order within Fragment	Accessory Fragment	Accessory Order with Fragment	QC	Min group size nuc	Max group size nuc	Avg group size nuc	2967	3266	3271	3876	GCA_003887935_1_PDT000328870_1_genomic_out_gff	GCA_004159955_1_PDT000318948_1_genomic_out_gff	GCA_004253565_1_PDT000345087_1_genomic_out_gff	GCA_004259195_1_PDT000344134_1_genomic_out_gff	GCA_006397075_1_PDT000518230_1_genomic_out_gff	GCA_006524555_1_PDT000434007_1_genomic_out_gff	GCA_006527615_1_PDT000498707_1_genomic_out_gff	GCA_006976825_1_PDT000329434_1_genomic_out_gff	GCA_006985805_1_PDT000345077_1_genomic_out_gff	GCA_007011955_1_PDT000337366_1_genomic_out_gff	GCA_007018865_1_PDT000378483_1_genomic_out_gff	GCA_007149805_1_PDT000323039_1_genomic_out_gff	GCA_007188635_1_PDT000099388_2_genomic_out_gff	GCA_007213985_1_PDT000333544_1_genomic_out_gff	GCA_007232975_1_PDT000199376_2_genomic_out_gff	GCA_007234335_1_PDT000336338_1_genomic_out_gff	GCA_007274675_1_PDT000349688_1_genomic_out_gff	GCA_007286915_1_PDT000351251_1_genomic_out_gff	GCA_007352355_1_PDT000407615_1_genomic_out_gff	GCA_007420165_1_PDT000458559_1_genomic_out_gff	GCA_007420625_1_PDT000458631_1_genomic_out_gff	GCA_007435185_1_PDT000472641_1_genomic_out_gff	GCA_007589195_1_PDT000458238_1_genomic_out_gff	GCA_007589215_1_PDT000458624_1_genomic_out_gff	GCA_007589615_1_PDT000458644_1_genomic_out_gff	GCA_007590985_1_PDT000458964_1_genomic_out_gff	GCA_007591305_1_PDT000459908_1_genomic_out_gff	GCA_007656015_1_PDT000458979_1_genomic_out_gff	GCA_007816015_1_PDT000057006_3_genomic_out_gff	GCA_008247625_1_PDT000573424_1_genomic_out_gff	GCA_008252985_1_PDT000573971_1_genomic_out_gff	GCA_008276445_1_PDT000573978_1_genomic_out_gff
torS		Sensor protein TorS	114	114	1	52	2020				824	2735	2684	2967_04044	3266_04398	3271_04425	3876_04190	FGLLNACG_03908	IBPNIEHO_03621	NDLPMKAP_03865	ABHIBDEF_03796	CLENMDMK_03487	OKPKJFCI_03981	GDONGAIO_03219	GEJGAKBB_00997	DMBJAFJD_03932	IFNAGHGF_03938	ADHKEBMM_03947	OGPHLCOI_03587	ONECDKKL_03604	DLAJAEDN_04019	DMFMJFDC_03261	HBBOCNCB_03824	LGIGNMLK_03480	NCAKBNJH_03851	NPGBFFIF_03876	FJIFHCJF_03579	CLPCAHCE_03656	GALIAGHB_04313	FPKPPGJL_03626	LKCHBGGI_03973	GHHCNHDM_03847	MOMMLLHH_03727	DOLKEENL_02872	NKLGJNMO_03228	EJCPDHLA_04060	LKCGLDPN_04083	GMOKCEHM_04071	FACAEEMJ_03811
yidA_2		Sugar phosphatase YidA	114	114	1	52	2014				812	845	836	2967_04050	3266_04404	3271_04419	3876_04196	FGLLNACG_03914	IBPNIEHO_03627	NDLPMKAP_03871	ABHIBDEF_03802	CLENMDMK_03491	OKPKJFCI_03985	GDONGAIO_03223	GEJGAKBB_00991	DMBJAFJD_03938	IFNAGHGF_03944	ADHKEBMM_03953	OGPHLCOI_03593	ONECDKKL_03610	DLAJAEDN_04025	DMFMJFDC_03267	HBBOCNCB_03830	LGIGNMLK_03486	NCAKBNJH_03857	NPGBFFIF_03880	FJIFHCJF_03585	CLPCAHCE_03662	GALIAGHB_04319	FPKPPGJL_03632	LKCHBGGI_03979	GHHCNHDM_03853	MOMMLLHH_03733	DOLKEENL_02878	NKLGJNMO_03234	EJCPDHLA_04066	LKCGLDPN_04089	GMOKCEHM_04077	FACAEEMJ_03817
mnmE		tRNA modification GTPase MnmE	114	114	1	52	2004				1364	1403	1392	2967_04060	3266_04414	3271_04409	3876_04206	FGLLNACG_03924	IBPNIEHO_03637	NDLPMKAP_03881	ABHIBDEF_03812	CLENMDMK_03501	OKPKJFCI_03995	GDONGAIO_03233	GEJGAKBB_00981	DMBJAFJD_03948	IFNAGHGF_03954	ADHKEBMM_03963	OGPHLCOI_03603	ONECDKKL_03620	DLAJAEDN_04035	DMFMJFDC_03277	HBBOCNCB_03840	LGIGNMLK_03496	NCAKBNJH_03867	NPGBFFIF_03890	FJIFHCJF_03595	CLPCAHCE_03672	GALIAGHB_04329	FPKPPGJL_03642	LKCHBGGI_03989	GHHCNHDM_03863	MOMMLLHH_03743	DOLKEENL_02888	NKLGJNMO_03244	EJCPDHLA_04076	LKCGLDPN_04099	GMOKCEHM_04087	FACAEEMJ_03827
mdtL		Multidrug resistance protein MdtL	114	114	1	52	2003				1187	1187	1187	2967_04061	3266_04415	3271_04408	3876_04207	FGLLNACG_03925	IBPNIEHO_03638	NDLPMKAP_03882	ABHIBDEF_03813	CLENMDMK_03502	OKPKJFCI_03996	GDONGAIO_03234	GEJGAKBB_00980	DMBJAFJD_03949	IFNAGHGF_03955	ADHKEBMM_03964	OGPHLCOI_03604	ONECDKKL_03621	DLAJAEDN_04036	DMFMJFDC_03278	HBBOCNCB_03841	LGIGNMLK_03497	NCAKBNJH_03868	NPGBFFIF_03891	FJIFHCJF_03596	CLPCAHCE_03673	GALIAGHB_04330	FPKPPGJL_03643	LKCHBGGI_03990	GHHCNHDM_03864	MOMMLLHH_03744	DOLKEENL_02889	NKLGJNMO_03245	EJCPDHLA_04077	LKCGLDPN_04100	GMOKCEHM_04088	FACAEEMJ_03828
chrR		Quinone reductase	114	114	1	52	2000				566	584	572	2967_04064	3266_04418	3271_04405	3876_04210	FGLLNACG_03928	IBPNIEHO_03641	NDLPMKAP_03885	ABHIBDEF_03816	CLENMDMK_03505	OKPKJFCI_03999	GDONGAIO_03237	GEJGAKBB_00977	DMBJAFJD_03952	IFNAGHGF_03958	ADHKEBMM_03967	OGPHLCOI_03607	ONECDKKL_03624	DLAJAEDN_04039	DMFMJFDC_03281	HBBOCNCB_03844	LGIGNMLK_03500	NCAKBNJH_03871	NPGBFFIF_03894	FJIFHCJF_03599	CLPCAHCE_03676	GALIAGHB_04333	FPKPPGJL_03646	LKCHBGGI_03993	GHHCNHDM_03867	MOMMLLHH_03747	DOLKEENL_02892	NKLGJNMO_03248	EJCPDHLA_04080	LKCGLDPN_04103	GMOKCEHM_04091	FACAEEMJ_03831
group_1017		hypothetical protein	114	114	1	52	223				266	266	266	2967_04108	3266_03250	3271_03829	3876_04179	FGLLNACG_03822	IBPNIEHO_03537	NDLPMKAP_03780	ABHIBDEF_03067	CLENMDMK_03837	OKPKJFCI_03888	GDONGAIO_03449	GEJGAKBB_04190	DMBJAFJD_03847	IFNAGHGF_01846	ADHKEBMM_03862	OGPHLCOI_03079	ONECDKKL_03519	DLAJAEDN_03663	DMFMJFDC_03249	HBBOCNCB_03926	LGIGNMLK_02103	NCAKBNJH_02827	NPGBFFIF_02182	FJIFHCJF_02428	CLPCAHCE_03817	GALIAGHB_03796	FPKPPGJL_03488	LKCHBGGI_02463	GHHCNHDM_03762	MOMMLLHH_03515	DOLKEENL_02291	NKLGJNMO_03552	EJCPDHLA_04162	LKCGLDPN_02905	GMOKCEHM_02345	FACAEEMJ_02585
gadX_1		HTH-type transcriptional regulator GadX	114	114	1	52	216				659	761	760	2967_04115	3266_03243	3271_03836	3876_04172	FGLLNACG_03815	IBPNIEHO_03530	NDLPMKAP_03773	ABHIBDEF_03074	CLENMDMK_03829	OKPKJFCI_03880	GDONGAIO_03441	GEJGAKBB_04183	DMBJAFJD_03840	IFNAGHGF_01853	ADHKEBMM_03855	OGPHLCOI_03072	ONECDKKL_03512	DLAJAEDN_03670	DMFMJFDC_03242	HBBOCNCB_03919	LGIGNMLK_02110	NCAKBNJH_02834	NPGBFFIF_02190	FJIFHCJF_02435	CLPCAHCE_03810	GALIAGHB_03803	FPKPPGJL_03481	LKCHBGGI_02470	GHHCNHDM_03755	MOMMLLHH_03508	DOLKEENL_02298	NKLGJNMO_03545	EJCPDHLA_04155	LKCGLDPN_02898	GMOKCEHM_02352	FACAEEMJ_02578
ccmF_1		hypothetical protein	114	114	1	52	199				1736	2222	2089	2967_04131	3266_03227	3271_03852	3876_04156	FGLLNACG_03799	IBPNIEHO_03514	NDLPMKAP_03757	ABHIBDEF_03090	CLENMDMK_03812	OKPKJFCI_03863	GDONGAIO_03424	GEJGAKBB_04167	DMBJAFJD_03824	IFNAGHGF_01869	ADHKEBMM_03839	OGPHLCOI_03056	ONECDKKL_03496	DLAJAEDN_03686	DMFMJFDC_03226	HBBOCNCB_03903	LGIGNMLK_02126	NCAKBNJH_02850	NPGBFFIF_02207	FJIFHCJF_02451	CLPCAHCE_03794	GALIAGHB_03819	FPKPPGJL_03465	LKCHBGGI_02486	GHHCNHDM_03739	MOMMLLHH_03492	DOLKEENL_02314	NKLGJNMO_03529	EJCPDHLA_04139	LKCGLDPN_02882	GMOKCEHM_02368	FACAEEMJ_02562
group_1020		hypothetical protein	114	114	1	52	198				956	956	956	2967_04132	3266_03226	3271_03853	3876_04155	FGLLNACG_03798	IBPNIEHO_03513	NDLPMKAP_03756	ABHIBDEF_03091	CLENMDMK_03811	OKPKJFCI_03862	GDONGAIO_03423	GEJGAKBB_04166	DMBJAFJD_03823	IFNAGHGF_01870	ADHKEBMM_03838	OGPHLCOI_03055	ONECDKKL_03495	DLAJAEDN_03687	DMFMJFDC_03225	HBBOCNCB_03902	LGIGNMLK_02127	NCAKBNJH_02851	NPGBFFIF_02208	FJIFHCJF_02452	CLPCAHCE_03793	GALIAGHB_03820	FPKPPGJL_03464	LKCHBGGI_02487	GHHCNHDM_03738	MOMMLLHH_03491	DOLKEENL_02315	NKLGJNMO_03528	EJCPDHLA_04138	LKCGLDPN_02881	GMOKCEHM_02369	FACAEEMJ_02561
nhaK		Sodium, potassium, lithium and rubidium/H(+) antiporter	114	114	1	52	188				1646	1688	1668	2967_04142	3266_03216	3271_03863	3876_04145	FGLLNACG_03788	IBPNIEHO_03503	NDLPMKAP_03746	ABHIBDEF_03101	CLENMDMK_03801	OKPKJFCI_03852	GDONGAIO_03413	GEJGAKBB_04156	DMBJAFJD_03813	IFNAGHGF_01880	ADHKEBMM_03828	OGPHLCOI_03045	ONECDKKL_03485	DLAJAEDN_03697	DMFMJFDC_03215	HBBOCNCB_03892	LGIGNMLK_02137	NCAKBNJH_02861	NPGBFFIF_02218	FJIFHCJF_02462	CLPCAHCE_03783	GALIAGHB_03830	FPKPPGJL_03454	LKCHBGGI_02497	GHHCNHDM_03728	MOMMLLHH_03481	DOLKEENL_02325	NKLGJNMO_03518	EJCPDHLA_04128	LKCGLDPN_02871	GMOKCEHM_02379	FACAEEMJ_02551
fadA		3-ketoacyl-CoA thiolase	114	114	1	53	6				674	1163	1158	2967_04228	3266_04230	3271_04204	3876_04052	FGLLNACG_03547	IBPNIEHO_03885	NDLPMKAP_03653	ABHIBDEF_04053	CLENMDMK_03396	OKPKJFCI_03662	GDONGAIO_02885	GEJGAKBB_03933	DMBJAFJD_03566	IFNAGHGF_03530	ADHKEBMM_03658	OGPHLCOI_03996	ONECDKKL_04555	DLAJAEDN_03923	DMFMJFDC_03914	HBBOCNCB_04082	LGIGNMLK_03998	NCAKBNJH_03755	NPGBFFIF_03785	FJIFHCJF_03336	CLPCAHCE_03492	GALIAGHB_04152	FPKPPGJL_03361	LKCHBGGI_03662	GHHCNHDM_03554	MOMMLLHH_03988	DOLKEENL_03843	NKLGJNMO_03769	EJCPDHLA_03818	LKCGLDPN_03989	GMOKCEHM_03835	FACAEEMJ_03717
group_1037		hypothetical protein	114	114	1	53	59				92	233	130	2967_04265	3266_04267	3271_04241	3876_04015	FGLLNACG_03584	IBPNIEHO_03848	NDLPMKAP_03690	ABHIBDEF_04016	CLENMDMK_03433	OKPKJFCI_03699	GDONGAIO_02922	GEJGAKBB_03970	DMBJAFJD_03603	IFNAGHGF_03567	ADHKEBMM_03695	OGPHLCOI_04033	ONECDKKL_03429	DLAJAEDN_03960	DMFMJFDC_03877	HBBOCNCB_04045	LGIGNMLK_03961	NCAKBNJH_03792	NPGBFFIF_03822	FJIFHCJF_03373	CLPCAHCE_03529	GALIAGHB_04189	FPKPPGJL_03398	LKCHBGGI_03699	GHHCNHDM_03591	MOMMLLHH_03951	DOLKEENL_03880	NKLGJNMO_03732	EJCPDHLA_03855	LKCGLDPN_04026	GMOKCEHM_03872	FACAEEMJ_03754
group_1038		hypothetical protein	114	114	1	53	58				389	389	389	2967_04266	3266_04268	3271_04242	3876_04014	FGLLNACG_03585	IBPNIEHO_03847	NDLPMKAP_03691	ABHIBDEF_04015	CLENMDMK_03434	OKPKJFCI_03700	GDONGAIO_02923	GEJGAKBB_03971	DMBJAFJD_03604	IFNAGHGF_03568	ADHKEBMM_03696	OGPHLCOI_04034	ONECDKKL_03430	DLAJAEDN_03961	DMFMJFDC_03876	HBBOCNCB_04044	LGIGNMLK_03960	NCAKBNJH_03793	NPGBFFIF_03823	FJIFHCJF_03374	CLPCAHCE_03530	GALIAGHB_04190	FPKPPGJL_03399	LKCHBGGI_03700	GHHCNHDM_03592	MOMMLLHH_03950	DOLKEENL_03881	NKLGJNMO_03731	EJCPDHLA_03856	LKCGLDPN_04027	GMOKCEHM_03873	FACAEEMJ_03755
cyaY		Iron-sulfur cluster assembly protein CyaY	114	114	1	53	57				320	320	320	2967_04267	3266_04269	3271_04243	3876_04013	FGLLNACG_03586	IBPNIEHO_03846	NDLPMKAP_03692	ABHIBDEF_04014	CLENMDMK_03435	OKPKJFCI_03701	GDONGAIO_02924	GEJGAKBB_03972	DMBJAFJD_03605	IFNAGHGF_03569	ADHKEBMM_03697	OGPHLCOI_04035	ONECDKKL_03431	DLAJAEDN_03962	DMFMJFDC_03875	HBBOCNCB_04043	LGIGNMLK_03959	NCAKBNJH_03794	NPGBFFIF_03824	FJIFHCJF_03375	CLPCAHCE_03531	GALIAGHB_04191	FPKPPGJL_03400	LKCHBGGI_03701	GHHCNHDM_03593	MOMMLLHH_03949	DOLKEENL_03882	NKLGJNMO_03730	EJCPDHLA_03857	LKCGLDPN_04028	GMOKCEHM_03874	FACAEEMJ_03756
wzyE		putative ECA polymerase	114	114	1	53	49				848	1358	1353	2967_04279	3266_04281	3271_04255	3876_04001	FGLLNACG_03598	IBPNIEHO_04189	NDLPMKAP_03704	ABHIBDEF_04220	CLENMDMK_03450	OKPKJFCI_03716	GDONGAIO_02939	GEJGAKBB_03984	DMBJAFJD_03617	IFNAGHGF_03581	ADHKEBMM_03709	OGPHLCOI_04047	ONECDKKL_03443	DLAJAEDN_03974	DMFMJFDC_04224	HBBOCNCB_04453	LGIGNMLK_04245	NCAKBNJH_03806	NPGBFFIF_03839	FJIFHCJF_03387	CLPCAHCE_03543	GALIAGHB_04203	FPKPPGJL_03412	LKCHBGGI_03713	GHHCNHDM_03605	MOMMLLHH_04127	DOLKEENL_03894	NKLGJNMO_04091	EJCPDHLA_03869	LKCGLDPN_04040	GMOKCEHM_03886	FACAEEMJ_03768
group_1041		hypothetical protein	114	114	1	52	6331				164	164	164	2967_04287	3266_04493	3271_04467	3876_04397	FGLLNACG_04214	IBPNIEHO_04108	NDLPMKAP_04044	ABHIBDEF_04180	CLENMDMK_00724	OKPKJFCI_00424	GDONGAIO_00008	GEJGAKBB_03458	DMBJAFJD_04166	IFNAGHGF_02454	ADHKEBMM_04224	OGPHLCOI_04381	ONECDKKL_04221	DLAJAEDN_04352	DMFMJFDC_04110	HBBOCNCB_04246	LGIGNMLK_00006	NCAKBNJH_04164	NPGBFFIF_04052	FJIFHCJF_00006	CLPCAHCE_04107	GALIAGHB_03483	FPKPPGJL_04059	LKCHBGGI_02734	GHHCNHDM_04083	MOMMLLHH_01569	DOLKEENL_04046	NKLGJNMO_03895	EJCPDHLA_04172	LKCGLDPN_03060	GMOKCEHM_04291	FACAEEMJ_04299
acuI		putative acrylyl-CoA reductase AcuI	114	114	1	52	6342				974	974	974	2967_04298	3266_04482	3271_04456	3876_04386	FGLLNACG_04225	IBPNIEHO_04119	NDLPMKAP_04055	ABHIBDEF_04191	CLENMDMK_00735	OKPKJFCI_00435	GDONGAIO_00019	GEJGAKBB_03469	DMBJAFJD_04177	IFNAGHGF_02465	ADHKEBMM_04235	OGPHLCOI_04392	ONECDKKL_04232	DLAJAEDN_04363	DMFMJFDC_04121	HBBOCNCB_04257	LGIGNMLK_00017	NCAKBNJH_04175	NPGBFFIF_04063	FJIFHCJF_00017	CLPCAHCE_04118	GALIAGHB_03494	FPKPPGJL_04070	LKCHBGGI_02745	GHHCNHDM_04094	MOMMLLHH_01580	DOLKEENL_04057	NKLGJNMO_03906	EJCPDHLA_04183	LKCGLDPN_03071	GMOKCEHM_04302	FACAEEMJ_04310
wecA		Undecaprenyl-phosphate alpha-N-acetylglucosaminyl 1-phosphate transferase	114	114	1	53	39				920	1103	1101	2967_04428	3266_04291	3271_04265	3876_03991	FGLLNACG_03608	IBPNIEHO_04199	NDLPMKAP_03714	ABHIBDEF_04230	CLENMDMK_03460	OKPKJFCI_03726	GDONGAIO_02949	GEJGAKBB_03994	DMBJAFJD_03627	IFNAGHGF_03591	ADHKEBMM_03719	OGPHLCOI_04057	ONECDKKL_03453	DLAJAEDN_03984	DMFMJFDC_04234	HBBOCNCB_04463	LGIGNMLK_04255	NCAKBNJH_03816	NPGBFFIF_03849	FJIFHCJF_03397	CLPCAHCE_03553	GALIAGHB_04213	FPKPPGJL_03422	LKCHBGGI_03723	GHHCNHDM_03615	MOMMLLHH_04137	DOLKEENL_03904	NKLGJNMO_04101	EJCPDHLA_03879	LKCGLDPN_04050	GMOKCEHM_03896	FACAEEMJ_03778
group_1066		hypothetical protein	114	114	1	53	30				341	341	341	2967_04437	3266_04300	3271_04274	3876_03982	FGLLNACG_03617	IBPNIEHO_04208	NDLPMKAP_03723	ABHIBDEF_04239	CLENMDMK_03469	OKPKJFCI_03735	GDONGAIO_02958	GEJGAKBB_04003	DMBJAFJD_03636	IFNAGHGF_03600	ADHKEBMM_03728	OGPHLCOI_04066	ONECDKKL_03462	DLAJAEDN_03993	DMFMJFDC_04243	HBBOCNCB_04472	LGIGNMLK_04264	NCAKBNJH_03825	NPGBFFIF_03858	FJIFHCJF_03406	CLPCAHCE_03562	GALIAGHB_04222	FPKPPGJL_03431	LKCHBGGI_03732	GHHCNHDM_03624	MOMMLLHH_04146	DOLKEENL_03913	NKLGJNMO_04110	EJCPDHLA_03888	LKCGLDPN_04059	GMOKCEHM_03905	FACAEEMJ_03787
zraP		Zinc resistance-associated protein	114	114	1	52	1253				443	455	454	2967_04488	3266_04575	3271_04479	3876_04576	FGLLNACG_04445	IBPNIEHO_04223	NDLPMKAP_04165	ABHIBDEF_04254	CLENMDMK_04195	OKPKJFCI_04129	GDONGAIO_03953	GEJGAKBB_04388	DMBJAFJD_04246	IFNAGHGF_04210	ADHKEBMM_04264	OGPHLCOI_04465	ONECDKKL_04376	DLAJAEDN_04394	DMFMJFDC_04516	HBBOCNCB_04523	LGIGNMLK_01383	NCAKBNJH_04244	NPGBFFIF_04135	FJIFHCJF_04169	CLPCAHCE_04187	GALIAGHB_04489	FPKPPGJL_04213	LKCHBGGI_04244	GHHCNHDM_04164	MOMMLLHH_04161	DOLKEENL_04207	NKLGJNMO_04125	EJCPDHLA_04253	LKCGLDPN_04356	GMOKCEHM_04331	FACAEEMJ_04485
thiE		Thiamine-phosphate synthase	114	114	1	52	1263				635	635	635	2967_04497	3266_04566	3271_04488	3876_04567	FGLLNACG_04454	IBPNIEHO_04232	NDLPMKAP_04174	ABHIBDEF_04263	CLENMDMK_04204	OKPKJFCI_04138	GDONGAIO_03962	GEJGAKBB_04397	DMBJAFJD_04255	IFNAGHGF_04219	ADHKEBMM_04273	OGPHLCOI_04474	ONECDKKL_04385	DLAJAEDN_04403	DMFMJFDC_04525	HBBOCNCB_04532	LGIGNMLK_01374	NCAKBNJH_04253	NPGBFFIF_04144	FJIFHCJF_04178	CLPCAHCE_04196	GALIAGHB_04498	FPKPPGJL_04222	LKCHBGGI_04253	GHHCNHDM_04173	MOMMLLHH_04170	DOLKEENL_04216	NKLGJNMO_04134	EJCPDHLA_04262	LKCGLDPN_04365	GMOKCEHM_04340	FACAEEMJ_04494
group_1083		hypothetical protein	114	114	1	52	1212			Hypothetical protein with no hits to refseq/uniprot/clusters/cdd/tigrfams/pfam overlapping another protein with hits	269	269	269	2967_04546	3266_02416	3271_04569	3876_01983	FGLLNACG_04482	IBPNIEHO_04283	NDLPMKAP_04234	ABHIBDEF_04291	CLENMDMK_04104	OKPKJFCI_04166	GDONGAIO_04074	GEJGAKBB_04459	DMBJAFJD_04316	IFNAGHGF_04256	ADHKEBMM_04301	OGPHLCOI_04573	ONECDKKL_04446	DLAJAEDN_04433	DMFMJFDC_04404	HBBOCNCB_04633	LGIGNMLK_04287	NCAKBNJH_04313	NPGBFFIF_04171	FJIFHCJF_04207	CLPCAHCE_04289	GALIAGHB_04527	FPKPPGJL_04282	LKCHBGGI_04282	GHHCNHDM_04235	MOMMLLHH_04230	DOLKEENL_04277	NKLGJNMO_04215	EJCPDHLA_04291	LKCGLDPN_04426	GMOKCEHM_04401	FACAEEMJ_04389
group_1084		hypothetical protein	114	114	1	52	1201				257	257	257	2967_04557	3266_02427	3271_04580	3876_01972	FGLLNACG_04471	IBPNIEHO_04272	NDLPMKAP_04223	ABHIBDEF_04280	CLENMDMK_04093	OKPKJFCI_04155	GDONGAIO_04063	GEJGAKBB_04447	DMBJAFJD_04305	IFNAGHGF_04245	ADHKEBMM_04290	OGPHLCOI_04562	ONECDKKL_04435	DLAJAEDN_04421	DMFMJFDC_04393	HBBOCNCB_04622	LGIGNMLK_04276	NCAKBNJH_04302	NPGBFFIF_04160	FJIFHCJF_04196	CLPCAHCE_04278	GALIAGHB_04515	FPKPPGJL_04271	LKCHBGGI_04271	GHHCNHDM_04224	MOMMLLHH_04219	DOLKEENL_04266	NKLGJNMO_04204	EJCPDHLA_04280	LKCGLDPN_04414	GMOKCEHM_04389	FACAEEMJ_04377
group_1085		hypothetical protein	114	114	1	52	819				290	455	334	2967_04559	3266_04599	3271_04582	3876_04600	FGLLNACG_03629	IBPNIEHO_02665	NDLPMKAP_03054	ABHIBDEF_03114	CLENMDMK_03120	OKPKJFCI_02013	GDONGAIO_02699	GEJGAKBB_04516	DMBJAFJD_00482	IFNAGHGF_02944	ADHKEBMM_03162	OGPHLCOI_00001	ONECDKKL_02597	DLAJAEDN_04524	DMFMJFDC_02760	HBBOCNCB_02687	LGIGNMLK_04375	NCAKBNJH_03345	NPGBFFIF_02800	FJIFHCJF_02948	CLPCAHCE_02710	GALIAGHB_04583	FPKPPGJL_02979	LKCHBGGI_03269	GHHCNHDM_02855	MOMMLLHH_02523	DOLKEENL_03060	NKLGJNMO_02298	EJCPDHLA_03626	LKCGLDPN_04516	GMOKCEHM_04489	FACAEEMJ_04480
group_1086		hypothetical protein	114	114	1	52	822				323	323	323	2967_04561	3266_04597	3271_04584	3876_04598	FGLLNACG_03631	IBPNIEHO_02667	NDLPMKAP_03056	ABHIBDEF_03116	CLENMDMK_03122	OKPKJFCI_02015	GDONGAIO_02701	GEJGAKBB_04514	DMBJAFJD_00484	IFNAGHGF_02946	ADHKEBMM_03164	OGPHLCOI_00003	ONECDKKL_02599	DLAJAEDN_04522	DMFMJFDC_02762	HBBOCNCB_02689	LGIGNMLK_04373	NCAKBNJH_03347	NPGBFFIF_02802	FJIFHCJF_02950	CLPCAHCE_02712	GALIAGHB_04581	FPKPPGJL_02981	LKCHBGGI_03271	GHHCNHDM_02857	MOMMLLHH_02525	DOLKEENL_03062	NKLGJNMO_02300	EJCPDHLA_03628	LKCGLDPN_04514	GMOKCEHM_04487	FACAEEMJ_04478
pat		Peptidyl-lysine N-acetyltransferase Pat	114	114	1	52	824				593	2660	2641	2967_04563	3266_04595	3271_04586	3876_04596	FGLLNACG_03633	IBPNIEHO_02669	NDLPMKAP_03058	ABHIBDEF_03118	CLENMDMK_03124	OKPKJFCI_02017	GDONGAIO_02703	GEJGAKBB_04512	DMBJAFJD_00486	IFNAGHGF_02948	ADHKEBMM_03166	OGPHLCOI_00005	ONECDKKL_02601	DLAJAEDN_04520	DMFMJFDC_02764	HBBOCNCB_02691	LGIGNMLK_04371	NCAKBNJH_03349	NPGBFFIF_02804	FJIFHCJF_02952	CLPCAHCE_02714	GALIAGHB_04579	FPKPPGJL_02983	LKCHBGGI_03273	GHHCNHDM_02859	MOMMLLHH_02527	DOLKEENL_03064	NKLGJNMO_02302	EJCPDHLA_03630	LKCGLDPN_04512	GMOKCEHM_04485	FACAEEMJ_04476
dsbE		Thiol:disulfide interchange protein DsbE	114	114	1	52	1948				557	557	557	2967_04602	3266_04615	3271_04613	3876_04617	FGLLNACG_04653	IBPNIEHO_04364	NDLPMKAP_04336	ABHIBDEF_03783	CLENMDMK_04261	OKPKJFCI_04257	GDONGAIO_04308	GEJGAKBB_01010	DMBJAFJD_04384	IFNAGHGF_04372	ADHKEBMM_04385	OGPHLCOI_03574	ONECDKKL_04586	DLAJAEDN_04006	DMFMJFDC_03815	HBBOCNCB_04923	LGIGNMLK_02356	NCAKBNJH_03838	NPGBFFIF_04267	FJIFHCJF_04344	CLPCAHCE_04375	GALIAGHB_02502	FPKPPGJL_04350	LKCHBGGI_04369	GHHCNHDM_04331	MOMMLLHH_03674	DOLKEENL_02859	NKLGJNMO_04373	EJCPDHLA_04366	LKCGLDPN_04070	GMOKCEHM_04520	FACAEEMJ_03798
rcnA		Nickel/cobalt efflux system RcnA	114	114	1	52	6805				824	914	855	2967_02357	3266_01198	3271_01539	3876_01117	FGLLNACG_00992	IBPNIEHO_01134	NDLPMKAP_00647	ABHIBDEF_00221	CLENMDMK_04177	OKPKJFCI_04234	GDONGAIO_04244	GEJGAKBB_01560	DMBJAFJD_02104	IFNAGHGF_01160	ADHKEBMM_00221	OGPHLCOI_02242	ONECDKKL_01256	DLAJAEDN_01191	DMFMJFDC_02515	HBBOCNCB_00261	LGIGNMLK_00365	NCAKBNJH_01221	NPGBFFIF_01316	FJIFHCJF_00365	CLPCAHCE_00993	GALIAGHB_01724	FPKPPGJL_01761	LKCHBGGI_00742	GHHCNHDM_00264	MOMMLLHH_00222	DOLKEENL_01305	NKLGJNMO_00221	EJCPDHLA_00760	LKCGLDPN_02033	GMOKCEHM_02131	FACAEEMJ_04040
patB		Cystathionine beta-lyase PatB	114	114	1	52	5790				539	1208	1133	2967_00504	3266_00552	3271_00552	3876_00322	FGLLNACG_00855	IBPNIEHO_00744	NDLPMKAP_01458	ABHIBDEF_01734	CLENMDMK_02189	OKPKJFCI_00269	GDONGAIO_00658	GEJGAKBB_02397	DMBJAFJD_01034	IFNAGHGF_00878	ADHKEBMM_01906	OGPHLCOI_00714	ONECDKKL_00230	DLAJAEDN_02722	DMFMJFDC_00730	HBBOCNCB_00944	LGIGNMLK_01115	NCAKBNJH_02061	NPGBFFIF_00270	FJIFHCJF_01357	CLPCAHCE_01229	GALIAGHB_02707	FPKPPGJL_00643	LKCHBGGI_02070	GHHCNHDM_01302	MOMMLLHH_00924	DOLKEENL_00604	NKLGJNMO_00971	EJCPDHLA_02014	LKCGLDPN_01749	GMOKCEHM_01847	FACAEEMJ_00205
group_1190		hypothetical protein	114	114	1	52	139				737	749	740	2967_03920	3266_03172	3271_03906	3876_04101	FGLLNACG_03858	IBPNIEHO_03572	NDLPMKAP_03816	ABHIBDEF_03965	CLENMDMK_03856	OKPKJFCI_03933	GDONGAIO_03168	GEJGAKBB_04046	DMBJAFJD_03883	IFNAGHGF_01924	ADHKEBMM_03898	OGPHLCOI_03002	ONECDKKL_04303	DLAJAEDN_04110	DMFMJFDC_04151	HBBOCNCB_03632	LGIGNMLK_02181	NCAKBNJH_02905	NPGBFFIF_04003	FJIFHCJF_02506	CLPCAHCE_03443	GALIAGHB_04264	FPKPPGJL_03524	LKCHBGGI_02541	GHHCNHDM_03798	MOMMLLHH_03999	DOLKEENL_02369	NKLGJNMO_03023	EJCPDHLA_04011	LKCGLDPN_02827	GMOKCEHM_04022	FACAEEMJ_02507
group_121		hypothetical protein	114	121	1.07	52	5478				596	845	746	2967_00619	3266_00667	3271_00667	3876_00207	FGLLNACG_00740	IBPNIEHO_02522	NDLPMKAP_01343	ABHIBDEF_01619	CLENMDMK_02074	OKPKJFCI_00384	GDONGAIO_03826	GEJGAKBB_02281	DMBJAFJD_00919	IFNAGHGF_00763	ADHKEBMM_01791	OGPHLCOI_00599	ONECDKKL_00115	DLAJAEDN_02606	DMFMJFDC_00615	HBBOCNCB_00829	LGIGNMLK_01000	NCAKBNJH_01946	NPGBFFIF_00385	FJIFHCJF_01242	CLPCAHCE_01114	GALIAGHB_02591	FPKPPGJL_00528	LKCHBGGI_01955	GHHCNHDM_01187	MOMMLLHH_00808	DOLKEENL_00489	NKLGJNMO_00856	EJCPDHLA_01898	LKCGLDPN_01633	GMOKCEHM_01731	FACAEEMJ_00089
group_1251		Deacetylase	114	114	1	52	7834				1007	1163	1154	2967_03514	3266_03356	3271_03571	3876_03276	FGLLNACG_02626	IBPNIEHO_02377	NDLPMKAP_02996	ABHIBDEF_02964	CLENMDMK_02615	OKPKJFCI_01367	GDONGAIO_02592	GEJGAKBB_02806	DMBJAFJD_02994	IFNAGHGF_02666	ADHKEBMM_02795	OGPHLCOI_03463	ONECDKKL_03815	DLAJAEDN_03439	DMFMJFDC_03468	HBBOCNCB_01978	LGIGNMLK_02552	NCAKBNJH_03286	NPGBFFIF_02064	FJIFHCJF_02890	CLPCAHCE_02652	GALIAGHB_03093	FPKPPGJL_02921	LKCHBGGI_03067	GHHCNHDM_02797	MOMMLLHH_02333	DOLKEENL_03002	NKLGJNMO_02240	EJCPDHLA_02345	LKCGLDPN_02390	GMOKCEHM_02240	FACAEEMJ_01933
group_127		hypothetical protein	114	114	1	52	5232			Hypothetical protein with no hits to refseq/uniprot/clusters/cdd/tigrfams/pfam overlapping another protein with hits	245	1265	1196	2967_00737	3266_00784	3271_00784	3876_00089	FGLLNACG_02830	IBPNIEHO_00366	NDLPMKAP_00028	ABHIBDEF_00456	CLENMDMK_03300	OKPKJFCI_02887	GDONGAIO_01831	GEJGAKBB_00028	DMBJAFJD_00028	IFNAGHGF_00372	ADHKEBMM_00457	OGPHLCOI_00481	ONECDKKL_03307	DLAJAEDN_00029	DMFMJFDC_02233	HBBOCNCB_02900	LGIGNMLK_02869	NCAKBNJH_00028	NPGBFFIF_00505	FJIFHCJF_01766	CLPCAHCE_01668	GALIAGHB_00576	FPKPPGJL_00029	LKCHBGGI_00028	GHHCNHDM_01631	MOMMLLHH_02762	DOLKEENL_01367	NKLGJNMO_01228	EJCPDHLA_00995	LKCGLDPN_00029	GMOKCEHM_01080	FACAEEMJ_01209
group_129		hypothetical protein	114	114	1	52	3081				476	743	733	2967_01269	3266_01949	3271_01937	3876_01898	FGLLNACG_01317	IBPNIEHO_00314	NDLPMKAP_01162	ABHIBDEF_01187	CLENMDMK_01275	OKPKJFCI_02560	GDONGAIO_01731	GEJGAKBB_00865	DMBJAFJD_01536	IFNAGHGF_00320	ADHKEBMM_01679	OGPHLCOI_01654	ONECDKKL_01430	DLAJAEDN_00930	DMFMJFDC_01154	HBBOCNCB_03042	LGIGNMLK_00888	NCAKBNJH_01574	NPGBFFIF_03336	FJIFHCJF_00886	CLPCAHCE_00747	GALIAGHB_01431	FPKPPGJL_01515	LKCHBGGI_01346	GHHCNHDM_00787	MOMMLLHH_02219	DOLKEENL_00376	NKLGJNMO_00744	EJCPDHLA_00039	LKCGLDPN_01180	GMOKCEHM_00317	FACAEEMJ_00918
ycaL		Metalloprotease YcaL	114	114	1	52	4153				734	767	760	2967_03386	3266_03649	3271_03329	3876_03148	FGLLNACG_02151	IBPNIEHO_01548	NDLPMKAP_03229	ABHIBDEF_02756	CLENMDMK_00334	OKPKJFCI_01849	GDONGAIO_01063	GEJGAKBB_04119	DMBJAFJD_03134	IFNAGHGF_03512	ADHKEBMM_00897	OGPHLCOI_01983	ONECDKKL_01510	DLAJAEDN_04333	DMFMJFDC_00798	HBBOCNCB_02455	LGIGNMLK_02693	NCAKBNJH_00496	NPGBFFIF_02636	FJIFHCJF_03801	CLPCAHCE_00029	GALIAGHB_04403	FPKPPGJL_00854	LKCHBGGI_03938	GHHCNHDM_03535	MOMMLLHH_03209	DOLKEENL_03235	NKLGJNMO_02873	EJCPDHLA_02737	LKCGLDPN_04253	GMOKCEHM_04272	FACAEEMJ_03978
yhhS		putative MFS-type transporter YhhS	114	114	1	52	1410				659	1259	1228	2967_01467	3266_02255	3271_03011	3876_02144	FGLLNACG_00232	IBPNIEHO_01218	NDLPMKAP_02383	ABHIBDEF_02046	CLENMDMK_00132	OKPKJFCI_01030	GDONGAIO_00872	GEJGAKBB_01243	DMBJAFJD_02387	IFNAGHGF_01674	ADHKEBMM_02598	OGPHLCOI_01334	ONECDKKL_00955	DLAJAEDN_02016	DMFMJFDC_01273	HBBOCNCB_00648	LGIGNMLK_01231	NCAKBNJH_02373	NPGBFFIF_01180	FJIFHCJF_01612	CLPCAHCE_01889	GALIAGHB_02110	FPKPPGJL_02210	LKCHBGGI_02332	GHHCNHDM_01004	MOMMLLHH_01469	DOLKEENL_02020	NKLGJNMO_01455	EJCPDHLA_01683	LKCGLDPN_01450	GMOKCEHM_00587	FACAEEMJ_01485
dgcJ		putative diguanylate cyclase DgcJ	114	115	1.01	52	6080				587	1493	1434	2967_00227	3266_00275	3271_00275	3876_00599	FGLLNACG_01422	IBPNIEHO_01857	NDLPMKAP_01867	ABHIBDEF_01440	CLENMDMK_02456	OKPKJFCI_03531	GDONGAIO_03946	GEJGAKBB_02102	DMBJAFJD_01792	IFNAGHGF_01528	ADHKEBMM_01207	OGPHLCOI_01757	ONECDKKL_02506	DLAJAEDN_02427	DMFMJFDC_01853	HBBOCNCB_02351	LGIGNMLK_01910	NCAKBNJH_00806	NPGBFFIF_03777	FJIFHCJF_02235	CLPCAHCE_00339	GALIAGHB_00334	FPKPPGJL_01164	LKCHBGGI_01776	GHHCNHDM_01992	MOMMLLHH_03420	DOLKEENL_00993	NKLGJNMO_02723	EJCPDHLA_03154	LKCGLDPN_00773	GMOKCEHM_01015	FACAEEMJ_00675
rcsC_1		Sensor histidine kinase RcsC	114	114	1	52	5968				734	2762	2733	2967_00335	3266_00383	3271_00383	3876_00491	FGLLNACG_01530	IBPNIEHO_00911	NDLPMKAP_01625	ABHIBDEF_04362	CLENMDMK_03018	OKPKJFCI_00107	GDONGAIO_00496	GEJGAKBB_02565	DMBJAFJD_01201	IFNAGHGF_04326	ADHKEBMM_02073	OGPHLCOI_01864	ONECDKKL_00398	DLAJAEDN_03513	DMFMJFDC_02335	HBBOCNCB_03419	LGIGNMLK_02736	NCAKBNJH_03452	NPGBFFIF_00107	FJIFHCJF_04245	CLPCAHCE_04327	GALIAGHB_00442	FPKPPGJL_00810	LKCHBGGI_04318	GHHCNHDM_02962	MOMMLLHH_02630	DOLKEENL_04348	NKLGJNMO_03385	EJCPDHLA_03262	LKCGLDPN_03482	GMOKCEHM_03986	FACAEEMJ_00373
cysH_2		Phosphoadenosine phosphosulfate reductase	114	114	1	52	7524				815	1235	1223	2967_00965	3266_01645	3271_02241	3876_01594	FGLLNACG_02755	IBPNIEHO_00068	NDLPMKAP_00916	ABHIBDEF_00941	CLENMDMK_01735	OKPKJFCI_02704	GDONGAIO_02542	GEJGAKBB_00619	DMBJAFJD_01290	IFNAGHGF_00074	ADHKEBMM_01433	OGPHLCOI_03199	ONECDKKL_02760	DLAJAEDN_00684	DMFMJFDC_01439	HBBOCNCB_01075	LGIGNMLK_00642	NCAKBNJH_01328	NPGBFFIF_01878	FJIFHCJF_00640	CLPCAHCE_00501	GALIAGHB_01185	FPKPPGJL_01269	LKCHBGGI_01100	GHHCNHDM_00541	MOMMLLHH_00563	DOLKEENL_00130	NKLGJNMO_00498	EJCPDHLA_00285	LKCGLDPN_00934	GMOKCEHM_00071	FACAEEMJ_02918
sadB		Inner membrane lipoprotein SadB	114	114	1	52	1528				584	683	681	2967_01580	3266_02142	3271_02898	3876_02257	FGLLNACG_00120	IBPNIEHO_02246	NDLPMKAP_02271	ABHIBDEF_02836	CLENMDMK_00025	OKPKJFCI_00923	GDONGAIO_00765	GEJGAKBB_01131	DMBJAFJD_02866	IFNAGHGF_02790	ADHKEBMM_03104	OGPHLCOI_01222	ONECDKKL_00843	DLAJAEDN_01904	DMFMJFDC_02143	HBBOCNCB_00536	LGIGNMLK_02424	NCAKBNJH_03158	NPGBFFIF_01073	FJIFHCJF_02759	CLPCAHCE_02524	GALIAGHB_01998	FPKPPGJL_02668	LKCHBGGI_02939	GHHCNHDM_00892	MOMMLLHH_02990	DOLKEENL_02623	NKLGJNMO_01987	EJCPDHLA_01570	LKCGLDPN_01338	GMOKCEHM_00475	FACAEEMJ_03570
sadA		Autotransporter adhesin SadA	114	114	1	52	1529				4154	4385	4350	2967_01581	3266_02141	3271_02897	3876_02258	FGLLNACG_00119	IBPNIEHO_02245	NDLPMKAP_02270	ABHIBDEF_02835	CLENMDMK_00024	OKPKJFCI_00922	GDONGAIO_00764	GEJGAKBB_01130	DMBJAFJD_02865	IFNAGHGF_02789	ADHKEBMM_03103	OGPHLCOI_01221	ONECDKKL_00842	DLAJAEDN_01903	DMFMJFDC_02142	HBBOCNCB_00535	LGIGNMLK_02423	NCAKBNJH_03157	NPGBFFIF_01072	FJIFHCJF_02758	CLPCAHCE_02523	GALIAGHB_01997	FPKPPGJL_02667	LKCHBGGI_02938	GHHCNHDM_00891	MOMMLLHH_02989	DOLKEENL_02622	NKLGJNMO_01986	EJCPDHLA_01569	LKCGLDPN_01337	GMOKCEHM_00474	FACAEEMJ_03569
napF_1		Ferredoxin-type protein NapF	114	114	1	52	898				863	1079	914	2967_01758	3266_02702	3271_02666	3876_02801	FGLLNACG_04425	IBPNIEHO_02741	NDLPMKAP_03130	ABHIBDEF_03190	CLENMDMK_03196	OKPKJFCI_02089	GDONGAIO_02775	GEJGAKBB_03710	DMBJAFJD_00558	IFNAGHGF_03020	ADHKEBMM_03238	OGPHLCOI_00077	ONECDKKL_02673	DLAJAEDN_01512	DMFMJFDC_02836	HBBOCNCB_02763	LGIGNMLK_03023	NCAKBNJH_03421	NPGBFFIF_02876	FJIFHCJF_03024	CLPCAHCE_02786	GALIAGHB_03734	FPKPPGJL_03055	LKCHBGGI_03345	GHHCNHDM_02931	MOMMLLHH_02599	DOLKEENL_03136	NKLGJNMO_02374	EJCPDHLA_03702	LKCGLDPN_03451	GMOKCEHM_03308	FACAEEMJ_01069
mnmC		tRNA 5-methylaminomethyl-2-thiouridine biosynthesis bifunctional protein MnmC	114	114	1	52	2157				275	2000	1863	2967_01907	3266_02553	3271_02517	3876_02950	FGLLNACG_01999	IBPNIEHO_03289	NDLPMKAP_02517	ABHIBDEF_02212	CLENMDMK_01497	OKPKJFCI_03145	GDONGAIO_03301	GEJGAKBB_02903	DMBJAFJD_00707	IFNAGHGF_02007	ADHKEBMM_02223	OGPHLCOI_00276	ONECDKKL_02973	DLAJAEDN_01660	DMFMJFDC_02990	HBBOCNCB_04448	LGIGNMLK_04240	NCAKBNJH_01734	NPGBFFIF_04229	FJIFHCJF_01972	CLPCAHCE_02189	GALIAGHB_02371	FPKPPGJL_04208	LKCHBGGI_01505	GHHCNHDM_02318	MOMMLLHH_04122	DOLKEENL_04202	NKLGJNMO_04086	EJCPDHLA_02536	LKCGLDPN_02487	GMOKCEHM_01519	FACAEEMJ_02197
menH_1		2-succinyl-6-hydroxy-2,4-cyclohexadiene-1-carboxylate synthase	114	114	1	52	6748				626	890	816	2967_02301	3266_01142	3271_01595	3876_01173	FGLLNACG_01048	IBPNIEHO_01509	NDLPMKAP_00703	ABHIBDEF_00165	CLENMDMK_03073	OKPKJFCI_00760	GDONGAIO_00342	GEJGAKBB_01504	DMBJAFJD_02048	IFNAGHGF_01104	ADHKEBMM_00165	OGPHLCOI_02298	ONECDKKL_01848	DLAJAEDN_01135	DMFMJFDC_00269	HBBOCNCB_00205	LGIGNMLK_00309	NCAKBNJH_01165	NPGBFFIF_01370	FJIFHCJF_00309	CLPCAHCE_00937	GALIAGHB_01668	FPKPPGJL_01705	LKCHBGGI_00686	GHHCNHDM_00208	MOMMLLHH_00166	DOLKEENL_01249	NKLGJNMO_00165	EJCPDHLA_00704	LKCGLDPN_01977	GMOKCEHM_02075	FACAEEMJ_03921
ftsK		hypothetical protein	114	114	1	52	4135				1517	4046	3865	2967_03368	3266_03667	3271_03347	3876_03130	FGLLNACG_02133	IBPNIEHO_04353	NDLPMKAP_03247	ABHIBDEF_04382	CLENMDMK_00352	OKPKJFCI_01867	GDONGAIO_01081	GEJGAKBB_04137	DMBJAFJD_03152	IFNAGHGF_04346	ADHKEBMM_00879	OGPHLCOI_02804	ONECDKKL_01528	DLAJAEDN_04529	DMFMJFDC_03956	HBBOCNCB_04792	LGIGNMLK_02711	NCAKBNJH_04384	NPGBFFIF_02654	FJIFHCJF_04265	CLPCAHCE_00011	GALIAGHB_04421	FPKPPGJL_00836	LKCHBGGI_03956	GHHCNHDM_04306	MOMMLLHH_04346	DOLKEENL_03253	NKLGJNMO_01766	EJCPDHLA_02755	LKCGLDPN_04521	GMOKCEHM_04494	FACAEEMJ_03996
group_224		hypothetical protein	114	114	1	52	4158				2264	3056	2836	2967_03391	3266_03644	3271_03324	3876_03153	FGLLNACG_02156	IBPNIEHO_01553	NDLPMKAP_03224	ABHIBDEF_02751	CLENMDMK_00330	OKPKJFCI_01845	GDONGAIO_01059	GEJGAKBB_04114	DMBJAFJD_03129	IFNAGHGF_03507	ADHKEBMM_00902	OGPHLCOI_01988	ONECDKKL_01505	DLAJAEDN_04328	DMFMJFDC_00803	HBBOCNCB_02460	LGIGNMLK_02688	NCAKBNJH_00501	NPGBFFIF_02632	FJIFHCJF_03796	CLPCAHCE_00034	GALIAGHB_04398	FPKPPGJL_00859	LKCHBGGI_03933	GHHCNHDM_03530	MOMMLLHH_03204	DOLKEENL_03230	NKLGJNMO_02868	EJCPDHLA_02732	LKCGLDPN_04248	GMOKCEHM_04267	FACAEEMJ_03973
tsr_2		Methyl-accepting chemotaxis protein I	114	114	1	52	760				1196	1661	1652	2967_03614	3266_03944	3271_03702	3876_03468	FGLLNACG_04080	IBPNIEHO_03809	NDLPMKAP_04005	ABHIBDEF_02458	CLENMDMK_02041	OKPKJFCI_01259	GDONGAIO_02176	GEJGAKBB_02700	DMBJAFJD_04011	IFNAGHGF_04019	ADHKEBMM_04026	OGPHLCOI_04307	ONECDKKL_01997	DLAJAEDN_03048	DMFMJFDC_03789	HBBOCNCB_03964	LGIGNMLK_02068	NCAKBNJH_04009	NPGBFFIF_01776	FJIFHCJF_02393	CLPCAHCE_03843	GALIAGHB_02987	FPKPPGJL_02424	LKCHBGGI_04054	GHHCNHDM_03993	MOMMLLHH_03862	DOLKEENL_03946	NKLGJNMO_03576	EJCPDHLA_02239	LKCGLDPN_02284	GMOKCEHM_04211	FACAEEMJ_01827
yihU		3-sulfolactaldehyde reductase	114	114	1	52	2368				704	923	896	2967_03847	3266_04085	3271_04059	3876_03673	FGLLNACG_02434	IBPNIEHO_03178	NDLPMKAP_02815	ABHIBDEF_03528	CLENMDMK_02294	OKPKJFCI_03369	GDONGAIO_02427	GEJGAKBB_03342	DMBJAFJD_03489	IFNAGHGF_03353	ADHKEBMM_03581	OGPHLCOI_03269	ONECDKKL_02198	DLAJAEDN_03253	DMFMJFDC_03990	HBBOCNCB_01786	LGIGNMLK_03161	NCAKBNJH_02498	NPGBFFIF_03493	FJIFHCJF_03259	CLPCAHCE_03332	GALIAGHB_03180	FPKPPGJL_03203	LKCHBGGI_03585	GHHCNHDM_02616	MOMMLLHH_01737	DOLKEENL_03685	NKLGJNMO_02915	EJCPDHLA_03357	LKCGLDPN_03228	GMOKCEHM_03085	FACAEEMJ_02619
group_236		hypothetical protein	114	114	1	52	173				371	632	627	2967_03952	3266_03204	3271_03875	3876_04133	FGLLNACG_03776	IBPNIEHO_03491	NDLPMKAP_03734	ABHIBDEF_03113	CLENMDMK_04186	OKPKJFCI_03840	GDONGAIO_04310	GEJGAKBB_04550	DMBJAFJD_03801	IFNAGHGF_01892	ADHKEBMM_03816	OGPHLCOI_03033	ONECDKKL_03473	DLAJAEDN_04556	DMFMJFDC_03203	HBBOCNCB_04840	LGIGNMLK_02149	NCAKBNJH_02873	NPGBFFIF_02230	FJIFHCJF_02474	CLPCAHCE_03411	GALIAGHB_03842	FPKPPGJL_03442	LKCHBGGI_02509	GHHCNHDM_03716	MOMMLLHH_03469	DOLKEENL_02337	NKLGJNMO_02991	EJCPDHLA_04359	LKCGLDPN_02859	GMOKCEHM_02391	FACAEEMJ_02539
kgtP		Alpha-ketoglutarate permease	114	114	1	52	821				473	1301	1289	2967_04560	3266_04598	3271_04583	3876_04599	FGLLNACG_03630	IBPNIEHO_02666	NDLPMKAP_03055	ABHIBDEF_03115	CLENMDMK_03121	OKPKJFCI_02014	GDONGAIO_02700	GEJGAKBB_04515	DMBJAFJD_00483	IFNAGHGF_02945	ADHKEBMM_03163	OGPHLCOI_00002	ONECDKKL_02598	DLAJAEDN_04523	DMFMJFDC_02761	HBBOCNCB_02688	LGIGNMLK_04374	NCAKBNJH_03346	NPGBFFIF_02801	FJIFHCJF_02949	CLPCAHCE_02711	GALIAGHB_04582	FPKPPGJL_02980	LKCHBGGI_03270	GHHCNHDM_02856	MOMMLLHH_02524	DOLKEENL_03061	NKLGJNMO_02299	EJCPDHLA_03627	LKCGLDPN_04515	GMOKCEHM_04488	FACAEEMJ_04479
yceM		Putative oxidoreductase YceM	114	114	1	52	4652				494	923	911	2967_00115	3266_00163	3271_00163	3876_00711	FGLLNACG_03361	IBPNIEHO_01745	NDLPMKAP_01755	ABHIBDEF_01328	CLENMDMK_02343	OKPKJFCI_03418	GDONGAIO_02809	GEJGAKBB_01932	DMBJAFJD_01680	IFNAGHGF_01416	ADHKEBMM_01095	OGPHLCOI_02119	ONECDKKL_03048	DLAJAEDN_02257	DMFMJFDC_00934	HBBOCNCB_03218	LGIGNMLK_01798	NCAKBNJH_00694	NPGBFFIF_03664	FJIFHCJF_02123	CLPCAHCE_00227	GALIAGHB_00164	FPKPPGJL_01052	LKCHBGGI_01664	GHHCNHDM_01880	MOMMLLHH_01882	DOLKEENL_00881	NKLGJNMO_03322	EJCPDHLA_03502	LKCGLDPN_00603	GMOKCEHM_00845	FACAEEMJ_00505
bhsA		Multiple stress resistance protein BhsA	114	114	1	52	4697				257	338	268	2967_00160	3266_00208	3271_00208	3876_00666	FGLLNACG_03406	IBPNIEHO_01790	NDLPMKAP_01800	ABHIBDEF_01373	CLENMDMK_02386	OKPKJFCI_03461	GDONGAIO_02852	GEJGAKBB_01977	DMBJAFJD_01725	IFNAGHGF_01461	ADHKEBMM_01140	OGPHLCOI_02164	ONECDKKL_03093	DLAJAEDN_02302	DMFMJFDC_00979	HBBOCNCB_03263	LGIGNMLK_01843	NCAKBNJH_00739	NPGBFFIF_03707	FJIFHCJF_02168	CLPCAHCE_00272	GALIAGHB_00209	FPKPPGJL_01097	LKCHBGGI_01709	GHHCNHDM_01925	MOMMLLHH_01927	DOLKEENL_00926	NKLGJNMO_03367	EJCPDHLA_03547	LKCGLDPN_00648	GMOKCEHM_00890	FACAEEMJ_00550
group_294		hypothetical protein	114	114	1	52	6106				1586	1634	1599	2967_00200	3266_00248	3271_00248	3876_00626	FGLLNACG_01395	IBPNIEHO_01830	NDLPMKAP_01840	ABHIBDEF_01413	CLENMDMK_02429	OKPKJFCI_03504	GDONGAIO_03919	GEJGAKBB_02075	DMBJAFJD_01765	IFNAGHGF_01501	ADHKEBMM_01180	OGPHLCOI_01730	ONECDKKL_02479	DLAJAEDN_02400	DMFMJFDC_01826	HBBOCNCB_02324	LGIGNMLK_01883	NCAKBNJH_00779	NPGBFFIF_03750	FJIFHCJF_02208	CLPCAHCE_00312	GALIAGHB_00307	FPKPPGJL_01137	LKCHBGGI_01749	GHHCNHDM_01965	MOMMLLHH_03447	DOLKEENL_00966	NKLGJNMO_02750	EJCPDHLA_03127	LKCGLDPN_00746	GMOKCEHM_00988	FACAEEMJ_00648
sseB		Secreted effector protein SseB	114	114	1	52	5962				350	590	587	2967_00341	3266_00389	3271_00389	3876_00485	FGLLNACG_01536	IBPNIEHO_00905	NDLPMKAP_01619	ABHIBDEF_03601	CLENMDMK_01929	OKPKJFCI_00113	GDONGAIO_00502	GEJGAKBB_02559	DMBJAFJD_01195	IFNAGHGF_04398	ADHKEBMM_02067	OGPHLCOI_01870	ONECDKKL_00392	DLAJAEDN_03519	DMFMJFDC_02341	HBBOCNCB_03425	LGIGNMLK_02742	NCAKBNJH_03458	NPGBFFIF_00113	FJIFHCJF_04387	CLPCAHCE_04359	GALIAGHB_00448	FPKPPGJL_00804	LKCHBGGI_04407	GHHCNHDM_02968	MOMMLLHH_02636	DOLKEENL_00765	NKLGJNMO_03391	EJCPDHLA_03268	LKCGLDPN_03488	GMOKCEHM_03731	FACAEEMJ_00367
sseD		Secreted effector protein SseD	114	114	1	52	5959				203	587	583	2967_00344	3266_00392	3271_00392	3876_00482	FGLLNACG_01539	IBPNIEHO_00902	NDLPMKAP_01616	ABHIBDEF_03604	CLENMDMK_01926	OKPKJFCI_00116	GDONGAIO_00505	GEJGAKBB_02556	DMBJAFJD_01192	IFNAGHGF_04406	ADHKEBMM_02064	OGPHLCOI_01873	ONECDKKL_00389	DLAJAEDN_03522	DMFMJFDC_02344	HBBOCNCB_03428	LGIGNMLK_02745	NCAKBNJH_03461	NPGBFFIF_00116	FJIFHCJF_04393	CLPCAHCE_04362	GALIAGHB_00451	FPKPPGJL_00801	LKCHBGGI_03267	GHHCNHDM_02971	MOMMLLHH_02639	DOLKEENL_00762	NKLGJNMO_03394	EJCPDHLA_03271	LKCGLDPN_03491	GMOKCEHM_03734	FACAEEMJ_00364
group_299		hypothetical protein	114	114	1	52	5955			Hypothetical protein with no hits to refseq/uniprot/clusters/cdd/tigrfams/pfam overlapping another protein with hits	251	689	682	2967_00348	3266_00396	3271_00396	3876_00478	FGLLNACG_01543	IBPNIEHO_00898	NDLPMKAP_01612	ABHIBDEF_03608	CLENMDMK_01922	OKPKJFCI_00120	GDONGAIO_00509	GEJGAKBB_02552	DMBJAFJD_01188	IFNAGHGF_03688	ADHKEBMM_02060	OGPHLCOI_01877	ONECDKKL_00385	DLAJAEDN_03526	DMFMJFDC_02348	HBBOCNCB_03432	LGIGNMLK_02749	NCAKBNJH_03465	NPGBFFIF_00120	FJIFHCJF_04398	CLPCAHCE_04366	GALIAGHB_00455	FPKPPGJL_00797	LKCHBGGI_03263	GHHCNHDM_02975	MOMMLLHH_02643	DOLKEENL_00758	NKLGJNMO_03398	EJCPDHLA_03275	LKCGLDPN_03495	GMOKCEHM_03738	FACAEEMJ_00360
dmsD_1		Tat proofreading chaperone DmsD	114	114	1	52	5862				287	614	602	2967_00438	3266_00486	3271_00486	3876_00388	FGLLNACG_00919	IBPNIEHO_00808	NDLPMKAP_01522	ABHIBDEF_03698	CLENMDMK_01832	OKPKJFCI_00210	GDONGAIO_00599	GEJGAKBB_02462	DMBJAFJD_01098	IFNAGHGF_03778	ADHKEBMM_01970	OGPHLCOI_01968	ONECDKKL_00294	DLAJAEDN_03616	DMFMJFDC_02439	HBBOCNCB_04668	LGIGNMLK_02839	NCAKBNJH_03555	NPGBFFIF_00210	FJIFHCJF_03713	CLPCAHCE_03025	GALIAGHB_00545	FPKPPGJL_00707	LKCHBGGI_03173	GHHCNHDM_03065	MOMMLLHH_02733	DOLKEENL_00668	NKLGJNMO_04326	EJCPDHLA_02079	LKCGLDPN_03585	GMOKCEHM_03828	FACAEEMJ_00270
dmsC_1		Anaerobic dimethyl sulfoxide reductase chain C	114	114	1	52	5860				773	857	845	2967_00440	3266_00488	3271_00488	3876_00386	FGLLNACG_00918	IBPNIEHO_00807	NDLPMKAP_01521	ABHIBDEF_03699	CLENMDMK_01831	OKPKJFCI_00211	GDONGAIO_00600	GEJGAKBB_02461	DMBJAFJD_01097	IFNAGHGF_03779	ADHKEBMM_01969	OGPHLCOI_01969	ONECDKKL_00293	DLAJAEDN_03617	DMFMJFDC_02440	HBBOCNCB_04667	LGIGNMLK_02840	NCAKBNJH_03556	NPGBFFIF_00211	FJIFHCJF_03714	CLPCAHCE_03024	GALIAGHB_00546	FPKPPGJL_00706	LKCHBGGI_03172	GHHCNHDM_03066	MOMMLLHH_02734	DOLKEENL_00667	NKLGJNMO_04327	EJCPDHLA_02078	LKCGLDPN_03586	GMOKCEHM_03829	FACAEEMJ_00269
sad_1		Succinate semialdehyde dehydrogenase [NAD(P)+] Sad	114	114	1	52	5828				314	1388	1370	2967_00469	3266_00517	3271_00517	3876_00357	FGLLNACG_00889	IBPNIEHO_00778	NDLPMKAP_01492	ABHIBDEF_01768	CLENMDMK_01802	OKPKJFCI_00240	GDONGAIO_00629	GEJGAKBB_02432	DMBJAFJD_01068	IFNAGHGF_00912	ADHKEBMM_01940	OGPHLCOI_00748	ONECDKKL_00264	DLAJAEDN_02757	DMFMJFDC_00764	HBBOCNCB_00978	LGIGNMLK_01149	NCAKBNJH_02095	NPGBFFIF_00240	FJIFHCJF_04054	CLPCAHCE_01263	GALIAGHB_02742	FPKPPGJL_00677	LKCHBGGI_03143	GHHCNHDM_01337	MOMMLLHH_00959	DOLKEENL_00638	NKLGJNMO_01005	EJCPDHLA_02049	LKCGLDPN_01784	GMOKCEHM_01882	FACAEEMJ_00240
queA_2		S-adenosylmethionine:tRNA ribosyltransferase-isomerase	114	114	1	52	5803				230	1079	1062	2967_00493	3266_00541	3271_00541	3876_00333	FGLLNACG_00865	IBPNIEHO_00754	NDLPMKAP_01468	ABHIBDEF_01744	CLENMDMK_01779	OKPKJFCI_00263	GDONGAIO_00652	GEJGAKBB_02408	DMBJAFJD_01044	IFNAGHGF_00888	ADHKEBMM_01916	OGPHLCOI_00724	ONECDKKL_00240	DLAJAEDN_02733	DMFMJFDC_00740	HBBOCNCB_00954	LGIGNMLK_01125	NCAKBNJH_02071	NPGBFFIF_00263	FJIFHCJF_01367	CLPCAHCE_01239	GALIAGHB_02718	FPKPPGJL_00653	LKCHBGGI_02080	GHHCNHDM_01313	MOMMLLHH_00935	DOLKEENL_00614	NKLGJNMO_00981	EJCPDHLA_02025	LKCGLDPN_01760	GMOKCEHM_01858	FACAEEMJ_00216
hyaE		Hydrogenase-1 operon protein HyaE	114	114	1	52	5226				404	455	404	2967_00742	3266_00789	3271_00789	3876_00084	FGLLNACG_02835	IBPNIEHO_00371	NDLPMKAP_00033	ABHIBDEF_00461	CLENMDMK_03305	OKPKJFCI_02892	GDONGAIO_01826	GEJGAKBB_00033	DMBJAFJD_00033	IFNAGHGF_00377	ADHKEBMM_00462	OGPHLCOI_00476	ONECDKKL_03312	DLAJAEDN_00034	DMFMJFDC_02238	HBBOCNCB_02905	LGIGNMLK_02874	NCAKBNJH_00033	NPGBFFIF_00510	FJIFHCJF_01771	CLPCAHCE_01673	GALIAGHB_00581	FPKPPGJL_00034	LKCHBGGI_00033	GHHCNHDM_01636	MOMMLLHH_02767	DOLKEENL_01372	NKLGJNMO_01233	EJCPDHLA_01000	LKCGLDPN_00034	GMOKCEHM_01085	FACAEEMJ_01214
group_323		hypothetical protein	114	114	1	52	7532				584	767	763	2967_00957	3266_01637	3271_02249	3876_01586	FGLLNACG_02747	IBPNIEHO_00060	NDLPMKAP_00908	ABHIBDEF_00933	CLENMDMK_01727	OKPKJFCI_02696	GDONGAIO_02534	GEJGAKBB_00611	DMBJAFJD_01282	IFNAGHGF_00066	ADHKEBMM_01425	OGPHLCOI_03191	ONECDKKL_02752	DLAJAEDN_00676	DMFMJFDC_01431	HBBOCNCB_01067	LGIGNMLK_00634	NCAKBNJH_01320	NPGBFFIF_01870	FJIFHCJF_00632	CLPCAHCE_00493	GALIAGHB_01177	FPKPPGJL_01261	LKCHBGGI_01092	GHHCNHDM_00533	MOMMLLHH_00555	DOLKEENL_00122	NKLGJNMO_00490	EJCPDHLA_00293	LKCGLDPN_00926	GMOKCEHM_00063	FACAEEMJ_02910
group_326		ISNCY family transposase ISVsa17	114	114	1	52	3216				455	923	582	2967_01137	3266_01817	3271_02069	3876_01766	FGLLNACG_01186	IBPNIEHO_00182	NDLPMKAP_01030	ABHIBDEF_01055	CLENMDMK_04221	OKPKJFCI_02430	GDONGAIO_04057	GEJGAKBB_00733	DMBJAFJD_01404	IFNAGHGF_00188	ADHKEBMM_01547	OGPHLCOI_01523	ONECDKKL_01299	DLAJAEDN_00798	DMFMJFDC_01023	HBBOCNCB_01189	LGIGNMLK_00756	NCAKBNJH_01442	NPGBFFIF_03206	FJIFHCJF_00754	CLPCAHCE_00615	GALIAGHB_01299	FPKPPGJL_01383	LKCHBGGI_01214	GHHCNHDM_00655	MOMMLLHH_00677	DOLKEENL_00244	NKLGJNMO_00612	EJCPDHLA_00171	LKCGLDPN_01048	GMOKCEHM_00185	FACAEEMJ_00786
pdeB		putative cyclic di-GMP phosphodiesterase PdeB	114	114	1	52	3204				1001	1550	1545	2967_01148	3266_01828	3271_02058	3876_01777	FGLLNACG_01197	IBPNIEHO_00193	NDLPMKAP_01041	ABHIBDEF_01066	CLENMDMK_01155	OKPKJFCI_02440	GDONGAIO_01611	GEJGAKBB_00744	DMBJAFJD_01415	IFNAGHGF_00199	ADHKEBMM_01558	OGPHLCOI_01534	ONECDKKL_01310	DLAJAEDN_00809	DMFMJFDC_01034	HBBOCNCB_01200	LGIGNMLK_00767	NCAKBNJH_01453	NPGBFFIF_03216	FJIFHCJF_00765	CLPCAHCE_00626	GALIAGHB_01310	FPKPPGJL_01394	LKCHBGGI_01225	GHHCNHDM_00666	MOMMLLHH_00688	DOLKEENL_00255	NKLGJNMO_00623	EJCPDHLA_00160	LKCGLDPN_01059	GMOKCEHM_00196	FACAEEMJ_00797
malZ		Maltodextrin glucosidase	114	114	1	52	3138				767	1817	1807	2967_01213	3266_01893	3271_01993	3876_01842	FGLLNACG_01261	IBPNIEHO_00258	NDLPMKAP_01106	ABHIBDEF_01131	CLENMDMK_01219	OKPKJFCI_02504	GDONGAIO_01675	GEJGAKBB_00809	DMBJAFJD_01480	IFNAGHGF_00264	ADHKEBMM_01623	OGPHLCOI_01598	ONECDKKL_01374	DLAJAEDN_00874	DMFMJFDC_01098	HBBOCNCB_01264	LGIGNMLK_00832	NCAKBNJH_01518	NPGBFFIF_03280	FJIFHCJF_00830	CLPCAHCE_00691	GALIAGHB_01375	FPKPPGJL_01459	LKCHBGGI_01290	GHHCNHDM_00731	MOMMLLHH_02163	DOLKEENL_00320	NKLGJNMO_00688	EJCPDHLA_00095	LKCGLDPN_01124	GMOKCEHM_00261	FACAEEMJ_00862
fimD_1		Outer membrane usher protein FimD	114	114	1	52	3074				2123	2561	2557	2967_01275	3266_01955	3271_01931	3876_01904	FGLLNACG_01323	IBPNIEHO_00320	NDLPMKAP_01168	ABHIBDEF_01193	CLENMDMK_01281	OKPKJFCI_02566	GDONGAIO_01737	GEJGAKBB_00871	DMBJAFJD_01542	IFNAGHGF_00326	ADHKEBMM_01685	OGPHLCOI_01660	ONECDKKL_01436	DLAJAEDN_00936	DMFMJFDC_01160	HBBOCNCB_03048	LGIGNMLK_00894	NCAKBNJH_01580	NPGBFFIF_03342	FJIFHCJF_00892	CLPCAHCE_00753	GALIAGHB_01437	FPKPPGJL_01521	LKCHBGGI_01352	GHHCNHDM_00793	MOMMLLHH_02225	DOLKEENL_00382	NKLGJNMO_00750	EJCPDHLA_00033	LKCGLDPN_01186	GMOKCEHM_00323	FACAEEMJ_00924
ddrA_1		Diol dehydratase-reactivating factor alpha subunit	114	115	1.01	52	3040				257	368	350	2967_01288	3266_01968	3271_01918	3876_01917	FGLLNACG_01336	IBPNIEHO_00333	NDLPMKAP_01181	ABHIBDEF_01206	CLENMDMK_01293	OKPKJFCI_02578	GDONGAIO_01749	GEJGAKBB_00884	DMBJAFJD_01555	IFNAGHGF_00339	ADHKEBMM_01698	OGPHLCOI_01673	ONECDKKL_01449	DLAJAEDN_00949	DMFMJFDC_01173	HBBOCNCB_03061	LGIGNMLK_00907	NCAKBNJH_01593	NPGBFFIF_03354	FJIFHCJF_00905	CLPCAHCE_00766	GALIAGHB_01450	FPKPPGJL_01534	LKCHBGGI_01365	GHHCNHDM_00806	MOMMLLHH_02238	DOLKEENL_00395	NKLGJNMO_00763	EJCPDHLA_00020	LKCGLDPN_01199	GMOKCEHM_00336	FACAEEMJ_00937
caf1A		F1 capsule-anchoring protein	114	114	1	52	2943				1055	2510	2497	2967_01313	3266_01993	3271_01893	3876_01942	FGLLNACG_01369	IBPNIEHO_04322	NDLPMKAP_04273	ABHIBDEF_04330	CLENMDMK_01318	OKPKJFCI_02603	GDONGAIO_01774	GEJGAKBB_00909	DMBJAFJD_04355	IFNAGHGF_04295	ADHKEBMM_04340	OGPHLCOI_01706	ONECDKKL_01482	DLAJAEDN_04473	DMFMJFDC_01206	HBBOCNCB_04718	LGIGNMLK_04365	NCAKBNJH_04352	NPGBFFIF_03379	FJIFHCJF_04281	CLPCAHCE_04250	GALIAGHB_01475	FPKPPGJL_04321	LKCHBGGI_04339	GHHCNHDM_04274	MOMMLLHH_04296	DOLKEENL_04317	NKLGJNMO_04255	EJCPDHLA_04331	LKCGLDPN_04465	GMOKCEHM_04440	FACAEEMJ_04429
group_346		hypothetical protein	114	114	1	52	1335				1529	1709	1682	2967_01393	3266_02329	3271_03085	3876_02070	FGLLNACG_00305	IBPNIEHO_01292	NDLPMKAP_02457	ABHIBDEF_02120	CLENMDMK_00202	OKPKJFCI_01100	GDONGAIO_00942	GEJGAKBB_01317	DMBJAFJD_02461	IFNAGHGF_01748	ADHKEBMM_02672	OGPHLCOI_01407	ONECDKKL_01029	DLAJAEDN_02090	DMFMJFDC_01347	HBBOCNCB_00721	LGIGNMLK_01305	NCAKBNJH_02447	NPGBFFIF_01250	FJIFHCJF_01686	CLPCAHCE_01963	GALIAGHB_02184	FPKPPGJL_02284	LKCHBGGI_02406	GHHCNHDM_01078	MOMMLLHH_01543	DOLKEENL_02094	NKLGJNMO_01529	EJCPDHLA_01757	LKCGLDPN_01524	GMOKCEHM_00661	FACAEEMJ_01559
bcsA		Cellulose synthase catalytic subunit [UDP-forming]	114	114	1	52	1451				2186	2624	2570	2967_01505	3266_02217	3271_02973	3876_02182	FGLLNACG_00194	IBPNIEHO_01179	NDLPMKAP_02344	ABHIBDEF_02007	CLENMDMK_00097	OKPKJFCI_00995	GDONGAIO_00837	GEJGAKBB_01205	DMBJAFJD_02348	IFNAGHGF_01635	ADHKEBMM_02559	OGPHLCOI_01296	ONECDKKL_00917	DLAJAEDN_01978	DMFMJFDC_01235	HBBOCNCB_00610	LGIGNMLK_01192	NCAKBNJH_02334	NPGBFFIF_01145	FJIFHCJF_01573	CLPCAHCE_01850	GALIAGHB_02072	FPKPPGJL_02171	LKCHBGGI_02293	GHHCNHDM_00966	MOMMLLHH_01430	DOLKEENL_01981	NKLGJNMO_01416	EJCPDHLA_01644	LKCGLDPN_01412	GMOKCEHM_00549	FACAEEMJ_01447
group_36		hypothetical protein	114	114	1	52	1315				5006	5882	5478	2967_01373	3266_02349	3271_03105	3876_02050	FGLLNACG_00325	IBPNIEHO_01312	NDLPMKAP_02477	ABHIBDEF_02140	CLENMDMK_00222	OKPKJFCI_01120	GDONGAIO_00962	GEJGAKBB_01337	DMBJAFJD_02481	IFNAGHGF_01768	ADHKEBMM_02692	OGPHLCOI_01427	ONECDKKL_01049	DLAJAEDN_02110	DMFMJFDC_01367	HBBOCNCB_00741	LGIGNMLK_01325	NCAKBNJH_02467	NPGBFFIF_01270	FJIFHCJF_01706	CLPCAHCE_01983	GALIAGHB_02204	FPKPPGJL_02304	LKCHBGGI_02426	GHHCNHDM_01098	MOMMLLHH_01563	DOLKEENL_02114	NKLGJNMO_01549	EJCPDHLA_01777	LKCGLDPN_01544	GMOKCEHM_00681	FACAEEMJ_01579
cdaR_1		Carbohydrate diacid regulator	114	114	1	52	988				725	1181	1177	2967_01791	3266_02669	3271_02633	3876_02834	FGLLNACG_03151	IBPNIEHO_03072	NDLPMKAP_03573	ABHIBDEF_03422	CLENMDMK_02476	OKPKJFCI_02121	GDONGAIO_01973	GEJGAKBB_03744	DMBJAFJD_00590	IFNAGHGF_03248	ADHKEBMM_02107	OGPHLCOI_00161	ONECDKKL_02379	DLAJAEDN_01544	DMFMJFDC_01731	HBBOCNCB_02106	LGIGNMLK_03057	NCAKBNJH_01617	NPGBFFIF_02908	FJIFHCJF_03153	CLPCAHCE_03226	GALIAGHB_02255	FPKPPGJL_04113	LKCHBGGI_01389	GHHCNHDM_03383	MOMMLLHH_03060	DOLKEENL_03580	NKLGJNMO_03991	EJCPDHLA_02421	LKCGLDPN_03799	GMOKCEHM_01403	FACAEEMJ_01101
group_366		hypothetical protein	114	114	1	52	1046				320	719	670	2967_01846	3266_02614	3271_02578	3876_02889	FGLLNACG_03206	IBPNIEHO_03128	NDLPMKAP_03629	ABHIBDEF_03478	CLENMDMK_02531	OKPKJFCI_02176	GDONGAIO_02028	GEJGAKBB_03799	DMBJAFJD_00646	IFNAGHGF_03304	ADHKEBMM_02163	OGPHLCOI_00216	ONECDKKL_02434	DLAJAEDN_01599	DMFMJFDC_01786	HBBOCNCB_02161	LGIGNMLK_03113	NCAKBNJH_01673	NPGBFFIF_02963	FJIFHCJF_03209	CLPCAHCE_03282	GALIAGHB_02310	FPKPPGJL_03781	LKCHBGGI_01445	GHHCNHDM_03438	MOMMLLHH_03115	DOLKEENL_03636	NKLGJNMO_03705	EJCPDHLA_02476	LKCGLDPN_03854	GMOKCEHM_01458	FACAEEMJ_01156
group_368		hypothetical protein	114	114	1	52	2152				137	248	247	2967_01912	3266_02548	3271_02512	3876_02955	FGLLNACG_02004	IBPNIEHO_03294	NDLPMKAP_02522	ABHIBDEF_02217	CLENMDMK_01502	OKPKJFCI_03150	GDONGAIO_03306	GEJGAKBB_02908	DMBJAFJD_00712	IFNAGHGF_02012	ADHKEBMM_02228	OGPHLCOI_00281	ONECDKKL_02968	DLAJAEDN_01665	DMFMJFDC_02995	HBBOCNCB_02185	LGIGNMLK_02230	NCAKBNJH_01739	NPGBFFIF_03523	FJIFHCJF_01977	CLPCAHCE_02194	GALIAGHB_02376	FPKPPGJL_02731	LKCHBGGI_01510	GHHCNHDM_02323	MOMMLLHH_02010	DOLKEENL_02686	NKLGJNMO_02050	EJCPDHLA_02541	LKCGLDPN_02492	GMOKCEHM_01524	FACAEEMJ_02202
tdcG		L-serine dehydratase TdcG	114	114	1	52	6477				1061	1364	1361	2967_02141	3266_00982	3271_01755	3876_01333	FGLLNACG_04256	IBPNIEHO_01350	NDLPMKAP_04306	ABHIBDEF_00006	CLENMDMK_00864	OKPKJFCI_00564	GDONGAIO_00148	GEJGAKBB_01343	DMBJAFJD_01889	IFNAGHGF_00945	ADHKEBMM_00006	OGPHLCOI_04422	ONECDKKL_01688	DLAJAEDN_00974	DMFMJFDC_00109	HBBOCNCB_00006	LGIGNMLK_00150	NCAKBNJH_01006	NPGBFFIF_01564	FJIFHCJF_00150	CLPCAHCE_00778	GALIAGHB_01508	FPKPPGJL_01546	LKCHBGGI_00527	GHHCNHDM_00006	MOMMLLHH_00006	DOLKEENL_01090	NKLGJNMO_00006	EJCPDHLA_00544	LKCGLDPN_01817	GMOKCEHM_01915	FACAEEMJ_02735
group_373		hypothetical protein	114	114	1	52	6663				329	494	492	2967_02229	3266_01070	3271_01667	3876_01245	FGLLNACG_01120	IBPNIEHO_01437	NDLPMKAP_00775	ABHIBDEF_00093	CLENMDMK_03574	OKPKJFCI_00675	GDONGAIO_00258	GEJGAKBB_01431	DMBJAFJD_01976	IFNAGHGF_01032	ADHKEBMM_00093	OGPHLCOI_02370	ONECDKKL_01776	DLAJAEDN_01062	DMFMJFDC_00197	HBBOCNCB_00133	LGIGNMLK_00237	NCAKBNJH_01093	NPGBFFIF_01454	FJIFHCJF_00237	CLPCAHCE_00865	GALIAGHB_01596	FPKPPGJL_01633	LKCHBGGI_00614	GHHCNHDM_00136	MOMMLLHH_00094	DOLKEENL_01177	NKLGJNMO_00093	EJCPDHLA_00632	LKCGLDPN_01905	GMOKCEHM_02003	FACAEEMJ_02823
group_375		hypothetical protein	114	114	1	52	6775				761	893	891	2967_02328	3266_01169	3271_01568	3876_01146	FGLLNACG_01021	IBPNIEHO_01163	NDLPMKAP_00676	ABHIBDEF_00192	CLENMDMK_03100	OKPKJFCI_00787	GDONGAIO_00369	GEJGAKBB_01531	DMBJAFJD_02075	IFNAGHGF_01131	ADHKEBMM_00192	OGPHLCOI_02271	ONECDKKL_01285	DLAJAEDN_01162	DMFMJFDC_02544	HBBOCNCB_00232	LGIGNMLK_00336	NCAKBNJH_01192	NPGBFFIF_01343	FJIFHCJF_00336	CLPCAHCE_00964	GALIAGHB_01695	FPKPPGJL_01732	LKCHBGGI_00713	GHHCNHDM_00235	MOMMLLHH_00193	DOLKEENL_01276	NKLGJNMO_00192	EJCPDHLA_00731	LKCGLDPN_02004	GMOKCEHM_02102	FACAEEMJ_04069
group_377		hypothetical protein	114	114	1	52	3729				1241	1856	1850	2967_02503	3266_02875	3271_01127	3876_02630	FGLLNACG_01707	IBPNIEHO_02594	NDLPMKAP_00369	ABHIBDEF_00797	CLENMDMK_01361	OKPKJFCI_03009	GDONGAIO_02236	GEJGAKBB_00370	DMBJAFJD_00369	IFNAGHGF_02873	ADHKEBMM_00798	OGPHLCOI_00846	ONECDKKL_00666	DLAJAEDN_00371	DMFMJFDC_01571	HBBOCNCB_01531	LGIGNMLK_01692	NCAKBNJH_00369	NPGBFFIF_00846	FJIFHCJF_01084	CLPCAHCE_01569	GALIAGHB_00918	FPKPPGJL_00370	LKCHBGGI_00368	GHHCNHDM_01492	MOMMLLHH_01097	DOLKEENL_01895	NKLGJNMO_01690	EJCPDHLA_01336	LKCGLDPN_00369	GMOKCEHM_02796	FACAEEMJ_01645
sbmC		DNA gyrase inhibitor	114	114	1	52	3598				266	467	465	2967_02565	3266_02937	3271_01065	3876_02568	FGLLNACG_03981	IBPNIEHO_00645	NDLPMKAP_00307	ABHIBDEF_00735	CLENMDMK_01124	OKPKJFCI_03811	GDONGAIO_03490	GEJGAKBB_00308	DMBJAFJD_00307	IFNAGHGF_00651	ADHKEBMM_00736	OGPHLCOI_00971	ONECDKKL_00603	DLAJAEDN_00309	DMFMJFDC_03065	HBBOCNCB_03545	LGIGNMLK_01630	NCAKBNJH_00307	NPGBFFIF_00784	FJIFHCJF_01022	CLPCAHCE_01507	GALIAGHB_00856	FPKPPGJL_00308	LKCHBGGI_00306	GHHCNHDM_01430	MOMMLLHH_01035	DOLKEENL_01833	NKLGJNMO_01628	EJCPDHLA_01274	LKCGLDPN_00307	GMOKCEHM_01360	FACAEEMJ_03647
yesR		Unsaturated rhamnogalacturonyl hydrolase YesR	114	114	1	52	3442				683	1139	1135	2967_02710	3266_03082	3271_00920	3876_02423	FGLLNACG_02990	IBPNIEHO_00500	NDLPMKAP_00162	ABHIBDEF_00590	CLENMDMK_00980	OKPKJFCI_03612	GDONGAIO_03009	GEJGAKBB_00163	DMBJAFJD_00162	IFNAGHGF_00506	ADHKEBMM_00591	OGPHLCOI_01116	ONECDKKL_00458	DLAJAEDN_00164	DMFMJFDC_02625	HBBOCNCB_02643	LGIGNMLK_03441	NCAKBNJH_00162	NPGBFFIF_00640	FJIFHCJF_01900	CLPCAHCE_01802	GALIAGHB_00711	FPKPPGJL_00163	LKCHBGGI_00162	GHHCNHDM_01765	MOMMLLHH_02477	DOLKEENL_01501	NKLGJNMO_01362	EJCPDHLA_01129	LKCGLDPN_00163	GMOKCEHM_01215	FACAEEMJ_01344
group_392		hypothetical protein	114	114	1	52	3406				488	656	610	2967_02745	3266_03117	3271_00885	3876_02388	FGLLNACG_03025	IBPNIEHO_00465	NDLPMKAP_00127	ABHIBDEF_00555	CLENMDMK_00946	OKPKJFCI_03646	GDONGAIO_02975	GEJGAKBB_00128	DMBJAFJD_00127	IFNAGHGF_00471	ADHKEBMM_00556	OGPHLCOI_01151	ONECDKKL_00423	DLAJAEDN_00129	DMFMJFDC_02660	HBBOCNCB_02678	LGIGNMLK_03406	NCAKBNJH_00127	NPGBFFIF_00606	FJIFHCJF_01865	CLPCAHCE_01767	GALIAGHB_00676	FPKPPGJL_00128	LKCHBGGI_00127	GHHCNHDM_01730	MOMMLLHH_02512	DOLKEENL_01466	NKLGJNMO_01327	EJCPDHLA_01094	LKCGLDPN_00128	GMOKCEHM_01180	FACAEEMJ_01309
rlmM		Ribosomal RNA large subunit methyltransferase M	114	114	1	52	6848				887	1100	1098	2967_02766	3266_01242	3271_01495	3876_01073	FGLLNACG_01949	IBPNIEHO_01090	NDLPMKAP_00604	ABHIBDEF_00265	CLENMDMK_00684	OKPKJFCI_01714	GDONGAIO_03374	GEJGAKBB_01604	DMBJAFJD_02645	IFNAGHGF_02295	ADHKEBMM_00265	OGPHLCOI_02790	ONECDKKL_01213	DLAJAEDN_01235	DMFMJFDC_02471	HBBOCNCB_00306	LGIGNMLK_00409	NCAKBNJH_02814	NPGBFFIF_02497	FJIFHCJF_00408	CLPCAHCE_02147	GALIAGHB_01768	FPKPPGJL_02154	LKCHBGGI_00785	GHHCNHDM_00307	MOMMLLHH_00266	DOLKEENL_02278	NKLGJNMO_00265	EJCPDHLA_00804	LKCGLDPN_02775	GMOKCEHM_02751	FACAEEMJ_02154
group_402		hypothetical protein	114	114	1	52	6970				620	755	753	2967_02887	3266_01363	3271_01374	3876_00952	FGLLNACG_01829	IBPNIEHO_00969	NDLPMKAP_00482	ABHIBDEF_00386	CLENMDMK_00583	OKPKJFCI_01613	GDONGAIO_01530	GEJGAKBB_01725	DMBJAFJD_02524	IFNAGHGF_02174	ADHKEBMM_00386	OGPHLCOI_02670	ONECDKKL_01093	DLAJAEDN_01356	DMFMJFDC_01987	HBBOCNCB_00426	LGIGNMLK_00530	NCAKBNJH_02693	NPGBFFIF_02396	FJIFHCJF_00529	CLPCAHCE_02026	GALIAGHB_01889	FPKPPGJL_02033	LKCHBGGI_00906	GHHCNHDM_00428	MOMMLLHH_00387	DOLKEENL_02157	NKLGJNMO_00386	EJCPDHLA_00925	LKCGLDPN_02654	GMOKCEHM_02630	FACAEEMJ_02033
abaF		Fosfomycin resistance protein AbaF	114	114	1	52	460				695	1301	1295	2967_03054	3266_03585	3271_03265	3876_04286	FGLLNACG_00616	IBPNIEHO_03717	NDLPMKAP_01994	ABHIBDEF_01832	CLENMDMK_03634	OKPKJFCI_02255	GDONGAIO_01261	GEJGAKBB_04231	DMBJAFJD_02174	IFNAGHGF_01230	ADHKEBMM_02384	OGPHLCOI_02589	ONECDKKL_04012	DLAJAEDN_04190	DMFMJFDC_03666	HBBOCNCB_01424	LGIGNMLK_01424	NCAKBNJH_02159	NPGBFFIF_03042	FJIFHCJF_01406	CLPCAHCE_01300	GALIAGHB_02806	FPKPPGJL_01831	LKCHBGGI_02118	GHHCNHDM_02119	MOMMLLHH_01248	DOLKEENL_01625	NKLGJNMO_01042	EJCPDHLA_02946	LKCGLDPN_02103	GMOKCEHM_02428	FACAEEMJ_04146
aceF		Dihydrolipoyllysine-residue acetyltransferase component of pyruvate dehydrogenase complex	114	114	1	52	534				1148	1889	1876	2967_03115	3266_03524	3271_03204	3876_03545	FGLLNACG_00555	IBPNIEHO_01937	NDLPMKAP_02055	ABHIBDEF_01893	CLENMDMK_02726	OKPKJFCI_02313	GDONGAIO_01319	GEJGAKBB_03071	DMBJAFJD_02235	IFNAGHGF_01291	ADHKEBMM_02445	OGPHLCOI_02528	ONECDKKL_02125	DLAJAEDN_02828	DMFMJFDC_00339	HBBOCNCB_01363	LGIGNMLK_01485	NCAKBNJH_02220	NPGBFFIF_03100	FJIFHCJF_01467	CLPCAHCE_01361	GALIAGHB_02867	FPKPPGJL_01892	LKCHBGGI_02179	GHHCNHDM_02180	MOMMLLHH_01309	DOLKEENL_01686	NKLGJNMO_01103	EJCPDHLA_03007	LKCGLDPN_02164	GMOKCEHM_02489	FACAEEMJ_02365
kefC_1		Glutathione-regulated potassium-efflux system protein KefC	114	118	1.04	52	605				326	1862	1499	2967_03184	3266_03455	3271_03135	3876_03614	FGLLNACG_00486	IBPNIEHO_02006	NDLPMKAP_02124	ABHIBDEF_01962	CLENMDMK_02793	OKPKJFCI_02380	GDONGAIO_01386	GEJGAKBB_03140	DMBJAFJD_02304	IFNAGHGF_01360	ADHKEBMM_02514	OGPHLCOI_02459	ONECDKKL_02056	DLAJAEDN_02897	DMFMJFDC_00408	HBBOCNCB_01294	LGIGNMLK_01554	NCAKBNJH_02289	NPGBFFIF_03167	FJIFHCJF_01536	CLPCAHCE_01430	GALIAGHB_02936	FPKPPGJL_01961	LKCHBGGI_02248	GHHCNHDM_02249	MOMMLLHH_01378	DOLKEENL_01755	NKLGJNMO_01172	EJCPDHLA_03076	LKCGLDPN_02233	GMOKCEHM_02558	FACAEEMJ_02434
ybhA_1		Pyridoxal phosphate phosphatase YbhA	114	114	1	52	3992				566	818	815	2967_03230	3266_03805	3271_03485	3876_02992	FGLLNACG_02388	IBPNIEHO_02163	NDLPMKAP_02769	ABHIBDEF_02616	CLENMDMK_00479	OKPKJFCI_01995	GDONGAIO_01209	GEJGAKBB_03296	DMBJAFJD_02782	IFNAGHGF_02432	ADHKEBMM_03022	OGPHLCOI_02942	ONECDKKL_01666	DLAJAEDN_03206	DMFMJFDC_03442	HBBOCNCB_01740	LGIGNMLK_03596	NCAKBNJH_03076	NPGBFFIF_02782	FJIFHCJF_02676	CLPCAHCE_02441	GALIAGHB_03461	FPKPPGJL_02585	LKCHBGGI_02712	GHHCNHDM_02570	MOMMLLHH_03576	DOLKEENL_02540	NKLGJNMO_01904	EJCPDHLA_02893	LKCGLDPN_03038	GMOKCEHM_03039	FACAEEMJ_03435
group_427		hypothetical protein	114	114	1	52	4017				515	560	556	2967_03255	3266_03780	3271_03460	3876_03017	FGLLNACG_02363	IBPNIEHO_02138	NDLPMKAP_02744	ABHIBDEF_02591	CLENMDMK_00454	OKPKJFCI_01969	GDONGAIO_01183	GEJGAKBB_03271	DMBJAFJD_02757	IFNAGHGF_02407	ADHKEBMM_02997	OGPHLCOI_02917	ONECDKKL_01641	DLAJAEDN_03181	DMFMJFDC_03417	HBBOCNCB_01715	LGIGNMLK_03571	NCAKBNJH_03051	NPGBFFIF_02756	FJIFHCJF_02651	CLPCAHCE_02416	GALIAGHB_03436	FPKPPGJL_02560	LKCHBGGI_02687	GHHCNHDM_02545	MOMMLLHH_03551	DOLKEENL_02515	NKLGJNMO_01879	EJCPDHLA_02868	LKCGLDPN_03013	GMOKCEHM_03014	FACAEEMJ_03410
group_432		hypothetical protein	114	114	1	52	788				458	911	907	2967_03587	3266_03971	3271_03675	3876_03495	FGLLNACG_04053	IBPNIEHO_03836	NDLPMKAP_04032	ABHIBDEF_02485	CLENMDMK_02065	OKPKJFCI_01283	GDONGAIO_02200	GEJGAKBB_02727	DMBJAFJD_04038	IFNAGHGF_04046	ADHKEBMM_04053	OGPHLCOI_04280	ONECDKKL_02024	DLAJAEDN_03075	DMFMJFDC_03762	HBBOCNCB_03937	LGIGNMLK_02095	NCAKBNJH_04036	NPGBFFIF_01800	FJIFHCJF_02420	CLPCAHCE_03870	GALIAGHB_03014	FPKPPGJL_02451	LKCHBGGI_04081	GHHCNHDM_04020	MOMMLLHH_03889	DOLKEENL_03973	NKLGJNMO_03603	EJCPDHLA_02266	LKCGLDPN_02311	GMOKCEHM_04238	FACAEEMJ_01854
group_433		hypothetical protein	114	114	1	52	787				368	461	369	2967_03588	3266_03970	3271_03676	3876_03494	FGLLNACG_04054	IBPNIEHO_03835	NDLPMKAP_04031	ABHIBDEF_02484	CLENMDMK_02064	OKPKJFCI_01282	GDONGAIO_02199	GEJGAKBB_02726	DMBJAFJD_04037	IFNAGHGF_04045	ADHKEBMM_04052	OGPHLCOI_04281	ONECDKKL_02023	DLAJAEDN_03074	DMFMJFDC_03763	HBBOCNCB_03938	LGIGNMLK_02094	NCAKBNJH_04035	NPGBFFIF_01799	FJIFHCJF_02419	CLPCAHCE_03869	GALIAGHB_03013	FPKPPGJL_02450	LKCHBGGI_04080	GHHCNHDM_04019	MOMMLLHH_03888	DOLKEENL_03972	NKLGJNMO_03602	EJCPDHLA_02265	LKCGLDPN_02310	GMOKCEHM_04237	FACAEEMJ_01853
creC		Sensor protein CreC	114	114	1	52	704				821	1424	1413	2967_03671	3266_03887	3271_03759	3876_03411	FGLLNACG_00392	IBPNIEHO_02821	NDLPMKAP_03322	ABHIBDEF_02401	CLENMDMK_01995	OKPKJFCI_01213	GDONGAIO_02130	GEJGAKBB_02645	DMBJAFJD_03227	IFNAGHGF_03100	ADHKEBMM_03317	OGPHLCOI_03853	ONECDKKL_01940	DLAJAEDN_02991	DMFMJFDC_00502	HBBOCNCB_02843	LGIGNMLK_02011	NCAKBNJH_03620	NPGBFFIF_01730	FJIFHCJF_02336	CLPCAHCE_02866	GALIAGHB_03907	FPKPPGJL_02369	LKCHBGGI_03425	GHHCNHDM_03132	MOMMLLHH_02908	DOLKEENL_03328	NKLGJNMO_02454	EJCPDHLA_02182	LKCGLDPN_03651	GMOKCEHM_03388	FACAEEMJ_03022
ycbF		putative fimbrial chaperone YcbF	114	114	1	52	666				635	731	711	2967_03708	3266_03850	3271_03796	3876_03374	FGLLNACG_00429	IBPNIEHO_02784	NDLPMKAP_03285	ABHIBDEF_02364	CLENMDMK_01959	OKPKJFCI_01177	GDONGAIO_02094	GEJGAKBB_02608	DMBJAFJD_03190	IFNAGHGF_03063	ADHKEBMM_03280	OGPHLCOI_03816	ONECDKKL_01903	DLAJAEDN_02954	DMFMJFDC_00465	HBBOCNCB_02806	LGIGNMLK_01974	NCAKBNJH_03583	NPGBFFIF_01694	FJIFHCJF_02299	CLPCAHCE_02829	GALIAGHB_03870	FPKPPGJL_02332	LKCHBGGI_03388	GHHCNHDM_03095	MOMMLLHH_02871	DOLKEENL_03291	NKLGJNMO_02417	EJCPDHLA_02145	LKCGLDPN_03614	GMOKCEHM_03351	FACAEEMJ_02985
prsE_2		Type I secretion system membrane fusion protein PrsE	114	114	1	52	179				365	1277	1252	2967_03955	3266_03207	3271_03872	3876_04136	FGLLNACG_03779	IBPNIEHO_03494	NDLPMKAP_03737	ABHIBDEF_03110	CLENMDMK_04189	OKPKJFCI_03843	GDONGAIO_04272	GEJGAKBB_04553	DMBJAFJD_03804	IFNAGHGF_01889	ADHKEBMM_03819	OGPHLCOI_03036	ONECDKKL_03476	DLAJAEDN_04559	DMFMJFDC_03206	HBBOCNCB_04843	LGIGNMLK_02146	NCAKBNJH_02870	NPGBFFIF_02227	FJIFHCJF_02471	CLPCAHCE_03408	GALIAGHB_03839	FPKPPGJL_03445	LKCHBGGI_02506	GHHCNHDM_03719	MOMMLLHH_03472	DOLKEENL_02334	NKLGJNMO_02988	EJCPDHLA_04362	LKCGLDPN_02862	GMOKCEHM_02388	FACAEEMJ_02542
sgrR_3		HTH-type transcriptional regulator SgrR	114	114	1	52	1989				1061	1790	1783	2967_04075	3266_04429	3271_04394	3876_04221	FGLLNACG_03939	IBPNIEHO_03652	NDLPMKAP_03896	ABHIBDEF_03827	CLENMDMK_03516	OKPKJFCI_04010	GDONGAIO_03248	GEJGAKBB_00966	DMBJAFJD_03963	IFNAGHGF_03969	ADHKEBMM_03978	OGPHLCOI_03618	ONECDKKL_03635	DLAJAEDN_04050	DMFMJFDC_03292	HBBOCNCB_03855	LGIGNMLK_03511	NCAKBNJH_03882	NPGBFFIF_03905	FJIFHCJF_03610	CLPCAHCE_03687	GALIAGHB_04344	FPKPPGJL_03657	LKCHBGGI_04004	GHHCNHDM_03878	MOMMLLHH_03758	DOLKEENL_02903	NKLGJNMO_03259	EJCPDHLA_04091	LKCGLDPN_04114	GMOKCEHM_04102	FACAEEMJ_03842
melB		Melibiose carrier protein	114	114	1	52	220				968	1430	1304	2967_04111	3266_03247	3271_03832	3876_04176	FGLLNACG_03819	IBPNIEHO_03534	NDLPMKAP_03777	ABHIBDEF_03070	CLENMDMK_03833	OKPKJFCI_03884	GDONGAIO_03445	GEJGAKBB_04187	DMBJAFJD_03844	IFNAGHGF_01849	ADHKEBMM_03859	OGPHLCOI_03076	ONECDKKL_03516	DLAJAEDN_03666	DMFMJFDC_03246	HBBOCNCB_03923	LGIGNMLK_02106	NCAKBNJH_02830	NPGBFFIF_02186	FJIFHCJF_02431	CLPCAHCE_03814	GALIAGHB_03799	FPKPPGJL_03485	LKCHBGGI_02466	GHHCNHDM_03759	MOMMLLHH_03512	DOLKEENL_02294	NKLGJNMO_03549	EJCPDHLA_04159	LKCGLDPN_02902	GMOKCEHM_02348	FACAEEMJ_02582
ccmF		Cytochrome c-type biogenesis protein CcmF	114	114	1	52	1949				629	1931	1818	2967_04603	3266_04614	3271_04614	3876_04618	FGLLNACG_04654	IBPNIEHO_04365	NDLPMKAP_04337	ABHIBDEF_03784	CLENMDMK_04262	OKPKJFCI_04258	GDONGAIO_04307	GEJGAKBB_01009	DMBJAFJD_04385	IFNAGHGF_04373	ADHKEBMM_04386	OGPHLCOI_03575	ONECDKKL_04587	DLAJAEDN_04007	DMFMJFDC_03814	HBBOCNCB_04924	LGIGNMLK_02355	NCAKBNJH_03839	NPGBFFIF_04268	FJIFHCJF_04345	CLPCAHCE_04376	GALIAGHB_02501	FPKPPGJL_04351	LKCHBGGI_04370	GHHCNHDM_04332	MOMMLLHH_03673	DOLKEENL_02860	NKLGJNMO_04374	EJCPDHLA_04367	LKCGLDPN_04071	GMOKCEHM_04521	FACAEEMJ_03799
assT_5		Arylsulfate sulfotransferase AssT	114	114	1	53	7				1682	1823	1818	2967_04229	3266_04231	3271_04205	3876_04051	FGLLNACG_03548	IBPNIEHO_03884	NDLPMKAP_03654	ABHIBDEF_04052	CLENMDMK_03397	OKPKJFCI_03663	GDONGAIO_02886	GEJGAKBB_03934	DMBJAFJD_03567	IFNAGHGF_03531	ADHKEBMM_03659	OGPHLCOI_03997	ONECDKKL_04554	DLAJAEDN_03924	DMFMJFDC_03913	HBBOCNCB_04081	LGIGNMLK_03997	NCAKBNJH_03756	NPGBFFIF_03786	FJIFHCJF_03337	CLPCAHCE_03493	GALIAGHB_04153	FPKPPGJL_03362	LKCHBGGI_03663	GHHCNHDM_03555	MOMMLLHH_03987	DOLKEENL_03844	NKLGJNMO_03768	EJCPDHLA_03819	LKCGLDPN_03990	GMOKCEHM_03836	FACAEEMJ_03718
ilvD_2		Dihydroxy-acid dehydratase	114	114	1	53	27				1736	1850	1848	2967_04439	3266_04303	3271_04277	3876_03979	FGLLNACG_03620	IBPNIEHO_04210	NDLPMKAP_03725	ABHIBDEF_04241	CLENMDMK_03471	OKPKJFCI_03737	GDONGAIO_02960	GEJGAKBB_04006	DMBJAFJD_03638	IFNAGHGF_03602	ADHKEBMM_03730	OGPHLCOI_04069	ONECDKKL_03464	DLAJAEDN_03996	DMFMJFDC_04246	HBBOCNCB_04475	LGIGNMLK_04267	NCAKBNJH_03827	NPGBFFIF_03860	FJIFHCJF_03408	CLPCAHCE_03564	GALIAGHB_04225	FPKPPGJL_03433	LKCHBGGI_03734	GHHCNHDM_03626	MOMMLLHH_04148	DOLKEENL_03915	NKLGJNMO_04112	EJCPDHLA_03890	LKCGLDPN_04061	GMOKCEHM_03907	FACAEEMJ_03789
group_469		hypothetical protein	114	114	1	52	1206				614	1124	1083	2967_04552	3266_02422	3271_04575	3876_01977	FGLLNACG_04476	IBPNIEHO_04277	NDLPMKAP_04228	ABHIBDEF_04285	CLENMDMK_04098	OKPKJFCI_04160	GDONGAIO_04068	GEJGAKBB_04452	DMBJAFJD_04310	IFNAGHGF_04250	ADHKEBMM_04295	OGPHLCOI_04567	ONECDKKL_04440	DLAJAEDN_04426	DMFMJFDC_04398	HBBOCNCB_04627	LGIGNMLK_04281	NCAKBNJH_04307	NPGBFFIF_04165	FJIFHCJF_04201	CLPCAHCE_04283	GALIAGHB_04520	FPKPPGJL_04276	LKCHBGGI_04276	GHHCNHDM_04229	MOMMLLHH_04224	DOLKEENL_04271	NKLGJNMO_04209	EJCPDHLA_04285	LKCGLDPN_04419	GMOKCEHM_04394	FACAEEMJ_04382
group_476		hypothetical protein	114	114	1	52	180				8963	16679	15254	2967_04150	3266_03208	3271_03871	3876_04137	FGLLNACG_03780	IBPNIEHO_03495	NDLPMKAP_03738	ABHIBDEF_03109	CLENMDMK_04190	OKPKJFCI_03844	GDONGAIO_04273	GEJGAKBB_04148	DMBJAFJD_03805	IFNAGHGF_01888	ADHKEBMM_03820	OGPHLCOI_03037	ONECDKKL_03477	DLAJAEDN_03705	DMFMJFDC_03207	HBBOCNCB_03884	LGIGNMLK_02145	NCAKBNJH_02869	NPGBFFIF_02226	FJIFHCJF_02470	CLPCAHCE_03775	GALIAGHB_03838	FPKPPGJL_03446	LKCHBGGI_02505	GHHCNHDM_03720	MOMMLLHH_03473	DOLKEENL_02333	NKLGJNMO_03510	EJCPDHLA_04120	LKCGLDPN_02863	GMOKCEHM_02387	FACAEEMJ_02543
btuD_5		Vitamin B12 import ATP-binding protein BtuD	114	114	1	52	181				899	2066	1939	2967_04149	3266_03209	3271_03870	3876_04138	FGLLNACG_03781	IBPNIEHO_03496	NDLPMKAP_03739	ABHIBDEF_03108	CLENMDMK_03794	OKPKJFCI_03845	GDONGAIO_03406	GEJGAKBB_04149	DMBJAFJD_03806	IFNAGHGF_01887	ADHKEBMM_03821	OGPHLCOI_03038	ONECDKKL_03478	DLAJAEDN_03704	DMFMJFDC_03208	HBBOCNCB_03885	LGIGNMLK_02144	NCAKBNJH_02868	NPGBFFIF_02225	FJIFHCJF_02469	CLPCAHCE_03776	GALIAGHB_03837	FPKPPGJL_03447	LKCHBGGI_02504	GHHCNHDM_03721	MOMMLLHH_03474	DOLKEENL_02332	NKLGJNMO_03511	EJCPDHLA_04121	LKCGLDPN_02864	GMOKCEHM_02386	FACAEEMJ_02544
ydiE		putative protein YdiE	114	114	1	52	6015				191	191	191	2967_00289	3266_00337	3271_00337	3876_00537	FGLLNACG_01484	IBPNIEHO_03761	NDLPMKAP_01929	ABHIBDEF_01503	CLENMDMK_02973	OKPKJFCI_00062	GDONGAIO_00451	GEJGAKBB_02164	DMBJAFJD_01855	IFNAGHGF_01591	ADHKEBMM_01270	OGPHLCOI_01819	ONECDKKL_02568	DLAJAEDN_02489	DMFMJFDC_01915	HBBOCNCB_02414	LGIGNMLK_03830	NCAKBNJH_00869	NPGBFFIF_00062	FJIFHCJF_03841	CLPCAHCE_00402	GALIAGHB_00396	FPKPPGJL_03712	LKCHBGGI_01839	GHHCNHDM_02054	MOMMLLHH_03812	DOLKEENL_01056	NKLGJNMO_03636	EJCPDHLA_03216	LKCGLDPN_00835	GMOKCEHM_03941	FACAEEMJ_04265
mzrA		Modulator protein MzrA	114	114	1	52	6491				383	383	383	2967_02154	3266_00995	3271_01742	3876_01320	FGLLNACG_04269	IBPNIEHO_01362	NDLPMKAP_04318	ABHIBDEF_00018	CLENMDMK_00877	OKPKJFCI_00577	GDONGAIO_00161	GEJGAKBB_01356	DMBJAFJD_01901	IFNAGHGF_00957	ADHKEBMM_00018	OGPHLCOI_04435	ONECDKKL_01701	DLAJAEDN_00987	DMFMJFDC_00122	HBBOCNCB_00019	LGIGNMLK_00162	NCAKBNJH_01018	NPGBFFIF_01551	FJIFHCJF_00162	CLPCAHCE_00790	GALIAGHB_01521	FPKPPGJL_01558	LKCHBGGI_00539	GHHCNHDM_00019	MOMMLLHH_00019	DOLKEENL_01102	NKLGJNMO_00018	EJCPDHLA_00557	LKCGLDPN_01830	GMOKCEHM_01928	FACAEEMJ_02748
soxR		Redox-sensitive transcriptional activator SoxR	114	114	1	52	185				458	458	458	2967_04145	3266_03213	3271_03866	3876_04142	FGLLNACG_03785	IBPNIEHO_03500	NDLPMKAP_03743	ABHIBDEF_03104	CLENMDMK_03798	OKPKJFCI_03849	GDONGAIO_03410	GEJGAKBB_04153	DMBJAFJD_03810	IFNAGHGF_01883	ADHKEBMM_03825	OGPHLCOI_03042	ONECDKKL_03482	DLAJAEDN_03700	DMFMJFDC_03212	HBBOCNCB_03889	LGIGNMLK_02140	NCAKBNJH_02864	NPGBFFIF_02221	FJIFHCJF_02465	CLPCAHCE_03780	GALIAGHB_03833	FPKPPGJL_03451	LKCHBGGI_02500	GHHCNHDM_03725	MOMMLLHH_03478	DOLKEENL_02328	NKLGJNMO_03515	EJCPDHLA_04125	LKCGLDPN_02868	GMOKCEHM_02382	FACAEEMJ_02548
uspA		Universal stress protein A	114	114	1	52	1421				434	434	434	2967_01477	3266_02245	3271_03001	3876_02154	FGLLNACG_00222	IBPNIEHO_01208	NDLPMKAP_02373	ABHIBDEF_02036	CLENMDMK_00122	OKPKJFCI_01020	GDONGAIO_00862	GEJGAKBB_01233	DMBJAFJD_02377	IFNAGHGF_01664	ADHKEBMM_02588	OGPHLCOI_01324	ONECDKKL_00945	DLAJAEDN_02006	DMFMJFDC_01263	HBBOCNCB_00638	LGIGNMLK_01221	NCAKBNJH_02363	NPGBFFIF_01170	FJIFHCJF_01602	CLPCAHCE_01879	GALIAGHB_02100	FPKPPGJL_02200	LKCHBGGI_02322	GHHCNHDM_00994	MOMMLLHH_01458	DOLKEENL_02010	NKLGJNMO_01445	EJCPDHLA_01672	LKCGLDPN_01440	GMOKCEHM_00577	FACAEEMJ_01475
srlR_4		Glucitol operon repressor	114	114	1	52	6454				773	773	773	2967_02119	3266_00960	3271_01776	3876_01355	FGLLNACG_03045	IBPNIEHO_02966	NDLPMKAP_03467	ABHIBDEF_03316	CLENMDMK_00848	OKPKJFCI_00548	GDONGAIO_00132	GEJGAKBB_03582	DMBJAFJD_03372	IFNAGHGF_02577	ADHKEBMM_03464	OGPHLCOI_03903	ONECDKKL_03138	DLAJAEDN_03721	DMFMJFDC_00088	HBBOCNCB_03094	LGIGNMLK_00129	NCAKBNJH_00985	NPGBFFIF_01580	FJIFHCJF_00129	CLPCAHCE_03120	GALIAGHB_03606	FPKPPGJL_03086	LKCHBGGI_02857	GHHCNHDM_03277	MOMMLLHH_01692	DOLKEENL_03473	NKLGJNMO_02599	EJCPDHLA_00523	LKCGLDPN_03183	GMOKCEHM_03533	FACAEEMJ_03167
ydcV_1		Inner membrane ABC transporter permease protein YdcV	114	114	1	52	4708				779	779	779	2967_00169	3266_00217	3271_00217	3876_00657	FGLLNACG_03415	IBPNIEHO_01799	NDLPMKAP_01809	ABHIBDEF_01382	CLENMDMK_02395	OKPKJFCI_03470	GDONGAIO_02861	GEJGAKBB_01986	DMBJAFJD_01734	IFNAGHGF_01470	ADHKEBMM_01149	OGPHLCOI_02173	ONECDKKL_03102	DLAJAEDN_02311	DMFMJFDC_00988	HBBOCNCB_03272	LGIGNMLK_01852	NCAKBNJH_00748	NPGBFFIF_03716	FJIFHCJF_02177	CLPCAHCE_00281	GALIAGHB_00218	FPKPPGJL_01106	LKCHBGGI_01718	GHHCNHDM_01934	MOMMLLHH_01936	DOLKEENL_00935	NKLGJNMO_02781	EJCPDHLA_03556	LKCGLDPN_00657	GMOKCEHM_00899	FACAEEMJ_00559
sdaC		Serine transporter	114	114	1	52	6858				1289	1289	1289	2967_02776	3266_01252	3271_01485	3876_01063	FGLLNACG_01939	IBPNIEHO_01080	NDLPMKAP_00594	ABHIBDEF_00275	CLENMDMK_00674	OKPKJFCI_01704	GDONGAIO_03364	GEJGAKBB_01614	DMBJAFJD_02635	IFNAGHGF_02285	ADHKEBMM_00275	OGPHLCOI_02780	ONECDKKL_01203	DLAJAEDN_01245	DMFMJFDC_02461	HBBOCNCB_00316	LGIGNMLK_00419	NCAKBNJH_02804	NPGBFFIF_02487	FJIFHCJF_00418	CLPCAHCE_02137	GALIAGHB_01778	FPKPPGJL_02144	LKCHBGGI_00795	GHHCNHDM_00317	MOMMLLHH_00276	DOLKEENL_02268	NKLGJNMO_00275	EJCPDHLA_00814	LKCGLDPN_02765	GMOKCEHM_02741	FACAEEMJ_02144
ecdB		putative UbiX-like flavin prenyltransferase	114	114	1	52	6913				593	593	593	2967_02831	3266_01307	3271_01430	3876_01008	FGLLNACG_01885	IBPNIEHO_01025	NDLPMKAP_00539	ABHIBDEF_00330	CLENMDMK_00634	OKPKJFCI_01664	GDONGAIO_01581	GEJGAKBB_01669	DMBJAFJD_02580	IFNAGHGF_02230	ADHKEBMM_00330	OGPHLCOI_02726	ONECDKKL_01149	DLAJAEDN_01300	DMFMJFDC_02043	HBBOCNCB_00370	LGIGNMLK_00474	NCAKBNJH_02749	NPGBFFIF_02447	FJIFHCJF_00473	CLPCAHCE_02082	GALIAGHB_01833	FPKPPGJL_02089	LKCHBGGI_00850	GHHCNHDM_00372	MOMMLLHH_00331	DOLKEENL_02213	NKLGJNMO_00330	EJCPDHLA_00869	LKCGLDPN_02710	GMOKCEHM_02686	FACAEEMJ_02089
rpmJ		50S ribosomal protein L36	114	114	1	52	1220				116	116	116	2967_04538	3266_02408	3271_04561	3876_01991	FGLLNACG_04490	IBPNIEHO_04291	NDLPMKAP_04242	ABHIBDEF_04299	CLENMDMK_04112	OKPKJFCI_04174	GDONGAIO_04082	GEJGAKBB_04467	DMBJAFJD_04324	IFNAGHGF_04264	ADHKEBMM_04309	OGPHLCOI_04581	ONECDKKL_04454	DLAJAEDN_04441	DMFMJFDC_04412	HBBOCNCB_04641	LGIGNMLK_04295	NCAKBNJH_04321	NPGBFFIF_04179	FJIFHCJF_04215	CLPCAHCE_04297	GALIAGHB_04535	FPKPPGJL_04290	LKCHBGGI_04290	GHHCNHDM_04243	MOMMLLHH_04238	DOLKEENL_04285	NKLGJNMO_04223	EJCPDHLA_04299	LKCGLDPN_04434	GMOKCEHM_04409	FACAEEMJ_04397
tusB		Protein TusB	114	114	1	52	1285				287	287	287	2967_01344	3266_02378	3271_04507	3876_02021	FGLLNACG_00354	IBPNIEHO_01341	NDLPMKAP_04193	ABHIBDEF_02169	CLENMDMK_00251	OKPKJFCI_01149	GDONGAIO_00991	GEJGAKBB_04417	DMBJAFJD_04275	IFNAGHGF_01797	ADHKEBMM_02721	OGPHLCOI_04492	ONECDKKL_04405	DLAJAEDN_02139	DMFMJFDC_04298	HBBOCNCB_04592	LGIGNMLK_01354	NCAKBNJH_04272	NPGBFFIF_01299	FJIFHCJF_01735	CLPCAHCE_04216	GALIAGHB_02233	FPKPPGJL_04241	LKCHBGGI_02455	GHHCNHDM_04193	MOMMLLHH_04189	DOLKEENL_04236	NKLGJNMO_01578	EJCPDHLA_01806	LKCGLDPN_04384	GMOKCEHM_04359	FACAEEMJ_01608
fixX_1		Ferredoxin-like protein FixX	114	114	1	52	6010				293	293	293	2967_00294	3266_00342	3271_00342	3876_00532	FGLLNACG_01489	IBPNIEHO_03766	NDLPMKAP_01934	ABHIBDEF_01508	CLENMDMK_02978	OKPKJFCI_00067	GDONGAIO_00456	GEJGAKBB_02169	DMBJAFJD_01860	IFNAGHGF_01596	ADHKEBMM_01275	OGPHLCOI_01824	ONECDKKL_02573	DLAJAEDN_02494	DMFMJFDC_01920	HBBOCNCB_02419	LGIGNMLK_03835	NCAKBNJH_00874	NPGBFFIF_00067	FJIFHCJF_03846	CLPCAHCE_00407	GALIAGHB_00401	FPKPPGJL_03717	LKCHBGGI_01844	GHHCNHDM_02059	MOMMLLHH_03817	DOLKEENL_01061	NKLGJNMO_03641	EJCPDHLA_03221	LKCGLDPN_00840	GMOKCEHM_03946	FACAEEMJ_04270
lysP		Lysine-specific permease	114	114	1	52	3648				1469	1469	1469	2967_02423	3266_02795	3271_01207	3876_02710	FGLLNACG_01627	IBPNIEHO_04067	NDLPMKAP_04090	ABHIBDEF_02642	CLENMDMK_01440	OKPKJFCI_03088	GDONGAIO_02315	GEJGAKBB_00450	DMBJAFJD_00449	IFNAGHGF_04174	ADHKEBMM_04184	OGPHLCOI_04338	ONECDKKL_00746	DLAJAEDN_00451	DMFMJFDC_01651	HBBOCNCB_04291	LGIGNMLK_04128	NCAKBNJH_00449	NPGBFFIF_00925	FJIFHCJF_03998	CLPCAHCE_04067	GALIAGHB_00998	FPKPPGJL_04019	LKCHBGGI_00448	GHHCNHDM_01572	MOMMLLHH_01177	DOLKEENL_04091	NKLGJNMO_03941	EJCPDHLA_01416	LKCGLDPN_04276	GMOKCEHM_02876	FACAEEMJ_01725
ftsW		putative peptidoglycan glycosyltransferase FtsW	114	114	1	52	562				1244	1244	1244	2967_03143	3266_03496	3271_03176	3876_03573	FGLLNACG_00527	IBPNIEHO_01965	NDLPMKAP_02083	ABHIBDEF_01921	CLENMDMK_02753	OKPKJFCI_02340	GDONGAIO_01346	GEJGAKBB_03099	DMBJAFJD_02263	IFNAGHGF_01319	ADHKEBMM_02473	OGPHLCOI_02500	ONECDKKL_02097	DLAJAEDN_02856	DMFMJFDC_00367	HBBOCNCB_01335	LGIGNMLK_01513	NCAKBNJH_02248	NPGBFFIF_03127	FJIFHCJF_01495	CLPCAHCE_01389	GALIAGHB_02895	FPKPPGJL_01920	LKCHBGGI_02207	GHHCNHDM_02208	MOMMLLHH_01337	DOLKEENL_01714	NKLGJNMO_01131	EJCPDHLA_03035	LKCGLDPN_02192	GMOKCEHM_02517	FACAEEMJ_02393
csgC		Curli assembly protein CsgC	114	114	1	52	4625				326	326	326	2967_00091	3266_00139	3271_00139	3876_00735	FGLLNACG_03337	IBPNIEHO_01721	NDLPMKAP_01731	ABHIBDEF_01304	CLENMDMK_02319	OKPKJFCI_03394	GDONGAIO_02785	GEJGAKBB_01908	DMBJAFJD_01656	IFNAGHGF_01392	ADHKEBMM_01071	OGPHLCOI_02095	ONECDKKL_03024	DLAJAEDN_02233	DMFMJFDC_00910	HBBOCNCB_03193	LGIGNMLK_01774	NCAKBNJH_00670	NPGBFFIF_03640	FJIFHCJF_02099	CLPCAHCE_00203	GALIAGHB_00140	FPKPPGJL_01028	LKCHBGGI_01640	GHHCNHDM_01856	MOMMLLHH_01858	DOLKEENL_00857	NKLGJNMO_03298	EJCPDHLA_03478	LKCGLDPN_00579	GMOKCEHM_00821	FACAEEMJ_00481
group_5359		hypothetical protein	114	114	1	52	3491				413	413	413	2967_02659	3266_03031	3271_00971	3876_02474	FGLLNACG_02939	IBPNIEHO_00551	NDLPMKAP_00213	ABHIBDEF_00641	CLENMDMK_01031	OKPKJFCI_03561	GDONGAIO_03060	GEJGAKBB_00214	DMBJAFJD_00213	IFNAGHGF_00557	ADHKEBMM_00642	OGPHLCOI_01065	ONECDKKL_00509	DLAJAEDN_00215	DMFMJFDC_02574	HBBOCNCB_02592	LGIGNMLK_03786	NCAKBNJH_00213	NPGBFFIF_00691	FJIFHCJF_00928	CLPCAHCE_03921	GALIAGHB_00762	FPKPPGJL_00214	LKCHBGGI_00213	GHHCNHDM_01816	MOMMLLHH_02426	DOLKEENL_01552	NKLGJNMO_04286	EJCPDHLA_01180	LKCGLDPN_00214	GMOKCEHM_01266	FACAEEMJ_01395
lptD		LPS-assembly protein LptD	114	114	1	52	596				2360	2360	2360	2967_03177	3266_03462	3271_03142	3876_03607	FGLLNACG_00493	IBPNIEHO_01999	NDLPMKAP_02117	ABHIBDEF_01955	CLENMDMK_02786	OKPKJFCI_02373	GDONGAIO_01379	GEJGAKBB_03133	DMBJAFJD_02297	IFNAGHGF_01353	ADHKEBMM_02507	OGPHLCOI_02466	ONECDKKL_02063	DLAJAEDN_02890	DMFMJFDC_00401	HBBOCNCB_01301	LGIGNMLK_01547	NCAKBNJH_02282	NPGBFFIF_03160	FJIFHCJF_01529	CLPCAHCE_01423	GALIAGHB_02929	FPKPPGJL_01954	LKCHBGGI_02241	GHHCNHDM_02242	MOMMLLHH_01371	DOLKEENL_01748	NKLGJNMO_01165	EJCPDHLA_03069	LKCGLDPN_02226	GMOKCEHM_02551	FACAEEMJ_02427
lptA		Lipopolysaccharide export system protein LptA	114	114	1	52	6401				554	554	554	2967_02064	3266_00905	3271_01831	3876_01410	FGLLNACG_03100	IBPNIEHO_03021	NDLPMKAP_03522	ABHIBDEF_03371	CLENMDMK_00794	OKPKJFCI_00494	GDONGAIO_00078	GEJGAKBB_03527	DMBJAFJD_03427	IFNAGHGF_02522	ADHKEBMM_03519	OGPHLCOI_03958	ONECDKKL_03193	DLAJAEDN_03776	DMFMJFDC_00033	HBBOCNCB_03149	LGIGNMLK_00074	NCAKBNJH_00930	NPGBFFIF_01634	FJIFHCJF_00074	CLPCAHCE_03175	GALIAGHB_03551	FPKPPGJL_03141	LKCHBGGI_02802	GHHCNHDM_03332	MOMMLLHH_01637	DOLKEENL_03528	NKLGJNMO_02654	EJCPDHLA_00468	LKCGLDPN_03128	GMOKCEHM_03588	FACAEEMJ_03222
iscX		Protein IscX	114	114	1	52	885				200	200	200	2967_01747	3266_02713	3271_02677	3876_02790	FGLLNACG_03693	IBPNIEHO_02729	NDLPMKAP_03118	ABHIBDEF_03178	CLENMDMK_03184	OKPKJFCI_02077	GDONGAIO_02763	GEJGAKBB_03698	DMBJAFJD_00546	IFNAGHGF_03008	ADHKEBMM_03226	OGPHLCOI_00065	ONECDKKL_02661	DLAJAEDN_01500	DMFMJFDC_02824	HBBOCNCB_02751	LGIGNMLK_03011	NCAKBNJH_03409	NPGBFFIF_02864	FJIFHCJF_03012	CLPCAHCE_02774	GALIAGHB_03722	FPKPPGJL_03043	LKCHBGGI_03333	GHHCNHDM_02919	MOMMLLHH_02587	DOLKEENL_03124	NKLGJNMO_02362	EJCPDHLA_03690	LKCGLDPN_03439	GMOKCEHM_03296	FACAEEMJ_01057
cspD		Cold shock-like protein CspD	114	114	1	52	4119				221	221	221	2967_03354	3266_03681	3271_03361	3876_03116	FGLLNACG_02264	IBPNIEHO_02038	NDLPMKAP_02645	ABHIBDEF_02492	CLENMDMK_00368	OKPKJFCI_01883	GDONGAIO_01097	GEJGAKBB_03172	DMBJAFJD_02658	IFNAGHGF_02308	ADHKEBMM_02898	OGPHLCOI_02818	ONECDKKL_01542	DLAJAEDN_03082	DMFMJFDC_03942	HBBOCNCB_01615	LGIGNMLK_03679	NCAKBNJH_02952	NPGBFFIF_02670	FJIFHCJF_02552	CLPCAHCE_02317	GALIAGHB_03337	FPKPPGJL_02461	LKCHBGGI_02588	GHHCNHDM_02446	MOMMLLHH_03658	DOLKEENL_02416	NKLGJNMO_01780	EJCPDHLA_02769	LKCGLDPN_02913	GMOKCEHM_02915	FACAEEMJ_04236
ihfB		Integration host factor subunit beta	114	114	1	52	4156				284	284	284	2967_03389	3266_03646	3271_03326	3876_03151	FGLLNACG_02154	IBPNIEHO_01551	NDLPMKAP_03226	ABHIBDEF_02753	CLENMDMK_00331	OKPKJFCI_01846	GDONGAIO_01060	GEJGAKBB_04116	DMBJAFJD_03131	IFNAGHGF_03509	ADHKEBMM_00900	OGPHLCOI_01986	ONECDKKL_01507	DLAJAEDN_04330	DMFMJFDC_00801	HBBOCNCB_02458	LGIGNMLK_02690	NCAKBNJH_00499	NPGBFFIF_02633	FJIFHCJF_03798	CLPCAHCE_00032	GALIAGHB_04400	FPKPPGJL_00857	LKCHBGGI_03935	GHHCNHDM_03532	MOMMLLHH_03206	DOLKEENL_03232	NKLGJNMO_02870	EJCPDHLA_02734	LKCGLDPN_04250	GMOKCEHM_04269	FACAEEMJ_03975
orn		Oligoribonuclease	114	114	1	52	7944				545	545	545	2967_03452	3266_03294	3271_03633	3876_03214	FGLLNACG_03438	IBPNIEHO_04146	NDLPMKAP_04122	ABHIBDEF_03023	CLENMDMK_03690	OKPKJFCI_01429	GDONGAIO_02654	GEJGAKBB_04345	DMBJAFJD_04203	IFNAGHGF_01802	ADHKEBMM_02856	OGPHLCOI_03648	ONECDKKL_03728	DLAJAEDN_03619	DMFMJFDC_02847	HBBOCNCB_03676	LGIGNMLK_04162	NCAKBNJH_04201	NPGBFFIF_02126	FJIFHCJF_04084	CLPCAHCE_04144	GALIAGHB_03752	FPKPPGJL_04130	LKCHBGGI_04201	GHHCNHDM_04121	MOMMLLHH_04044	DOLKEENL_04124	NKLGJNMO_04008	EJCPDHLA_04210	LKCGLDPN_04313	GMOKCEHM_02301	FACAEEMJ_04337
sspA		Stringent starvation protein A	114	114	1	52	6376				638	638	638	2967_02040	3266_00881	3271_01855	3876_01434	FGLLNACG_03124	IBPNIEHO_03045	NDLPMKAP_03546	ABHIBDEF_03395	CLENMDMK_00769	OKPKJFCI_00469	GDONGAIO_00053	GEJGAKBB_03503	DMBJAFJD_03451	IFNAGHGF_02498	ADHKEBMM_03543	OGPHLCOI_03982	ONECDKKL_03217	DLAJAEDN_03800	DMFMJFDC_00009	HBBOCNCB_03173	LGIGNMLK_00050	NCAKBNJH_00906	NPGBFFIF_01659	FJIFHCJF_00050	CLPCAHCE_03199	GALIAGHB_03527	FPKPPGJL_03165	LKCHBGGI_02778	GHHCNHDM_03356	MOMMLLHH_01613	DOLKEENL_03552	NKLGJNMO_02678	EJCPDHLA_00444	LKCGLDPN_03104	GMOKCEHM_03612	FACAEEMJ_03246
argP		HTH-type transcriptional regulator ArgP	114	114	1	52	6763				893	893	893	2967_02316	3266_01157	3271_01580	3876_01158	FGLLNACG_01033	IBPNIEHO_01524	NDLPMKAP_00688	ABHIBDEF_00180	CLENMDMK_03088	OKPKJFCI_00775	GDONGAIO_00357	GEJGAKBB_01519	DMBJAFJD_02063	IFNAGHGF_01119	ADHKEBMM_00180	OGPHLCOI_02283	ONECDKKL_01863	DLAJAEDN_01150	DMFMJFDC_00284	HBBOCNCB_00220	LGIGNMLK_00324	NCAKBNJH_01180	NPGBFFIF_01355	FJIFHCJF_00324	CLPCAHCE_00952	GALIAGHB_01683	FPKPPGJL_01720	LKCHBGGI_00701	GHHCNHDM_00223	MOMMLLHH_00181	DOLKEENL_01264	NKLGJNMO_00180	EJCPDHLA_00719	LKCGLDPN_01992	GMOKCEHM_02090	FACAEEMJ_03936
osmE		Osmotically-inducible putative lipoprotein OsmE	114	114	1	52	6050				341	341	341	2967_00256	3266_00304	3271_00304	3876_00570	FGLLNACG_01451	IBPNIEHO_01886	NDLPMKAP_01896	ABHIBDEF_01469	CLENMDMK_02940	OKPKJFCI_00029	GDONGAIO_00418	GEJGAKBB_02131	DMBJAFJD_01821	IFNAGHGF_01557	ADHKEBMM_01236	OGPHLCOI_01786	ONECDKKL_02535	DLAJAEDN_02456	DMFMJFDC_01882	HBBOCNCB_02381	LGIGNMLK_01939	NCAKBNJH_00835	NPGBFFIF_00029	FJIFHCJF_02264	CLPCAHCE_00368	GALIAGHB_00363	FPKPPGJL_01193	LKCHBGGI_01805	GHHCNHDM_02021	MOMMLLHH_03391	DOLKEENL_01022	NKLGJNMO_02694	EJCPDHLA_03183	LKCGLDPN_00802	GMOKCEHM_01044	FACAEEMJ_00704
dctA		Aerobic C4-dicarboxylate transport protein	114	114	1	52	1444				1286	1286	1286	2967_01500	3266_02222	3271_02978	3876_02177	FGLLNACG_00199	IBPNIEHO_01185	NDLPMKAP_02350	ABHIBDEF_02013	CLENMDMK_00102	OKPKJFCI_01000	GDONGAIO_00842	GEJGAKBB_01210	DMBJAFJD_02354	IFNAGHGF_01641	ADHKEBMM_02565	OGPHLCOI_01301	ONECDKKL_00922	DLAJAEDN_01983	DMFMJFDC_01240	HBBOCNCB_00615	LGIGNMLK_01198	NCAKBNJH_02340	NPGBFFIF_01150	FJIFHCJF_01579	CLPCAHCE_01856	GALIAGHB_02077	FPKPPGJL_02177	LKCHBGGI_02299	GHHCNHDM_00971	MOMMLLHH_01435	DOLKEENL_01987	NKLGJNMO_01422	EJCPDHLA_01649	LKCGLDPN_01417	GMOKCEHM_00554	FACAEEMJ_01452
yhcO		putative protein YhcO	114	114	1	52	6355				272	272	272	2967_04311	3266_04469	3271_04443	3876_04373	FGLLNACG_04238	IBPNIEHO_04132	NDLPMKAP_04068	ABHIBDEF_04204	CLENMDMK_00748	OKPKJFCI_00448	GDONGAIO_00032	GEJGAKBB_03482	DMBJAFJD_04190	IFNAGHGF_02478	ADHKEBMM_04248	OGPHLCOI_04405	ONECDKKL_04245	DLAJAEDN_04376	DMFMJFDC_04134	HBBOCNCB_04270	LGIGNMLK_00030	NCAKBNJH_04188	NPGBFFIF_04076	FJIFHCJF_00030	CLPCAHCE_04131	GALIAGHB_03507	FPKPPGJL_04083	LKCHBGGI_02758	GHHCNHDM_04107	MOMMLLHH_01593	DOLKEENL_04070	NKLGJNMO_03919	EJCPDHLA_04196	LKCGLDPN_03084	GMOKCEHM_04315	FACAEEMJ_04323
tas		Protein tas	114	114	1	52	6821				1040	1040	1040	2967_02373	3266_01214	3271_01523	3876_01101	FGLLNACG_00976	IBPNIEHO_01118	NDLPMKAP_00631	ABHIBDEF_00237	CLENMDMK_00713	OKPKJFCI_01743	GDONGAIO_03403	GEJGAKBB_01576	DMBJAFJD_02120	IFNAGHGF_01176	ADHKEBMM_00237	OGPHLCOI_02226	ONECDKKL_01240	DLAJAEDN_01207	DMFMJFDC_02499	HBBOCNCB_00277	LGIGNMLK_00381	NCAKBNJH_01237	NPGBFFIF_02526	FJIFHCJF_00381	CLPCAHCE_01009	GALIAGHB_01740	FPKPPGJL_01777	LKCHBGGI_00758	GHHCNHDM_00280	MOMMLLHH_00238	DOLKEENL_01321	NKLGJNMO_00237	EJCPDHLA_00776	LKCGLDPN_02049	GMOKCEHM_02147	FACAEEMJ_04024
arnE		putative 4-amino-4-deoxy-L-arabinose-phosphoundecaprenol flippase subunit ArnE	114	114	1	52	2080				335	335	335	2967_01984	3266_02476	3271_02440	3876_03831	FGLLNACG_02076	IBPNIEHO_03366	NDLPMKAP_02594	ABHIBDEF_02289	CLENMDMK_01572	OKPKJFCI_03220	GDONGAIO_03089	GEJGAKBB_02980	DMBJAFJD_00784	IFNAGHGF_02084	ADHKEBMM_02300	OGPHLCOI_00353	ONECDKKL_03678	DLAJAEDN_01737	DMFMJFDC_03554	HBBOCNCB_02257	LGIGNMLK_02302	NCAKBNJH_01811	NPGBFFIF_03593	FJIFHCJF_02049	CLPCAHCE_02266	GALIAGHB_02448	FPKPPGJL_02803	LKCHBGGI_01582	GHHCNHDM_02395	MOMMLLHH_02082	DOLKEENL_02758	NKLGJNMO_02122	EJCPDHLA_02613	LKCGLDPN_02564	GMOKCEHM_01596	FACAEEMJ_02274
hisJ		Histidine-binding periplasmic protein	114	114	1	52	2132				782	782	782	2967_01932	3266_02528	3271_02492	3876_02975	FGLLNACG_02024	IBPNIEHO_03314	NDLPMKAP_02542	ABHIBDEF_02237	CLENMDMK_01522	OKPKJFCI_03170	GDONGAIO_03326	GEJGAKBB_02928	DMBJAFJD_00732	IFNAGHGF_02032	ADHKEBMM_02248	OGPHLCOI_00301	ONECDKKL_02948	DLAJAEDN_01685	DMFMJFDC_03015	HBBOCNCB_02205	LGIGNMLK_02250	NCAKBNJH_01759	NPGBFFIF_03543	FJIFHCJF_01997	CLPCAHCE_02214	GALIAGHB_02396	FPKPPGJL_02751	LKCHBGGI_01530	GHHCNHDM_02343	MOMMLLHH_02030	DOLKEENL_02706	NKLGJNMO_02070	EJCPDHLA_02561	LKCGLDPN_02512	GMOKCEHM_01544	FACAEEMJ_02222
group_5374		hypothetical protein	114	114	1	52	6963				305	305	305	2967_02881	3266_01357	3271_01380	3876_00958	FGLLNACG_01835	IBPNIEHO_00975	NDLPMKAP_00489	ABHIBDEF_00380	CLENMDMK_00589	OKPKJFCI_01619	GDONGAIO_01536	GEJGAKBB_01719	DMBJAFJD_02530	IFNAGHGF_02180	ADHKEBMM_00380	OGPHLCOI_02676	ONECDKKL_01099	DLAJAEDN_01350	DMFMJFDC_01993	HBBOCNCB_00420	LGIGNMLK_00524	NCAKBNJH_02699	NPGBFFIF_02402	FJIFHCJF_00523	CLPCAHCE_02032	GALIAGHB_01883	FPKPPGJL_02039	LKCHBGGI_00900	GHHCNHDM_00422	MOMMLLHH_00381	DOLKEENL_02163	NKLGJNMO_00380	EJCPDHLA_00919	LKCGLDPN_02660	GMOKCEHM_02636	FACAEEMJ_02039
hyfA_2		Hydrogenase-4 component A	114	114	1	52	6993				545	545	545	2967_02910	3266_01386	3271_01351	3876_00929	FGLLNACG_01805	IBPNIEHO_00946	NDLPMKAP_00459	ABHIBDEF_00409	CLENMDMK_00560	OKPKJFCI_01590	GDONGAIO_01507	GEJGAKBB_01748	DMBJAFJD_02501	IFNAGHGF_02151	ADHKEBMM_00409	OGPHLCOI_02646	ONECDKKL_01069	DLAJAEDN_01379	DMFMJFDC_01963	HBBOCNCB_00450	LGIGNMLK_00553	NCAKBNJH_02670	NPGBFFIF_02373	FJIFHCJF_00552	CLPCAHCE_02003	GALIAGHB_01912	FPKPPGJL_02010	LKCHBGGI_00929	GHHCNHDM_00451	MOMMLLHH_00410	DOLKEENL_02134	NKLGJNMO_00409	EJCPDHLA_00948	LKCGLDPN_02631	GMOKCEHM_02607	FACAEEMJ_02010
uspB		Universal stress protein B	114	114	1	52	1420				335	335	335	2967_01476	3266_02246	3271_03002	3876_02153	FGLLNACG_00223	IBPNIEHO_01209	NDLPMKAP_02374	ABHIBDEF_02037	CLENMDMK_00123	OKPKJFCI_01021	GDONGAIO_00863	GEJGAKBB_01234	DMBJAFJD_02378	IFNAGHGF_01665	ADHKEBMM_02589	OGPHLCOI_01325	ONECDKKL_00946	DLAJAEDN_02007	DMFMJFDC_01264	HBBOCNCB_00639	LGIGNMLK_01222	NCAKBNJH_02364	NPGBFFIF_01171	FJIFHCJF_01603	CLPCAHCE_01880	GALIAGHB_02101	FPKPPGJL_02201	LKCHBGGI_02323	GHHCNHDM_00995	MOMMLLHH_01459	DOLKEENL_02011	NKLGJNMO_01446	EJCPDHLA_01673	LKCGLDPN_01441	GMOKCEHM_00578	FACAEEMJ_01476
yohK_1		Inner membrane protein YohK	114	114	1	52	3666				695	695	695	2967_02441	3266_02813	3271_01189	3876_02692	FGLLNACG_01645	IBPNIEHO_02656	NDLPMKAP_00431	ABHIBDEF_00859	CLENMDMK_01421	OKPKJFCI_03069	GDONGAIO_02296	GEJGAKBB_00432	DMBJAFJD_00431	IFNAGHGF_02935	ADHKEBMM_00860	OGPHLCOI_00784	ONECDKKL_00728	DLAJAEDN_00433	DMFMJFDC_01633	HBBOCNCB_01469	LGIGNMLK_01754	NCAKBNJH_00431	NPGBFFIF_00906	FJIFHCJF_01146	CLPCAHCE_01631	GALIAGHB_00980	FPKPPGJL_00432	LKCHBGGI_00430	GHHCNHDM_01554	MOMMLLHH_01159	DOLKEENL_01957	NKLGJNMO_01752	EJCPDHLA_01398	LKCGLDPN_00431	GMOKCEHM_02858	FACAEEMJ_01707
htpG		Chaperone protein HtpG	114	114	1	52	3225				1874	1874	1874	2967_01129	3266_01809	3271_02077	3876_01758	FGLLNACG_03228	IBPNIEHO_00174	NDLPMKAP_01022	ABHIBDEF_01047	CLENMDMK_04213	OKPKJFCI_02422	GDONGAIO_04049	GEJGAKBB_00725	DMBJAFJD_01396	IFNAGHGF_00180	ADHKEBMM_01539	OGPHLCOI_01515	ONECDKKL_01291	DLAJAEDN_00790	DMFMJFDC_01015	HBBOCNCB_01181	LGIGNMLK_00748	NCAKBNJH_01434	NPGBFFIF_03198	FJIFHCJF_00746	CLPCAHCE_00607	GALIAGHB_01291	FPKPPGJL_01375	LKCHBGGI_01206	GHHCNHDM_00647	MOMMLLHH_00669	DOLKEENL_00236	NKLGJNMO_00604	EJCPDHLA_00179	LKCGLDPN_01040	GMOKCEHM_00177	FACAEEMJ_00778
atpF		ATP synthase subunit b	114	114	1	52	1980				470	470	470	2967_04084	3266_04438	3271_04385	3876_04230	FGLLNACG_03948	IBPNIEHO_03661	NDLPMKAP_03905	ABHIBDEF_03836	CLENMDMK_03525	OKPKJFCI_04019	GDONGAIO_03257	GEJGAKBB_00957	DMBJAFJD_03972	IFNAGHGF_03978	ADHKEBMM_03987	OGPHLCOI_03627	ONECDKKL_03644	DLAJAEDN_04059	DMFMJFDC_03301	HBBOCNCB_03864	LGIGNMLK_03520	NCAKBNJH_03891	NPGBFFIF_03914	FJIFHCJF_03619	CLPCAHCE_03696	GALIAGHB_04353	FPKPPGJL_03666	LKCHBGGI_04013	GHHCNHDM_03887	MOMMLLHH_03767	DOLKEENL_02912	NKLGJNMO_03268	EJCPDHLA_04100	LKCGLDPN_04123	GMOKCEHM_04111	FACAEEMJ_03851
group_5380		hypothetical protein	114	114	1	52	5262				458	458	458	2967_00705	3266_00753	3271_00753	3876_00121	FGLLNACG_00654	IBPNIEHO_02436	NDLPMKAP_01257	ABHIBDEF_01533	CLENMDMK_02824	OKPKJFCI_02856	GDONGAIO_01862	GEJGAKBB_02195	DMBJAFJD_00833	IFNAGHGF_00677	ADHKEBMM_01705	OGPHLCOI_00513	ONECDKKL_00029	DLAJAEDN_02520	DMFMJFDC_02202	HBBOCNCB_00743	LGIGNMLK_00914	NCAKBNJH_01860	NPGBFFIF_00474	FJIFHCJF_01156	CLPCAHCE_01028	GALIAGHB_02505	FPKPPGJL_00442	LKCHBGGI_01869	GHHCNHDM_01101	MOMMLLHH_00722	DOLKEENL_00403	NKLGJNMO_00770	EJCPDHLA_01812	LKCGLDPN_01547	GMOKCEHM_01645	FACAEEMJ_00003
aaeA_2		p-hydroxybenzoic acid efflux pump subunit AaeA	114	114	1	52	6353				932	932	932	2967_04309	3266_04471	3271_04445	3876_04375	FGLLNACG_04236	IBPNIEHO_04130	NDLPMKAP_04066	ABHIBDEF_04202	CLENMDMK_00746	OKPKJFCI_00446	GDONGAIO_00030	GEJGAKBB_03480	DMBJAFJD_04188	IFNAGHGF_02476	ADHKEBMM_04246	OGPHLCOI_04403	ONECDKKL_04243	DLAJAEDN_04374	DMFMJFDC_04132	HBBOCNCB_04268	LGIGNMLK_00028	NCAKBNJH_04186	NPGBFFIF_04074	FJIFHCJF_00028	CLPCAHCE_04129	GALIAGHB_03505	FPKPPGJL_04081	LKCHBGGI_02756	GHHCNHDM_04105	MOMMLLHH_01591	DOLKEENL_04068	NKLGJNMO_03917	EJCPDHLA_04194	LKCGLDPN_03082	GMOKCEHM_04313	FACAEEMJ_04321
mreD		Rod shape-determining protein MreD	114	114	1	52	6346				491	491	491	2967_04302	3266_04478	3271_04452	3876_04382	FGLLNACG_04229	IBPNIEHO_04123	NDLPMKAP_04059	ABHIBDEF_04195	CLENMDMK_00739	OKPKJFCI_00439	GDONGAIO_00023	GEJGAKBB_03473	DMBJAFJD_04181	IFNAGHGF_02469	ADHKEBMM_04239	OGPHLCOI_04396	ONECDKKL_04236	DLAJAEDN_04367	DMFMJFDC_04125	HBBOCNCB_04261	LGIGNMLK_00021	NCAKBNJH_04179	NPGBFFIF_04067	FJIFHCJF_00021	CLPCAHCE_04122	GALIAGHB_03498	FPKPPGJL_04074	LKCHBGGI_02749	GHHCNHDM_04098	MOMMLLHH_01584	DOLKEENL_04061	NKLGJNMO_03910	EJCPDHLA_04187	LKCGLDPN_03075	GMOKCEHM_04306	FACAEEMJ_04314
ydfZ		Putative selenoprotein YdfZ	114	114	1	52	5844				203	203	203	2967_00453	3266_00501	3271_00501	3876_00373	FGLLNACG_00905	IBPNIEHO_00794	NDLPMKAP_01508	ABHIBDEF_01784	CLENMDMK_01818	OKPKJFCI_00224	GDONGAIO_00613	GEJGAKBB_02448	DMBJAFJD_01084	IFNAGHGF_00928	ADHKEBMM_01956	OGPHLCOI_00764	ONECDKKL_00280	DLAJAEDN_02773	DMFMJFDC_00780	HBBOCNCB_00994	LGIGNMLK_01165	NCAKBNJH_02111	NPGBFFIF_00224	FJIFHCJF_04070	CLPCAHCE_03011	GALIAGHB_02758	FPKPPGJL_00693	LKCHBGGI_03159	GHHCNHDM_01353	MOMMLLHH_00975	DOLKEENL_00654	NKLGJNMO_04166	EJCPDHLA_02065	LKCGLDPN_01800	GMOKCEHM_01898	FACAEEMJ_00256
group_5384		hypothetical protein	114	114	1	52	156				212	212	212	2967_03936	3266_03188	3271_03891	3876_04117	FGLLNACG_03842	IBPNIEHO_03557	NDLPMKAP_03800	ABHIBDEF_03949	CLENMDMK_04081	OKPKJFCI_03916	GDONGAIO_03151	GEJGAKBB_04030	DMBJAFJD_03867	IFNAGHGF_01908	ADHKEBMM_03882	OGPHLCOI_03017	ONECDKKL_04319	DLAJAEDN_04094	DMFMJFDC_04167	HBBOCNCB_03617	LGIGNMLK_02165	NCAKBNJH_02889	NPGBFFIF_02246	FJIFHCJF_02490	CLPCAHCE_03427	GALIAGHB_04249	FPKPPGJL_03508	LKCHBGGI_02525	GHHCNHDM_03782	MOMMLLHH_04275	DOLKEENL_02353	NKLGJNMO_03007	EJCPDHLA_03995	LKCGLDPN_02843	GMOKCEHM_04006	FACAEEMJ_02523
group_5385		hypothetical protein	114	114	1	52	2191				371	371	371	2967_01870	3266_02590	3271_02554	3876_02913	FGLLNACG_01962	IBPNIEHO_03252	NDLPMKAP_02480	ABHIBDEF_02175	CLENMDMK_02554	OKPKJFCI_02200	GDONGAIO_02051	GEJGAKBB_02866	DMBJAFJD_00670	IFNAGHGF_01970	ADHKEBMM_02186	OGPHLCOI_00239	ONECDKKL_03010	DLAJAEDN_01623	DMFMJFDC_02953	HBBOCNCB_04411	LGIGNMLK_04203	NCAKBNJH_01697	NPGBFFIF_02987	FJIFHCJF_01935	CLPCAHCE_04401	GALIAGHB_02334	FPKPPGJL_04171	LKCHBGGI_01468	GHHCNHDM_02281	MOMMLLHH_04085	DOLKEENL_04165	NKLGJNMO_04049	EJCPDHLA_02499	LKCGLDPN_02450	GMOKCEHM_01482	FACAEEMJ_01180
hisQ		Histidine transport system permease protein HisQ	114	114	1	52	2131				686	686	686	2967_01933	3266_02527	3271_02491	3876_03882	FGLLNACG_02025	IBPNIEHO_03315	NDLPMKAP_02543	ABHIBDEF_02238	CLENMDMK_01523	OKPKJFCI_03171	GDONGAIO_03327	GEJGAKBB_02929	DMBJAFJD_00733	IFNAGHGF_02033	ADHKEBMM_02249	OGPHLCOI_00302	ONECDKKL_02947	DLAJAEDN_01686	DMFMJFDC_03016	HBBOCNCB_02206	LGIGNMLK_02251	NCAKBNJH_01760	NPGBFFIF_03544	FJIFHCJF_01998	CLPCAHCE_02215	GALIAGHB_02397	FPKPPGJL_02752	LKCHBGGI_01531	GHHCNHDM_02344	MOMMLLHH_02031	DOLKEENL_02707	NKLGJNMO_02071	EJCPDHLA_02562	LKCGLDPN_02513	GMOKCEHM_01545	FACAEEMJ_02223
group_5387		hypothetical protein	114	114	1	52	3595				335	335	335	2967_02567	3266_02939	3271_01063	3876_02566	FGLLNACG_03983	IBPNIEHO_00643	NDLPMKAP_00305	ABHIBDEF_00733	CLENMDMK_01122	OKPKJFCI_03809	GDONGAIO_03492	GEJGAKBB_00306	DMBJAFJD_00305	IFNAGHGF_00649	ADHKEBMM_00734	OGPHLCOI_00973	ONECDKKL_00601	DLAJAEDN_00307	DMFMJFDC_03067	HBBOCNCB_03547	LGIGNMLK_01628	NCAKBNJH_00305	NPGBFFIF_00782	FJIFHCJF_01020	CLPCAHCE_01505	GALIAGHB_00854	FPKPPGJL_00306	LKCHBGGI_00304	GHHCNHDM_01428	MOMMLLHH_01033	DOLKEENL_01831	NKLGJNMO_01626	EJCPDHLA_01272	LKCGLDPN_00305	GMOKCEHM_01358	FACAEEMJ_03649
group_5388		hypothetical protein	114	114	1	52	7789				101	101	101	2967_03559	3266_03401	3271_03526	3876_03321	FGLLNACG_02581	IBPNIEHO_02331	NDLPMKAP_02950	ABHIBDEF_02918	CLENMDMK_02661	OKPKJFCI_01321	GDONGAIO_03747	GEJGAKBB_02761	DMBJAFJD_02948	IFNAGHGF_02620	ADHKEBMM_02749	OGPHLCOI_03418	ONECDKKL_03559	DLAJAEDN_03394	DMFMJFDC_03165	HBBOCNCB_01933	LGIGNMLK_02506	NCAKBNJH_03240	NPGBFFIF_02018	FJIFHCJF_02844	CLPCAHCE_02606	GALIAGHB_03048	FPKPPGJL_02875	LKCHBGGI_03021	GHHCNHDM_02752	MOMMLLHH_02288	DOLKEENL_02956	NKLGJNMO_02194	EJCPDHLA_02300	LKCGLDPN_02345	GMOKCEHM_02195	FACAEEMJ_01888
clpB		Chaperone protein ClpB	114	114	1	52	7128				2573	2573	2573	2967_04036	3266_04391	3271_04365	3876_00738	FGLLNACG_03701	IBPNIEHO_02856	NDLPMKAP_03357	ABHIBDEF_03206	CLENMDMK_04163	OKPKJFCI_01473	GDONGAIO_04163	GEJGAKBB_04249	DMBJAFJD_03262	IFNAGHGF_03135	ADHKEBMM_03352	OGPHLCOI_04078	ONECDKKL_02800	DLAJAEDN_04259	DMFMJFDC_03321	HBBOCNCB_03753	LGIGNMLK_03859	NCAKBNJH_03655	NPGBFFIF_02257	FJIFHCJF_03040	CLPCAHCE_02901	GALIAGHB_03942	FPKPPGJL_03851	LKCHBGGI_03460	GHHCNHDM_03167	MOMMLLHH_03383	DOLKEENL_03363	NKLGJNMO_02489	EJCPDHLA_03718	LKCGLDPN_03686	GMOKCEHM_03423	FACAEEMJ_03057
hexR_2		HTH-type transcriptional regulator HexR	114	114	1	52	7829				833	833	833	2967_03519	3266_03361	3271_03566	3876_03281	FGLLNACG_02621	IBPNIEHO_02372	NDLPMKAP_02991	ABHIBDEF_02959	CLENMDMK_02620	OKPKJFCI_01362	GDONGAIO_02587	GEJGAKBB_02801	DMBJAFJD_02989	IFNAGHGF_02661	ADHKEBMM_02790	OGPHLCOI_03458	ONECDKKL_03810	DLAJAEDN_03434	DMFMJFDC_03463	HBBOCNCB_01973	LGIGNMLK_02547	NCAKBNJH_03281	NPGBFFIF_02059	FJIFHCJF_02885	CLPCAHCE_02647	GALIAGHB_03088	FPKPPGJL_02916	LKCHBGGI_03062	GHHCNHDM_02792	MOMMLLHH_02328	DOLKEENL_02997	NKLGJNMO_02235	EJCPDHLA_02340	LKCGLDPN_02385	GMOKCEHM_02235	FACAEEMJ_01928
galE		UDP-glucose 4-epimerase	114	114	1	52	3961				1016	1016	1016	2967_03222	3266_03813	3271_03493	3876_02984	FGLLNACG_02396	IBPNIEHO_02171	NDLPMKAP_02777	ABHIBDEF_02624	CLENMDMK_00487	OKPKJFCI_02003	GDONGAIO_01217	GEJGAKBB_03304	DMBJAFJD_02790	IFNAGHGF_02440	ADHKEBMM_03030	OGPHLCOI_02950	ONECDKKL_01674	DLAJAEDN_03214	DMFMJFDC_03450	HBBOCNCB_01748	LGIGNMLK_03604	NCAKBNJH_03084	NPGBFFIF_02790	FJIFHCJF_02684	CLPCAHCE_02449	GALIAGHB_03469	FPKPPGJL_02593	LKCHBGGI_02720	GHHCNHDM_02578	MOMMLLHH_03584	DOLKEENL_02548	NKLGJNMO_01912	EJCPDHLA_02901	LKCGLDPN_03046	GMOKCEHM_03047	FACAEEMJ_03443
malE		Maltose/maltodextrin-binding periplasmic protein	114	114	1	52	145				1190	1190	1190	2967_03925	3266_03177	3271_03901	3876_04106	FGLLNACG_03853	IBPNIEHO_03567	NDLPMKAP_03811	ABHIBDEF_03960	CLENMDMK_03850	OKPKJFCI_03927	GDONGAIO_03162	GEJGAKBB_04041	DMBJAFJD_03878	IFNAGHGF_01919	ADHKEBMM_03893	OGPHLCOI_03007	ONECDKKL_04308	DLAJAEDN_04105	DMFMJFDC_04156	HBBOCNCB_03627	LGIGNMLK_02176	NCAKBNJH_02900	NPGBFFIF_03997	FJIFHCJF_02501	CLPCAHCE_03438	GALIAGHB_04259	FPKPPGJL_03519	LKCHBGGI_02536	GHHCNHDM_03793	MOMMLLHH_03994	DOLKEENL_02364	NKLGJNMO_03018	EJCPDHLA_04006	LKCGLDPN_02832	GMOKCEHM_04017	FACAEEMJ_02512
pdxY		Pyridoxal kinase PdxY	114	114	1	52	5909				860	860	860	2967_00394	3266_00442	3271_00442	3876_00432	FGLLNACG_01589	IBPNIEHO_00852	NDLPMKAP_01566	ABHIBDEF_03654	CLENMDMK_01877	OKPKJFCI_00165	GDONGAIO_00554	GEJGAKBB_02506	DMBJAFJD_01142	IFNAGHGF_03734	ADHKEBMM_02014	OGPHLCOI_01923	ONECDKKL_00339	DLAJAEDN_03572	DMFMJFDC_02394	HBBOCNCB_03478	LGIGNMLK_02795	NCAKBNJH_03511	NPGBFFIF_00165	FJIFHCJF_03669	CLPCAHCE_03069	GALIAGHB_00501	FPKPPGJL_00751	LKCHBGGI_03217	GHHCNHDM_03021	MOMMLLHH_02689	DOLKEENL_00712	NKLGJNMO_03444	EJCPDHLA_03321	LKCGLDPN_03541	GMOKCEHM_03784	FACAEEMJ_00314
pstC		Phosphate transport system permease protein PstC	114	114	1	52	1994				959	959	959	2967_04070	3266_04424	3271_04399	3876_04216	FGLLNACG_03934	IBPNIEHO_03647	NDLPMKAP_03891	ABHIBDEF_03822	CLENMDMK_03511	OKPKJFCI_04005	GDONGAIO_03243	GEJGAKBB_00971	DMBJAFJD_03958	IFNAGHGF_03964	ADHKEBMM_03973	OGPHLCOI_03613	ONECDKKL_03630	DLAJAEDN_04045	DMFMJFDC_03287	HBBOCNCB_03850	LGIGNMLK_03506	NCAKBNJH_03877	NPGBFFIF_03900	FJIFHCJF_03605	CLPCAHCE_03682	GALIAGHB_04339	FPKPPGJL_03652	LKCHBGGI_03999	GHHCNHDM_03873	MOMMLLHH_03753	DOLKEENL_02898	NKLGJNMO_03254	EJCPDHLA_04086	LKCGLDPN_04109	GMOKCEHM_04097	FACAEEMJ_03837
dcd		dCTP deaminase	114	114	1	52	3727				581	581	581	2967_02502	3266_02874	3271_01128	3876_02631	FGLLNACG_01706	IBPNIEHO_02595	NDLPMKAP_00370	ABHIBDEF_00798	CLENMDMK_01362	OKPKJFCI_03010	GDONGAIO_02237	GEJGAKBB_00371	DMBJAFJD_00370	IFNAGHGF_02874	ADHKEBMM_00799	OGPHLCOI_00845	ONECDKKL_00667	DLAJAEDN_00372	DMFMJFDC_01572	HBBOCNCB_01530	LGIGNMLK_01693	NCAKBNJH_00370	NPGBFFIF_00847	FJIFHCJF_01085	CLPCAHCE_01570	GALIAGHB_00919	FPKPPGJL_00371	LKCHBGGI_00369	GHHCNHDM_01493	MOMMLLHH_01098	DOLKEENL_01896	NKLGJNMO_01691	EJCPDHLA_01337	LKCGLDPN_00370	GMOKCEHM_02797	FACAEEMJ_01646
ycaC_2		putative hydrolase YcaC	114	114	1	52	4126				677	677	677	2967_03359	3266_03676	3271_03356	3876_03121	FGLLNACG_02124	IBPNIEHO_04362	NDLPMKAP_03256	ABHIBDEF_04391	CLENMDMK_00361	OKPKJFCI_01876	GDONGAIO_01090	GEJGAKBB_04146	DMBJAFJD_03161	IFNAGHGF_04355	ADHKEBMM_00870	OGPHLCOI_02813	ONECDKKL_01537	DLAJAEDN_04538	DMFMJFDC_03947	HBBOCNCB_04801	LGIGNMLK_02720	NCAKBNJH_04393	NPGBFFIF_02663	FJIFHCJF_04274	CLPCAHCE_00002	GALIAGHB_04430	FPKPPGJL_00827	LKCHBGGI_03965	GHHCNHDM_04315	MOMMLLHH_04355	DOLKEENL_03262	NKLGJNMO_01775	EJCPDHLA_02764	LKCGLDPN_04530	GMOKCEHM_04503	FACAEEMJ_04005
appB_2		Cytochrome bd-II ubiquinol oxidase subunit 2	114	114	1	52	5223				1136	1136	1136	2967_00745	3266_00792	3271_00792	3876_00081	FGLLNACG_02838	IBPNIEHO_00374	NDLPMKAP_00036	ABHIBDEF_00464	CLENMDMK_03308	OKPKJFCI_02895	GDONGAIO_01823	GEJGAKBB_00036	DMBJAFJD_00036	IFNAGHGF_00380	ADHKEBMM_00465	OGPHLCOI_00473	ONECDKKL_03315	DLAJAEDN_00037	DMFMJFDC_02241	HBBOCNCB_02908	LGIGNMLK_02877	NCAKBNJH_00036	NPGBFFIF_00513	FJIFHCJF_01774	CLPCAHCE_01676	GALIAGHB_00584	FPKPPGJL_00037	LKCHBGGI_00036	GHHCNHDM_01639	MOMMLLHH_02770	DOLKEENL_01375	NKLGJNMO_01236	EJCPDHLA_01003	LKCGLDPN_00037	GMOKCEHM_01088	FACAEEMJ_01217
ytfP		Gamma-glutamylcyclotransferase family protein YtfP	114	114	1	52	7886				344	344	344	2967_03512	3266_03354	3271_03573	3876_03274	FGLLNACG_02628	IBPNIEHO_02379	NDLPMKAP_02998	ABHIBDEF_02966	CLENMDMK_02613	OKPKJFCI_01369	GDONGAIO_02594	GEJGAKBB_02808	DMBJAFJD_02996	IFNAGHGF_02668	ADHKEBMM_02797	OGPHLCOI_03465	ONECDKKL_03817	DLAJAEDN_03441	DMFMJFDC_03470	HBBOCNCB_01980	LGIGNMLK_02554	NCAKBNJH_03288	NPGBFFIF_02066	FJIFHCJF_02892	CLPCAHCE_02654	GALIAGHB_03095	FPKPPGJL_02923	LKCHBGGI_03069	GHHCNHDM_02799	MOMMLLHH_02335	DOLKEENL_03004	NKLGJNMO_02242	EJCPDHLA_02347	LKCGLDPN_02392	GMOKCEHM_02242	FACAEEMJ_01935
skp		Chaperone protein Skp	114	114	1	52	446				485	485	485	2967_03041	3266_03598	3271_03278	3876_04273	FGLLNACG_00629	IBPNIEHO_03704	NDLPMKAP_01981	ABHIBDEF_01819	CLENMDMK_03647	OKPKJFCI_02242	GDONGAIO_01248	GEJGAKBB_04218	DMBJAFJD_02161	IFNAGHGF_01217	ADHKEBMM_02371	OGPHLCOI_02602	ONECDKKL_04025	DLAJAEDN_04177	DMFMJFDC_03679	HBBOCNCB_01437	LGIGNMLK_01411	NCAKBNJH_02146	NPGBFFIF_03029	FJIFHCJF_01393	CLPCAHCE_01287	GALIAGHB_02793	FPKPPGJL_01818	LKCHBGGI_02105	GHHCNHDM_02106	MOMMLLHH_01235	DOLKEENL_01612	NKLGJNMO_01029	EJCPDHLA_02933	LKCGLDPN_02090	GMOKCEHM_02415	FACAEEMJ_04159
fliG		Flagellar motor switch protein FliG	114	114	1	52	3497				995	995	995	2967_02653	3266_03025	3271_00977	3876_02480	FGLLNACG_02933	IBPNIEHO_00557	NDLPMKAP_00219	ABHIBDEF_00647	CLENMDMK_01036	OKPKJFCI_03556	GDONGAIO_03980	GEJGAKBB_00220	DMBJAFJD_00219	IFNAGHGF_00563	ADHKEBMM_00648	OGPHLCOI_01059	ONECDKKL_00515	DLAJAEDN_00221	DMFMJFDC_02568	HBBOCNCB_02586	LGIGNMLK_03780	NCAKBNJH_00219	NPGBFFIF_00696	FJIFHCJF_00934	CLPCAHCE_03915	GALIAGHB_00768	FPKPPGJL_00220	LKCHBGGI_00218	GHHCNHDM_01822	MOMMLLHH_02421	DOLKEENL_01558	NKLGJNMO_04292	EJCPDHLA_01185	LKCGLDPN_00219	GMOKCEHM_01272	FACAEEMJ_01401
dmsB_4		Anaerobic dimethyl sulfoxide reductase chain B	114	114	1	52	227				626	626	626	2967_04104	3266_03254	3271_03825	3876_04183	FGLLNACG_03826	IBPNIEHO_03541	NDLPMKAP_03784	ABHIBDEF_03063	CLENMDMK_03841	OKPKJFCI_03892	GDONGAIO_03453	GEJGAKBB_04194	DMBJAFJD_03851	IFNAGHGF_01842	ADHKEBMM_03866	OGPHLCOI_03083	ONECDKKL_03523	DLAJAEDN_03659	DMFMJFDC_03253	HBBOCNCB_03930	LGIGNMLK_02099	NCAKBNJH_02823	NPGBFFIF_02178	FJIFHCJF_02424	CLPCAHCE_03821	GALIAGHB_03792	FPKPPGJL_03492	LKCHBGGI_02459	GHHCNHDM_03766	MOMMLLHH_03519	DOLKEENL_02287	NKLGJNMO_03556	EJCPDHLA_04166	LKCGLDPN_02909	GMOKCEHM_02341	FACAEEMJ_02589
decR		DNA-binding transcriptional activator DecR	114	114	1	52	3196				458	458	458	2967_01156	3266_01836	3271_02050	3876_01785	FGLLNACG_01205	IBPNIEHO_00201	NDLPMKAP_01049	ABHIBDEF_01074	CLENMDMK_01163	OKPKJFCI_02448	GDONGAIO_01619	GEJGAKBB_00752	DMBJAFJD_01423	IFNAGHGF_00207	ADHKEBMM_01566	OGPHLCOI_01542	ONECDKKL_01318	DLAJAEDN_00817	DMFMJFDC_01042	HBBOCNCB_01208	LGIGNMLK_00775	NCAKBNJH_01461	NPGBFFIF_03224	FJIFHCJF_00773	CLPCAHCE_00634	GALIAGHB_01318	FPKPPGJL_01402	LKCHBGGI_01233	GHHCNHDM_00674	MOMMLLHH_00696	DOLKEENL_00263	NKLGJNMO_00631	EJCPDHLA_00152	LKCGLDPN_01067	GMOKCEHM_00204	FACAEEMJ_00805
glnQ_1		Glutamine transport ATP-binding protein GlnQ	114	114	1	52	7582				725	725	725	2967_00908	3266_01588	3271_02298	3876_01537	FGLLNACG_02698	IBPNIEHO_00011	NDLPMKAP_00859	ABHIBDEF_00884	CLENMDMK_01684	OKPKJFCI_02653	GDONGAIO_02491	GEJGAKBB_00562	DMBJAFJD_01233	IFNAGHGF_00017	ADHKEBMM_01376	OGPHLCOI_03142	ONECDKKL_02703	DLAJAEDN_00627	DMFMJFDC_01382	HBBOCNCB_01018	LGIGNMLK_00585	NCAKBNJH_01271	NPGBFFIF_01827	FJIFHCJF_00583	CLPCAHCE_00444	GALIAGHB_01128	FPKPPGJL_01212	LKCHBGGI_01043	GHHCNHDM_00484	MOMMLLHH_00506	DOLKEENL_00073	NKLGJNMO_00441	EJCPDHLA_00342	LKCGLDPN_00877	GMOKCEHM_00014	FACAEEMJ_02861
cbiF		Cobalt-precorrin-4 C(11)-methyltransferase	114	114	1	52	3565				773	773	773	2967_02597	3266_02969	3271_01033	3876_02536	FGLLNACG_04013	IBPNIEHO_00613	NDLPMKAP_00275	ABHIBDEF_00703	CLENMDMK_01092	OKPKJFCI_03779	GDONGAIO_04129	GEJGAKBB_00276	DMBJAFJD_00275	IFNAGHGF_00619	ADHKEBMM_00704	OGPHLCOI_01003	ONECDKKL_00571	DLAJAEDN_00277	DMFMJFDC_03097	HBBOCNCB_03577	LGIGNMLK_01598	NCAKBNJH_00275	NPGBFFIF_00752	FJIFHCJF_00990	CLPCAHCE_01475	GALIAGHB_00824	FPKPPGJL_00276	LKCHBGGI_00274	GHHCNHDM_01398	MOMMLLHH_01003	DOLKEENL_01801	NKLGJNMO_01596	EJCPDHLA_01242	LKCGLDPN_00275	GMOKCEHM_01328	FACAEEMJ_03679
group_5405		hypothetical protein	114	114	1	52	109				272	272	272	2967_03889	3266_03141	3271_03936	3876_04070	FGLLNACG_03888	IBPNIEHO_03602	NDLPMKAP_03846	ABHIBDEF_03995	CLENMDMK_03885	OKPKJFCI_03962	GDONGAIO_03197	GEJGAKBB_04076	DMBJAFJD_03913	IFNAGHGF_01954	ADHKEBMM_03928	OGPHLCOI_02971	ONECDKKL_04359	DLAJAEDN_04140	DMFMJFDC_04207	HBBOCNCB_03662	LGIGNMLK_02211	NCAKBNJH_02935	NPGBFFIF_04032	FJIFHCJF_02536	CLPCAHCE_03473	GALIAGHB_04294	FPKPPGJL_03554	LKCHBGGI_02571	GHHCNHDM_03828	MOMMLLHH_04029	DOLKEENL_02399	NKLGJNMO_03053	EJCPDHLA_04041	LKCGLDPN_02796	GMOKCEHM_04052	FACAEEMJ_02476
aroH		Phospho-2-dehydro-3-deoxyheptonate aldolase, Trp-sensitive	114	114	1	52	6014				1046	1046	1046	2967_00290	3266_00338	3271_00338	3876_00536	FGLLNACG_01485	IBPNIEHO_03762	NDLPMKAP_01930	ABHIBDEF_01504	CLENMDMK_02974	OKPKJFCI_00063	GDONGAIO_00452	GEJGAKBB_02165	DMBJAFJD_01856	IFNAGHGF_01592	ADHKEBMM_01271	OGPHLCOI_01820	ONECDKKL_02569	DLAJAEDN_02490	DMFMJFDC_01916	HBBOCNCB_02415	LGIGNMLK_03831	NCAKBNJH_00870	NPGBFFIF_00063	FJIFHCJF_03842	CLPCAHCE_00403	GALIAGHB_00397	FPKPPGJL_03713	LKCHBGGI_01840	GHHCNHDM_02055	MOMMLLHH_03813	DOLKEENL_01057	NKLGJNMO_03637	EJCPDHLA_03217	LKCGLDPN_00836	GMOKCEHM_03942	FACAEEMJ_04266
hpaC		4-hydroxyphenylacetate 3-monooxygenase reductase component	114	114	1	52	3882				512	512	512	2967_00044	3266_00092	3271_00092	3876_03927	FGLLNACG_02217	IBPNIEHO_01675	NDLPMKAP_01684	ABHIBDEF_01257	CLENMDMK_00268	OKPKJFCI_01783	GDONGAIO_00997	GEJGAKBB_01861	DMBJAFJD_01609	IFNAGHGF_03900	ADHKEBMM_01024	OGPHLCOI_02049	ONECDKKL_03270	DLAJAEDN_02186	DMFMJFDC_00864	HBBOCNCB_02522	LGIGNMLK_03353	NCAKBNJH_00623	NPGBFFIF_02570	FJIFHCJF_03537	CLPCAHCE_00156	GALIAGHB_00093	FPKPPGJL_00981	LKCHBGGI_03862	GHHCNHDM_03680	MOMMLLHH_03267	DOLKEENL_00810	NKLGJNMO_03186	EJCPDHLA_03944	LKCGLDPN_00532	GMOKCEHM_00774	FACAEEMJ_00434
nagB		Glucosamine-6-phosphate deaminase	114	114	1	52	7597				800	800	800	2967_00886	3266_01566	3271_02320	3876_01515	FGLLNACG_04301	IBPNIEHO_04252	NDLPMKAP_03929	ABHIBDEF_03860	CLENMDMK_01663	OKPKJFCI_02632	GDONGAIO_02470	GEJGAKBB_00540	DMBJAFJD_03728	IFNAGHGF_03784	ADHKEBMM_01354	OGPHLCOI_03120	ONECDKKL_04261	DLAJAEDN_00605	DMFMJFDC_03586	HBBOCNCB_04372	LGIGNMLK_03687	NCAKBNJH_03915	NPGBFFIF_01806	FJIFHCJF_03719	CLPCAHCE_03720	GALIAGHB_01106	FPKPPGJL_03571	LKCHBGGI_01021	GHHCNHDM_03914	MOMMLLHH_00484	DOLKEENL_00055	NKLGJNMO_03455	EJCPDHLA_00364	LKCGLDPN_04150	GMOKCEHM_04135	FACAEEMJ_04074
cadB		putative cadaverine/lysine antiporter	114	114	1	52	864				1331	1331	1331	2967_01726	3266_02734	3271_02698	3876_02769	FGLLNACG_03672	IBPNIEHO_02708	NDLPMKAP_03097	ABHIBDEF_03157	CLENMDMK_03163	OKPKJFCI_02056	GDONGAIO_02742	GEJGAKBB_03677	DMBJAFJD_00525	IFNAGHGF_02987	ADHKEBMM_03205	OGPHLCOI_00044	ONECDKKL_02640	DLAJAEDN_01479	DMFMJFDC_02803	HBBOCNCB_02730	LGIGNMLK_02990	NCAKBNJH_03388	NPGBFFIF_02843	FJIFHCJF_02991	CLPCAHCE_02753	GALIAGHB_03701	FPKPPGJL_03022	LKCHBGGI_03312	GHHCNHDM_02898	MOMMLLHH_02566	DOLKEENL_03103	NKLGJNMO_02341	EJCPDHLA_03669	LKCGLDPN_03418	GMOKCEHM_03275	FACAEEMJ_01036
argR_2		Arginine repressor	114	114	1	52	6358				470	470	470	2967_04314	3266_04466	3271_04440	3876_04370	FGLLNACG_04241	IBPNIEHO_04135	NDLPMKAP_04071	ABHIBDEF_04207	CLENMDMK_00751	OKPKJFCI_00451	GDONGAIO_00035	GEJGAKBB_03485	DMBJAFJD_04193	IFNAGHGF_02481	ADHKEBMM_04251	OGPHLCOI_04408	ONECDKKL_04248	DLAJAEDN_04379	DMFMJFDC_04137	HBBOCNCB_04273	LGIGNMLK_00033	NCAKBNJH_04191	NPGBFFIF_04079	FJIFHCJF_00033	CLPCAHCE_04134	GALIAGHB_03510	FPKPPGJL_04086	LKCHBGGI_02761	GHHCNHDM_04110	MOMMLLHH_01596	DOLKEENL_04073	NKLGJNMO_03922	EJCPDHLA_04199	LKCGLDPN_03087	GMOKCEHM_04318	FACAEEMJ_04326
nanR		HTH-type transcriptional repressor NanR	114	114	1	52	6378				782	782	782	2967_02042	3266_00883	3271_01853	3876_01432	FGLLNACG_03122	IBPNIEHO_03043	NDLPMKAP_03544	ABHIBDEF_03393	CLENMDMK_00771	OKPKJFCI_00471	GDONGAIO_00055	GEJGAKBB_03505	DMBJAFJD_03449	IFNAGHGF_02500	ADHKEBMM_03541	OGPHLCOI_03980	ONECDKKL_03215	DLAJAEDN_03798	DMFMJFDC_00011	HBBOCNCB_03171	LGIGNMLK_00052	NCAKBNJH_00908	NPGBFFIF_01657	FJIFHCJF_00052	CLPCAHCE_03197	GALIAGHB_03529	FPKPPGJL_03163	LKCHBGGI_02780	GHHCNHDM_03354	MOMMLLHH_01615	DOLKEENL_03550	NKLGJNMO_02676	EJCPDHLA_00446	LKCGLDPN_03106	GMOKCEHM_03610	FACAEEMJ_03244
ffh		Signal recognition particle protein	114	114	1	52	7150				1361	1361	1361	2967_03979	3266_04334	3271_04308	3876_00795	FGLLNACG_03716	IBPNIEHO_02871	NDLPMKAP_03372	ABHIBDEF_03221	CLENMDMK_04148	OKPKJFCI_01488	GDONGAIO_04148	GEJGAKBB_04264	DMBJAFJD_03277	IFNAGHGF_03150	ADHKEBMM_03367	OGPHLCOI_04093	ONECDKKL_02815	DLAJAEDN_04274	DMFMJFDC_03336	HBBOCNCB_03768	LGIGNMLK_03874	NCAKBNJH_03670	NPGBFFIF_02272	FJIFHCJF_03055	CLPCAHCE_02916	GALIAGHB_03957	FPKPPGJL_03866	LKCHBGGI_03475	GHHCNHDM_03182	MOMMLLHH_03368	DOLKEENL_03378	NKLGJNMO_02504	EJCPDHLA_03733	LKCGLDPN_03701	GMOKCEHM_03438	FACAEEMJ_03072
epmC		Elongation factor P hydroxylase	114	114	1	52	2159				548	548	548	2967_01905	3266_02555	3271_02519	3876_02948	FGLLNACG_01997	IBPNIEHO_03287	NDLPMKAP_02515	ABHIBDEF_02210	CLENMDMK_01495	OKPKJFCI_03143	GDONGAIO_03299	GEJGAKBB_02901	DMBJAFJD_00705	IFNAGHGF_02005	ADHKEBMM_02221	OGPHLCOI_00274	ONECDKKL_02975	DLAJAEDN_01658	DMFMJFDC_02988	HBBOCNCB_04446	LGIGNMLK_04238	NCAKBNJH_01732	NPGBFFIF_04227	FJIFHCJF_01970	CLPCAHCE_02187	GALIAGHB_02369	FPKPPGJL_04206	LKCHBGGI_01503	GHHCNHDM_02316	MOMMLLHH_04120	DOLKEENL_04200	NKLGJNMO_04084	EJCPDHLA_02534	LKCGLDPN_02485	GMOKCEHM_01517	FACAEEMJ_02195
group_5414		hypothetical protein	114	114	1	52	2389				323	323	323	2967_03827	3266_04065	3271_04039	3876_03693	FGLLNACG_02454	IBPNIEHO_03198	NDLPMKAP_02835	ABHIBDEF_03548	CLENMDMK_02277	OKPKJFCI_03352	GDONGAIO_02410	GEJGAKBB_03362	DMBJAFJD_03509	IFNAGHGF_03373	ADHKEBMM_03601	OGPHLCOI_03289	ONECDKKL_02218	DLAJAEDN_03273	DMFMJFDC_02669	HBBOCNCB_01806	LGIGNMLK_03181	NCAKBNJH_02518	NPGBFFIF_03476	FJIFHCJF_03279	CLPCAHCE_03352	GALIAGHB_03200	FPKPPGJL_03223	LKCHBGGI_03605	GHHCNHDM_02636	MOMMLLHH_01757	DOLKEENL_03705	NKLGJNMO_02935	EJCPDHLA_03377	LKCGLDPN_03248	GMOKCEHM_03105	FACAEEMJ_02639
group_5415		hypothetical protein	114	114	1	52	2121				272	272	272	2967_01943	3266_02517	3271_02481	3876_03872	FGLLNACG_02035	IBPNIEHO_03325	NDLPMKAP_02553	ABHIBDEF_02248	CLENMDMK_01533	OKPKJFCI_03181	GDONGAIO_03337	GEJGAKBB_02939	DMBJAFJD_00743	IFNAGHGF_02043	ADHKEBMM_02259	OGPHLCOI_00312	ONECDKKL_02937	DLAJAEDN_01696	DMFMJFDC_03026	HBBOCNCB_02216	LGIGNMLK_02261	NCAKBNJH_01770	NPGBFFIF_03554	FJIFHCJF_02008	CLPCAHCE_02225	GALIAGHB_02407	FPKPPGJL_02762	LKCHBGGI_01541	GHHCNHDM_02354	MOMMLLHH_02041	DOLKEENL_02717	NKLGJNMO_02081	EJCPDHLA_02572	LKCGLDPN_02523	GMOKCEHM_01555	FACAEEMJ_02233
group_5416		hypothetical protein	114	114	1	52	6823				713	713	713	2967_02375	3266_01216	3271_01521	3876_01099	FGLLNACG_00974	IBPNIEHO_01116	NDLPMKAP_00629	ABHIBDEF_00239	CLENMDMK_00711	OKPKJFCI_01741	GDONGAIO_03401	GEJGAKBB_01578	DMBJAFJD_02122	IFNAGHGF_01178	ADHKEBMM_00239	OGPHLCOI_02224	ONECDKKL_01238	DLAJAEDN_01209	DMFMJFDC_02497	HBBOCNCB_00279	LGIGNMLK_00383	NCAKBNJH_01239	NPGBFFIF_02524	FJIFHCJF_00383	CLPCAHCE_01011	GALIAGHB_01742	FPKPPGJL_01779	LKCHBGGI_00760	GHHCNHDM_00282	MOMMLLHH_00240	DOLKEENL_01323	NKLGJNMO_00239	EJCPDHLA_00778	LKCGLDPN_02051	GMOKCEHM_02149	FACAEEMJ_04022
rnc		Ribonuclease 3	114	114	1	52	841				737	737	737	2967_01704	3266_02756	3271_02720	3876_02747	FGLLNACG_03650	IBPNIEHO_02686	NDLPMKAP_03075	ABHIBDEF_03135	CLENMDMK_03141	OKPKJFCI_02034	GDONGAIO_02720	GEJGAKBB_03655	DMBJAFJD_00503	IFNAGHGF_02965	ADHKEBMM_03183	OGPHLCOI_00022	ONECDKKL_02618	DLAJAEDN_01457	DMFMJFDC_02781	HBBOCNCB_02708	LGIGNMLK_02968	NCAKBNJH_03366	NPGBFFIF_02821	FJIFHCJF_02969	CLPCAHCE_02731	GALIAGHB_03679	FPKPPGJL_03000	LKCHBGGI_03290	GHHCNHDM_02876	MOMMLLHH_02544	DOLKEENL_03081	NKLGJNMO_02319	EJCPDHLA_03647	LKCGLDPN_03396	GMOKCEHM_03253	FACAEEMJ_01014
dps		DNA protection during starvation protein	114	114	1	52	4037				503	503	503	2967_03275	3266_03760	3271_03440	3876_03037	FGLLNACG_02343	IBPNIEHO_02118	NDLPMKAP_02724	ABHIBDEF_02571	CLENMDMK_00434	OKPKJFCI_01949	GDONGAIO_01163	GEJGAKBB_03251	DMBJAFJD_02737	IFNAGHGF_02387	ADHKEBMM_02977	OGPHLCOI_02897	ONECDKKL_01621	DLAJAEDN_03161	DMFMJFDC_03397	HBBOCNCB_01695	LGIGNMLK_03551	NCAKBNJH_03031	NPGBFFIF_02736	FJIFHCJF_02631	CLPCAHCE_02396	GALIAGHB_03416	FPKPPGJL_02540	LKCHBGGI_02667	GHHCNHDM_02525	MOMMLLHH_03531	DOLKEENL_02495	NKLGJNMO_01859	EJCPDHLA_02848	LKCGLDPN_02993	GMOKCEHM_02994	FACAEEMJ_03390
pgk		Phosphoglycerate kinase	114	114	1	52	6758				1163	1163	1163	2967_02311	3266_01152	3271_01585	3876_01163	FGLLNACG_01038	IBPNIEHO_01519	NDLPMKAP_00693	ABHIBDEF_00175	CLENMDMK_03083	OKPKJFCI_00770	GDONGAIO_00352	GEJGAKBB_01514	DMBJAFJD_02058	IFNAGHGF_01114	ADHKEBMM_00175	OGPHLCOI_02288	ONECDKKL_01858	DLAJAEDN_01145	DMFMJFDC_00279	HBBOCNCB_00215	LGIGNMLK_00319	NCAKBNJH_01175	NPGBFFIF_01360	FJIFHCJF_00319	CLPCAHCE_00947	GALIAGHB_01678	FPKPPGJL_01715	LKCHBGGI_00696	GHHCNHDM_00218	MOMMLLHH_00176	DOLKEENL_01259	NKLGJNMO_00175	EJCPDHLA_00714	LKCGLDPN_01987	GMOKCEHM_02085	FACAEEMJ_03931
tesA		Thioesterase 1/protease 1/lysophospholipase L1	114	114	1	52	3244				584	584	584	2967_01110	3266_01790	3271_02096	3876_01739	FGLLNACG_03247	IBPNIEHO_00155	NDLPMKAP_01003	ABHIBDEF_01028	CLENMDMK_03746	OKPKJFCI_02791	GDONGAIO_03557	GEJGAKBB_00706	DMBJAFJD_01377	IFNAGHGF_00161	ADHKEBMM_01520	OGPHLCOI_01496	ONECDKKL_03886	DLAJAEDN_00771	DMFMJFDC_01526	HBBOCNCB_01162	LGIGNMLK_00729	NCAKBNJH_01415	NPGBFFIF_01965	FJIFHCJF_00727	CLPCAHCE_00588	GALIAGHB_01272	FPKPPGJL_01356	LKCHBGGI_01187	GHHCNHDM_00628	MOMMLLHH_00650	DOLKEENL_00217	NKLGJNMO_00585	EJCPDHLA_00198	LKCGLDPN_01021	GMOKCEHM_00158	FACAEEMJ_00759
sicA		Chaperone protein SicA	114	114	1	52	6949				497	497	497	2967_02867	3266_01343	3271_01394	3876_00972	FGLLNACG_01849	IBPNIEHO_00989	NDLPMKAP_00503	ABHIBDEF_00366	CLENMDMK_00603	OKPKJFCI_01633	GDONGAIO_01550	GEJGAKBB_01705	DMBJAFJD_02544	IFNAGHGF_02194	ADHKEBMM_00366	OGPHLCOI_02690	ONECDKKL_01113	DLAJAEDN_01336	DMFMJFDC_02007	HBBOCNCB_00406	LGIGNMLK_00510	NCAKBNJH_02713	NPGBFFIF_02416	FJIFHCJF_00509	CLPCAHCE_02046	GALIAGHB_01869	FPKPPGJL_02053	LKCHBGGI_00886	GHHCNHDM_00408	MOMMLLHH_00367	DOLKEENL_02177	NKLGJNMO_00366	EJCPDHLA_00905	LKCGLDPN_02674	GMOKCEHM_02650	FACAEEMJ_02053
metF		5,10-methylenetetrahydrofolate reductase	114	114	1	52	2277				890	890	890	2967_03761	3266_03999	3271_03973	3876_03759	FGLLNACG_02520	IBPNIEHO_03466	NDLPMKAP_02901	ABHIBDEF_03757	CLENMDMK_02211	OKPKJFCI_03286	GDONGAIO_02344	GEJGAKBB_03428	DMBJAFJD_03699	IFNAGHGF_03663	ADHKEBMM_03791	OGPHLCOI_03355	ONECDKKL_02284	DLAJAEDN_03339	DMFMJFDC_02735	HBBOCNCB_01872	LGIGNMLK_03285	NCAKBNJH_02626	NPGBFFIF_03410	FJIFHCJF_03469	CLPCAHCE_03625	GALIAGHB_03309	FPKPPGJL_03331	LKCHBGGI_03794	GHHCNHDM_02702	MOMMLLHH_01823	DOLKEENL_03813	NKLGJNMO_03118	EJCPDHLA_03443	LKCGLDPN_03314	GMOKCEHM_03171	FACAEEMJ_02705
mxiC		Protein MxiC	114	114	1	52	6938				1118	1118	1118	2967_02856	3266_01332	3271_01405	3876_00983	FGLLNACG_01860	IBPNIEHO_01000	NDLPMKAP_00514	ABHIBDEF_00355	CLENMDMK_00614	OKPKJFCI_01644	GDONGAIO_01561	GEJGAKBB_01694	DMBJAFJD_02555	IFNAGHGF_02205	ADHKEBMM_00355	OGPHLCOI_02701	ONECDKKL_01124	DLAJAEDN_01325	DMFMJFDC_02018	HBBOCNCB_00395	LGIGNMLK_00499	NCAKBNJH_02724	NPGBFFIF_02427	FJIFHCJF_00498	CLPCAHCE_02057	GALIAGHB_01858	FPKPPGJL_02064	LKCHBGGI_00875	GHHCNHDM_00397	MOMMLLHH_00356	DOLKEENL_02188	NKLGJNMO_00355	EJCPDHLA_00894	LKCGLDPN_02685	GMOKCEHM_02661	FACAEEMJ_02064
ubiA		4-hydroxybenzoate octaprenyltransferase	114	114	1	52	150				872	872	872	2967_03930	3266_03182	3271_03896	3876_04111	FGLLNACG_03848	IBPNIEHO_03562	NDLPMKAP_03806	ABHIBDEF_03955	CLENMDMK_04087	OKPKJFCI_03922	GDONGAIO_03157	GEJGAKBB_04036	DMBJAFJD_03873	IFNAGHGF_01914	ADHKEBMM_03888	OGPHLCOI_03012	ONECDKKL_04313	DLAJAEDN_04100	DMFMJFDC_04161	HBBOCNCB_03622	LGIGNMLK_02171	NCAKBNJH_02895	NPGBFFIF_02252	FJIFHCJF_02496	CLPCAHCE_03433	GALIAGHB_04254	FPKPPGJL_03514	LKCHBGGI_02531	GHHCNHDM_03788	MOMMLLHH_04269	DOLKEENL_02359	NKLGJNMO_03013	EJCPDHLA_04001	LKCGLDPN_02837	GMOKCEHM_04012	FACAEEMJ_02517
group_5425		hypothetical protein	114	114	1	52	3401				353	353	353	2967_02749	3266_03121	3271_00881	3876_02384	FGLLNACG_03029	IBPNIEHO_00461	NDLPMKAP_00123	ABHIBDEF_00551	CLENMDMK_00941	OKPKJFCI_03651	GDONGAIO_02970	GEJGAKBB_00124	DMBJAFJD_00123	IFNAGHGF_00467	ADHKEBMM_00552	OGPHLCOI_01155	ONECDKKL_00419	DLAJAEDN_00125	DMFMJFDC_02664	HBBOCNCB_02682	LGIGNMLK_03402	NCAKBNJH_00123	NPGBFFIF_00601	FJIFHCJF_01861	CLPCAHCE_01763	GALIAGHB_00672	FPKPPGJL_00124	LKCHBGGI_00123	GHHCNHDM_01726	MOMMLLHH_02516	DOLKEENL_01462	NKLGJNMO_01323	EJCPDHLA_01090	LKCGLDPN_00124	GMOKCEHM_01176	FACAEEMJ_01305
wzb		Low molecular weight protein-tyrosine-phosphatase Wzb	114	114	1	52	3732				449	449	449	2967_02506	3266_02878	3271_01124	3876_02627	FGLLNACG_01710	IBPNIEHO_02591	NDLPMKAP_00366	ABHIBDEF_00794	CLENMDMK_01358	OKPKJFCI_03006	GDONGAIO_02233	GEJGAKBB_00367	DMBJAFJD_00366	IFNAGHGF_02870	ADHKEBMM_00795	OGPHLCOI_00849	ONECDKKL_00663	DLAJAEDN_00368	DMFMJFDC_01568	HBBOCNCB_01534	LGIGNMLK_01689	NCAKBNJH_00366	NPGBFFIF_00843	FJIFHCJF_01081	CLPCAHCE_01566	GALIAGHB_00915	FPKPPGJL_00367	LKCHBGGI_00365	GHHCNHDM_01489	MOMMLLHH_01094	DOLKEENL_01892	NKLGJNMO_01687	EJCPDHLA_01333	LKCGLDPN_00366	GMOKCEHM_02793	FACAEEMJ_01642
hha		Hemolysin expression-modulating protein Hha	114	114	1	52	3208				218	218	218	2967_01144	3266_01824	3271_02062	3876_01773	FGLLNACG_01193	IBPNIEHO_00189	NDLPMKAP_01037	ABHIBDEF_01062	CLENMDMK_01151	OKPKJFCI_02436	GDONGAIO_01607	GEJGAKBB_00740	DMBJAFJD_01411	IFNAGHGF_00195	ADHKEBMM_01554	OGPHLCOI_01530	ONECDKKL_01306	DLAJAEDN_00805	DMFMJFDC_01030	HBBOCNCB_01196	LGIGNMLK_00763	NCAKBNJH_01449	NPGBFFIF_03212	FJIFHCJF_00761	CLPCAHCE_00622	GALIAGHB_01306	FPKPPGJL_01390	LKCHBGGI_01221	GHHCNHDM_00662	MOMMLLHH_00684	DOLKEENL_00251	NKLGJNMO_00619	EJCPDHLA_00164	LKCGLDPN_01055	GMOKCEHM_00192	FACAEEMJ_00793
flk		Flagellar regulator flk	114	114	1	52	2149				1001	1001	1001	2967_01915	3266_02545	3271_02509	3876_02958	FGLLNACG_02007	IBPNIEHO_03297	NDLPMKAP_02525	ABHIBDEF_02220	CLENMDMK_01505	OKPKJFCI_03153	GDONGAIO_03309	GEJGAKBB_02911	DMBJAFJD_00715	IFNAGHGF_02015	ADHKEBMM_02231	OGPHLCOI_00284	ONECDKKL_02965	DLAJAEDN_01668	DMFMJFDC_02998	HBBOCNCB_02188	LGIGNMLK_02233	NCAKBNJH_01742	NPGBFFIF_03526	FJIFHCJF_01980	CLPCAHCE_02197	GALIAGHB_02379	FPKPPGJL_02734	LKCHBGGI_01513	GHHCNHDM_02326	MOMMLLHH_02013	DOLKEENL_02689	NKLGJNMO_02053	EJCPDHLA_02544	LKCGLDPN_02495	GMOKCEHM_01527	FACAEEMJ_02205
clpS		ATP-dependent Clp protease adapter protein ClpS	114	114	1	52	4120				320	320	320	2967_03355	3266_03680	3271_03360	3876_03117	FGLLNACG_02263	IBPNIEHO_02037	NDLPMKAP_02644	ABHIBDEF_02491	CLENMDMK_00367	OKPKJFCI_01882	GDONGAIO_01096	GEJGAKBB_03171	DMBJAFJD_02657	IFNAGHGF_02307	ADHKEBMM_02897	OGPHLCOI_02817	ONECDKKL_01541	DLAJAEDN_03081	DMFMJFDC_03943	HBBOCNCB_01614	LGIGNMLK_03680	NCAKBNJH_02951	NPGBFFIF_02669	FJIFHCJF_02551	CLPCAHCE_02316	GALIAGHB_03336	FPKPPGJL_02460	LKCHBGGI_02587	GHHCNHDM_02445	MOMMLLHH_03659	DOLKEENL_02415	NKLGJNMO_01779	EJCPDHLA_02768	LKCGLDPN_02912	GMOKCEHM_02914	FACAEEMJ_04237
group_5430		hypothetical protein	114	114	1	52	1298				1022	1022	1022	2967_01357	3266_02365	3271_04520	3876_02034	FGLLNACG_00341	IBPNIEHO_01328	NDLPMKAP_04206	ABHIBDEF_02156	CLENMDMK_00238	OKPKJFCI_01136	GDONGAIO_00978	GEJGAKBB_04430	DMBJAFJD_04288	IFNAGHGF_01784	ADHKEBMM_02708	OGPHLCOI_04505	ONECDKKL_04418	DLAJAEDN_02126	DMFMJFDC_04311	HBBOCNCB_04605	LGIGNMLK_01341	NCAKBNJH_04285	NPGBFFIF_01286	FJIFHCJF_01722	CLPCAHCE_04229	GALIAGHB_02220	FPKPPGJL_04254	LKCHBGGI_02442	GHHCNHDM_04206	MOMMLLHH_04202	DOLKEENL_04249	NKLGJNMO_01565	EJCPDHLA_01793	LKCGLDPN_04397	GMOKCEHM_04372	FACAEEMJ_01595
aaeX		Protein AaeX	114	114	1	52	6352				203	203	203	2967_04308	3266_04472	3271_04446	3876_04376	FGLLNACG_04235	IBPNIEHO_04129	NDLPMKAP_04065	ABHIBDEF_04201	CLENMDMK_00745	OKPKJFCI_00445	GDONGAIO_00029	GEJGAKBB_03479	DMBJAFJD_04187	IFNAGHGF_02475	ADHKEBMM_04245	OGPHLCOI_04402	ONECDKKL_04242	DLAJAEDN_04373	DMFMJFDC_04131	HBBOCNCB_04267	LGIGNMLK_00027	NCAKBNJH_04185	NPGBFFIF_04073	FJIFHCJF_00027	CLPCAHCE_04128	GALIAGHB_03504	FPKPPGJL_04080	LKCHBGGI_02755	GHHCNHDM_04104	MOMMLLHH_01590	DOLKEENL_04067	NKLGJNMO_03916	EJCPDHLA_04193	LKCGLDPN_03081	GMOKCEHM_04312	FACAEEMJ_04320
yghA		putative oxidoreductase YghA	114	114	1	52	6659				884	884	884	2967_02225	3266_01066	3271_01671	3876_01249	FGLLNACG_01124	IBPNIEHO_01433	NDLPMKAP_00779	ABHIBDEF_00089	CLENMDMK_03578	OKPKJFCI_00670	GDONGAIO_00254	GEJGAKBB_01427	DMBJAFJD_01972	IFNAGHGF_01028	ADHKEBMM_00089	OGPHLCOI_02374	ONECDKKL_01772	DLAJAEDN_01058	DMFMJFDC_00193	HBBOCNCB_00129	LGIGNMLK_00233	NCAKBNJH_01089	NPGBFFIF_01458	FJIFHCJF_00233	CLPCAHCE_00861	GALIAGHB_01592	FPKPPGJL_01629	LKCHBGGI_00610	GHHCNHDM_00132	MOMMLLHH_00090	DOLKEENL_01173	NKLGJNMO_00089	EJCPDHLA_00628	LKCGLDPN_01901	GMOKCEHM_01999	FACAEEMJ_02819
group_5433		hypothetical protein	114	114	1	52	1894				92	92	92	2967_01648	3266_02074	3271_02830	3876_02325	FGLLNACG_00052	IBPNIEHO_03941	NDLPMKAP_02203	ABHIBDEF_04109	CLENMDMK_03251	OKPKJFCI_00851	GDONGAIO_03709	GEJGAKBB_01062	DMBJAFJD_04095	IFNAGHGF_04100	ADHKEBMM_04110	OGPHLCOI_03522	ONECDKKL_04213	DLAJAEDN_01835	DMFMJFDC_03867	HBBOCNCB_04138	LGIGNMLK_04054	NCAKBNJH_04093	NPGBFFIF_01001	FJIFHCJF_03988	CLPCAHCE_04057	GALIAGHB_04483	FPKPPGJL_03945	LKCHBGGI_04135	GHHCNHDM_04077	MOMMLLHH_03726	DOLKEENL_02807	NKLGJNMO_03825	EJCPDHLA_01502	LKCGLDPN_01270	GMOKCEHM_00407	FACAEEMJ_03503
group_5434		hypothetical protein	114	114	1	52	2403				515	515	515	2967_03814	3266_04052	3271_04026	3876_03706	FGLLNACG_02467	IBPNIEHO_03211	NDLPMKAP_02848	ABHIBDEF_03561	CLENMDMK_02263	OKPKJFCI_03338	GDONGAIO_02396	GEJGAKBB_03375	DMBJAFJD_03522	IFNAGHGF_03386	ADHKEBMM_03614	OGPHLCOI_03302	ONECDKKL_02231	DLAJAEDN_03286	DMFMJFDC_02682	HBBOCNCB_01819	LGIGNMLK_03194	NCAKBNJH_02531	NPGBFFIF_03462	FJIFHCJF_03292	CLPCAHCE_03365	GALIAGHB_03213	FPKPPGJL_03236	LKCHBGGI_03618	GHHCNHDM_02649	MOMMLLHH_01770	DOLKEENL_03718	NKLGJNMO_02948	EJCPDHLA_03390	LKCGLDPN_03261	GMOKCEHM_03118	FACAEEMJ_02652
sstT		Serine/threonine transporter SstT	114	114	1	52	6493				1244	1244	1244	2967_02156	3266_00997	3271_01740	3876_01318	FGLLNACG_04271	IBPNIEHO_01364	NDLPMKAP_04320	ABHIBDEF_00020	CLENMDMK_00879	OKPKJFCI_00579	GDONGAIO_00163	GEJGAKBB_01358	DMBJAFJD_01903	IFNAGHGF_00959	ADHKEBMM_00020	OGPHLCOI_04437	ONECDKKL_01703	DLAJAEDN_00989	DMFMJFDC_00124	HBBOCNCB_00021	LGIGNMLK_00164	NCAKBNJH_01020	NPGBFFIF_01549	FJIFHCJF_00164	CLPCAHCE_00792	GALIAGHB_01523	FPKPPGJL_01560	LKCHBGGI_00541	GHHCNHDM_00021	MOMMLLHH_00021	DOLKEENL_01104	NKLGJNMO_00020	EJCPDHLA_00559	LKCGLDPN_01832	GMOKCEHM_01930	FACAEEMJ_02750
tisB		Small toxic protein TisB	114	114	1	52	1930				89	89	89	2967_01684	3266_02038	3271_02794	3876_02361	FGLLNACG_00016	IBPNIEHO_03905	NDLPMKAP_02167	ABHIBDEF_04073	CLENMDMK_03221	OKPKJFCI_00821	GDONGAIO_03679	GEJGAKBB_01026	DMBJAFJD_04059	IFNAGHGF_04064	ADHKEBMM_04074	OGPHLCOI_03558	ONECDKKL_04177	DLAJAEDN_01799	DMFMJFDC_03831	HBBOCNCB_04102	LGIGNMLK_04018	NCAKBNJH_04057	NPGBFFIF_00971	FJIFHCJF_03952	CLPCAHCE_04021	GALIAGHB_04447	FPKPPGJL_03909	LKCHBGGI_04099	GHHCNHDM_04041	MOMMLLHH_03690	DOLKEENL_02843	NKLGJNMO_03789	EJCPDHLA_01466	LKCGLDPN_01234	GMOKCEHM_00371	FACAEEMJ_03467
thlA		Acetyl-CoA acetyltransferase	114	114	1	52	6810				1178	1178	1178	2967_02362	3266_01203	3271_01534	3876_01112	FGLLNACG_00987	IBPNIEHO_01129	NDLPMKAP_00642	ABHIBDEF_00226	CLENMDMK_04172	OKPKJFCI_04229	GDONGAIO_04239	GEJGAKBB_01565	DMBJAFJD_02109	IFNAGHGF_01165	ADHKEBMM_00226	OGPHLCOI_02237	ONECDKKL_01251	DLAJAEDN_01196	DMFMJFDC_02510	HBBOCNCB_00266	LGIGNMLK_00370	NCAKBNJH_01226	NPGBFFIF_01311	FJIFHCJF_00370	CLPCAHCE_00998	GALIAGHB_01729	FPKPPGJL_01766	LKCHBGGI_00747	GHHCNHDM_00269	MOMMLLHH_00227	DOLKEENL_01310	NKLGJNMO_00226	EJCPDHLA_00765	LKCGLDPN_02038	GMOKCEHM_02136	FACAEEMJ_04035
yfhL		Ferredoxin YfhL	114	114	1	52	846				260	260	260	2967_01709	3266_02751	3271_02715	3876_02752	FGLLNACG_03655	IBPNIEHO_02691	NDLPMKAP_03080	ABHIBDEF_03140	CLENMDMK_03146	OKPKJFCI_02039	GDONGAIO_02725	GEJGAKBB_03660	DMBJAFJD_00508	IFNAGHGF_02970	ADHKEBMM_03188	OGPHLCOI_00027	ONECDKKL_02623	DLAJAEDN_01462	DMFMJFDC_02786	HBBOCNCB_02713	LGIGNMLK_02973	NCAKBNJH_03371	NPGBFFIF_02826	FJIFHCJF_02974	CLPCAHCE_02736	GALIAGHB_03684	FPKPPGJL_03005	LKCHBGGI_03295	GHHCNHDM_02881	MOMMLLHH_02549	DOLKEENL_03086	NKLGJNMO_02324	EJCPDHLA_03652	LKCGLDPN_03401	GMOKCEHM_03258	FACAEEMJ_01019
group_5439		hypothetical protein	114	114	1	52	3234				794	794	794	2967_01120	3266_01800	3271_02086	3876_01749	FGLLNACG_03237	IBPNIEHO_00165	NDLPMKAP_01013	ABHIBDEF_01038	CLENMDMK_03736	OKPKJFCI_02413	GDONGAIO_04040	GEJGAKBB_00716	DMBJAFJD_01387	IFNAGHGF_00171	ADHKEBMM_01530	OGPHLCOI_01506	ONECDKKL_03876	DLAJAEDN_00781	DMFMJFDC_01536	HBBOCNCB_01172	LGIGNMLK_00739	NCAKBNJH_01425	NPGBFFIF_01975	FJIFHCJF_00737	CLPCAHCE_00598	GALIAGHB_01282	FPKPPGJL_01366	LKCHBGGI_01197	GHHCNHDM_00638	MOMMLLHH_00660	DOLKEENL_00227	NKLGJNMO_00595	EJCPDHLA_00188	LKCGLDPN_01031	GMOKCEHM_00168	FACAEEMJ_00769
mraZ		Transcriptional regulator MraZ	114	114	1	52	570				458	458	458	2967_03151	3266_03488	3271_03168	3876_03581	FGLLNACG_00519	IBPNIEHO_01973	NDLPMKAP_02091	ABHIBDEF_01929	CLENMDMK_02761	OKPKJFCI_02348	GDONGAIO_01354	GEJGAKBB_03107	DMBJAFJD_02271	IFNAGHGF_01327	ADHKEBMM_02481	OGPHLCOI_02492	ONECDKKL_02089	DLAJAEDN_02864	DMFMJFDC_00375	HBBOCNCB_01327	LGIGNMLK_01521	NCAKBNJH_02256	NPGBFFIF_03135	FJIFHCJF_01503	CLPCAHCE_01397	GALIAGHB_02903	FPKPPGJL_01928	LKCHBGGI_02215	GHHCNHDM_02216	MOMMLLHH_01345	DOLKEENL_01722	NKLGJNMO_01139	EJCPDHLA_03043	LKCGLDPN_02200	GMOKCEHM_02525	FACAEEMJ_02401
group_5441	dmlR_7	HTH-type transcriptional regulator DmlR	114	114	1	52	4128				911	911	911	2967_03361	3266_03674	3271_03354	3876_03123	FGLLNACG_02126	IBPNIEHO_04360	NDLPMKAP_03254	ABHIBDEF_04389	CLENMDMK_00359	OKPKJFCI_01874	GDONGAIO_01088	GEJGAKBB_04144	DMBJAFJD_03159	IFNAGHGF_04353	ADHKEBMM_00872	OGPHLCOI_02811	ONECDKKL_01535	DLAJAEDN_04536	DMFMJFDC_03949	HBBOCNCB_04799	LGIGNMLK_02718	NCAKBNJH_04391	NPGBFFIF_02661	FJIFHCJF_04272	CLPCAHCE_00004	GALIAGHB_04428	FPKPPGJL_00829	LKCHBGGI_03963	GHHCNHDM_04313	MOMMLLHH_04353	DOLKEENL_03260	NKLGJNMO_01773	EJCPDHLA_02762	LKCGLDPN_04528	GMOKCEHM_04501	FACAEEMJ_04003
yciE		Protein YciE	114	114	1	52	5287				506	506	506	2967_00680	3266_00728	3271_00728	3876_00146	FGLLNACG_00679	IBPNIEHO_02461	NDLPMKAP_01282	ABHIBDEF_01558	CLENMDMK_02849	OKPKJFCI_02831	GDONGAIO_01887	GEJGAKBB_02220	DMBJAFJD_00858	IFNAGHGF_00702	ADHKEBMM_01730	OGPHLCOI_00538	ONECDKKL_00054	DLAJAEDN_02545	DMFMJFDC_00554	HBBOCNCB_00768	LGIGNMLK_00939	NCAKBNJH_01885	NPGBFFIF_00449	FJIFHCJF_01181	CLPCAHCE_01053	GALIAGHB_02530	FPKPPGJL_00467	LKCHBGGI_01894	GHHCNHDM_01126	MOMMLLHH_00747	DOLKEENL_00428	NKLGJNMO_00795	EJCPDHLA_01837	LKCGLDPN_01572	GMOKCEHM_01670	FACAEEMJ_00028
group_5443		hypothetical protein	114	114	1	52	3502				467	467	467	2967_02648	3266_03020	3271_00982	3876_02485	FGLLNACG_02928	IBPNIEHO_00562	NDLPMKAP_00224	ABHIBDEF_00652	CLENMDMK_01041	OKPKJFCI_03551	GDONGAIO_03985	GEJGAKBB_00225	DMBJAFJD_00224	IFNAGHGF_00568	ADHKEBMM_00653	OGPHLCOI_01054	ONECDKKL_00520	DLAJAEDN_00226	DMFMJFDC_02563	HBBOCNCB_02581	LGIGNMLK_03775	NCAKBNJH_00224	NPGBFFIF_00701	FJIFHCJF_00939	CLPCAHCE_03910	GALIAGHB_00773	FPKPPGJL_00225	LKCHBGGI_00223	GHHCNHDM_01827	MOMMLLHH_02416	DOLKEENL_01563	NKLGJNMO_04297	EJCPDHLA_01190	LKCGLDPN_00224	GMOKCEHM_01277	FACAEEMJ_01406
yciI		Protein YciI	114	114	1	52	5279				296	296	296	2967_00688	3266_00736	3271_00736	3876_00138	FGLLNACG_00671	IBPNIEHO_02453	NDLPMKAP_01274	ABHIBDEF_01550	CLENMDMK_02841	OKPKJFCI_02839	GDONGAIO_01879	GEJGAKBB_02212	DMBJAFJD_00850	IFNAGHGF_00694	ADHKEBMM_01722	OGPHLCOI_00530	ONECDKKL_00046	DLAJAEDN_02537	DMFMJFDC_00546	HBBOCNCB_00760	LGIGNMLK_00931	NCAKBNJH_01877	NPGBFFIF_00457	FJIFHCJF_01173	CLPCAHCE_01045	GALIAGHB_02522	FPKPPGJL_00459	LKCHBGGI_01886	GHHCNHDM_01118	MOMMLLHH_00739	DOLKEENL_00420	NKLGJNMO_00787	EJCPDHLA_01829	LKCGLDPN_01564	GMOKCEHM_01662	FACAEEMJ_00020
cbpA		Curved DNA-binding protein	114	114	1	52	3868				920	920	920	2967_00058	3266_00106	3271_00106	3876_03913	FGLLNACG_02230	IBPNIEHO_01689	NDLPMKAP_01698	ABHIBDEF_01271	CLENMDMK_04038	OKPKJFCI_01769	GDONGAIO_03879	GEJGAKBB_01875	DMBJAFJD_01623	IFNAGHGF_03914	ADHKEBMM_01038	OGPHLCOI_02062	ONECDKKL_03283	DLAJAEDN_02200	DMFMJFDC_00877	HBBOCNCB_02535	LGIGNMLK_03367	NCAKBNJH_00637	NPGBFFIF_02556	FJIFHCJF_03551	CLPCAHCE_00170	GALIAGHB_00107	FPKPPGJL_00995	LKCHBGGI_03876	GHHCNHDM_03694	MOMMLLHH_03281	DOLKEENL_00824	NKLGJNMO_03200	EJCPDHLA_03958	LKCGLDPN_00546	GMOKCEHM_00788	FACAEEMJ_00448
glnP		Glutamine transport system permease protein GlnP	114	114	1	52	4035				659	659	659	2967_03273	3266_03762	3271_03442	3876_03035	FGLLNACG_02345	IBPNIEHO_02120	NDLPMKAP_02726	ABHIBDEF_02573	CLENMDMK_00436	OKPKJFCI_01951	GDONGAIO_01165	GEJGAKBB_03253	DMBJAFJD_02739	IFNAGHGF_02389	ADHKEBMM_02979	OGPHLCOI_02899	ONECDKKL_01623	DLAJAEDN_03163	DMFMJFDC_03399	HBBOCNCB_01697	LGIGNMLK_03553	NCAKBNJH_03033	NPGBFFIF_02738	FJIFHCJF_02633	CLPCAHCE_02398	GALIAGHB_03418	FPKPPGJL_02542	LKCHBGGI_02669	GHHCNHDM_02527	MOMMLLHH_03533	DOLKEENL_02497	NKLGJNMO_01861	EJCPDHLA_02850	LKCGLDPN_02995	GMOKCEHM_02996	FACAEEMJ_03392
eutM		Ethanolamine utilization protein EutM	114	114	1	52	1016				290	290	290	2967_01819	3266_02641	3271_02605	3876_02862	FGLLNACG_03179	IBPNIEHO_03100	NDLPMKAP_03601	ABHIBDEF_03450	CLENMDMK_02504	OKPKJFCI_02149	GDONGAIO_02001	GEJGAKBB_03772	DMBJAFJD_00618	IFNAGHGF_03276	ADHKEBMM_02135	OGPHLCOI_00189	ONECDKKL_02407	DLAJAEDN_01572	DMFMJFDC_01759	HBBOCNCB_02134	LGIGNMLK_03085	NCAKBNJH_01645	NPGBFFIF_02936	FJIFHCJF_03181	CLPCAHCE_03254	GALIAGHB_02283	FPKPPGJL_03753	LKCHBGGI_01417	GHHCNHDM_03411	MOMMLLHH_03088	DOLKEENL_03608	NKLGJNMO_03677	EJCPDHLA_02449	LKCGLDPN_03827	GMOKCEHM_01431	FACAEEMJ_01129
rluB		Ribosomal large subunit pseudouridine synthase B	114	114	1	52	5297				875	875	875	2967_00670	3266_00718	3271_00718	3876_00156	FGLLNACG_00689	IBPNIEHO_02471	NDLPMKAP_01292	ABHIBDEF_01568	CLENMDMK_02859	OKPKJFCI_02821	GDONGAIO_01897	GEJGAKBB_02230	DMBJAFJD_00868	IFNAGHGF_00712	ADHKEBMM_01740	OGPHLCOI_00548	ONECDKKL_00064	DLAJAEDN_02555	DMFMJFDC_00564	HBBOCNCB_00778	LGIGNMLK_00949	NCAKBNJH_01895	NPGBFFIF_00439	FJIFHCJF_01191	CLPCAHCE_01063	GALIAGHB_02540	FPKPPGJL_00477	LKCHBGGI_01904	GHHCNHDM_01136	MOMMLLHH_00757	DOLKEENL_00438	NKLGJNMO_00805	EJCPDHLA_01847	LKCGLDPN_01582	GMOKCEHM_01680	FACAEEMJ_00038
rpsJ		30S ribosomal protein S10	114	114	1	52	1242				311	311	311	2967_04516	3266_02386	3271_04539	3876_02013	FGLLNACG_04512	IBPNIEHO_04313	NDLPMKAP_04264	ABHIBDEF_04321	CLENMDMK_04134	OKPKJFCI_04196	GDONGAIO_04104	GEJGAKBB_04489	DMBJAFJD_04346	IFNAGHGF_04286	ADHKEBMM_04331	OGPHLCOI_04603	ONECDKKL_04476	DLAJAEDN_04463	DMFMJFDC_04434	HBBOCNCB_04663	LGIGNMLK_04317	NCAKBNJH_04343	NPGBFFIF_04201	FJIFHCJF_04237	CLPCAHCE_04319	GALIAGHB_04557	FPKPPGJL_04312	LKCHBGGI_04312	GHHCNHDM_04265	MOMMLLHH_04260	DOLKEENL_04307	NKLGJNMO_04245	EJCPDHLA_04321	LKCGLDPN_04456	GMOKCEHM_04431	FACAEEMJ_04419
purB		Adenylosuccinate lyase	114	114	1	52	4783				1370	1370	1370	2967_00178	3266_00226	3271_00226	3876_00648	FGLLNACG_03424	IBPNIEHO_01808	NDLPMKAP_01818	ABHIBDEF_01391	CLENMDMK_02404	OKPKJFCI_03479	GDONGAIO_02870	GEJGAKBB_02053	DMBJAFJD_01743	IFNAGHGF_01479	ADHKEBMM_01158	OGPHLCOI_02182	ONECDKKL_03111	DLAJAEDN_02378	DMFMJFDC_00997	HBBOCNCB_03281	LGIGNMLK_01861	NCAKBNJH_00757	NPGBFFIF_03725	FJIFHCJF_02186	CLPCAHCE_00290	GALIAGHB_00285	FPKPPGJL_01115	LKCHBGGI_01727	GHHCNHDM_01943	MOMMLLHH_01945	DOLKEENL_00944	NKLGJNMO_02772	EJCPDHLA_03565	LKCGLDPN_00724	GMOKCEHM_00966	FACAEEMJ_00626
phoU		Phosphate-specific transport system accessory protein PhoU	114	114	1	52	1997				725	725	725	2967_04067	3266_04421	3271_04402	3876_04213	FGLLNACG_03931	IBPNIEHO_03644	NDLPMKAP_03888	ABHIBDEF_03819	CLENMDMK_03508	OKPKJFCI_04002	GDONGAIO_03240	GEJGAKBB_00974	DMBJAFJD_03955	IFNAGHGF_03961	ADHKEBMM_03970	OGPHLCOI_03610	ONECDKKL_03627	DLAJAEDN_04042	DMFMJFDC_03284	HBBOCNCB_03847	LGIGNMLK_03503	NCAKBNJH_03874	NPGBFFIF_03897	FJIFHCJF_03602	CLPCAHCE_03679	GALIAGHB_04336	FPKPPGJL_03649	LKCHBGGI_03996	GHHCNHDM_03870	MOMMLLHH_03750	DOLKEENL_02895	NKLGJNMO_03251	EJCPDHLA_04083	LKCGLDPN_04106	GMOKCEHM_04094	FACAEEMJ_03834
yijD		Inner membrane protein YijD	114	114	1	52	2255				359	359	359	2967_03740	3266_03978	3271_03952	3876_03780	FGLLNACG_02541	IBPNIEHO_03487	NDLPMKAP_02922	ABHIBDEF_03778	CLENMDMK_02195	OKPKJFCI_03270	GDONGAIO_02328	GEJGAKBB_03449	DMBJAFJD_03720	IFNAGHGF_03684	ADHKEBMM_03812	OGPHLCOI_03376	ONECDKKL_02305	DLAJAEDN_03360	DMFMJFDC_02756	HBBOCNCB_01893	LGIGNMLK_03306	NCAKBNJH_02647	NPGBFFIF_03394	FJIFHCJF_03490	CLPCAHCE_03646	GALIAGHB_03330	FPKPPGJL_03352	LKCHBGGI_03815	GHHCNHDM_02723	MOMMLLHH_01844	DOLKEENL_03834	NKLGJNMO_03139	EJCPDHLA_03464	LKCGLDPN_03335	GMOKCEHM_03192	FACAEEMJ_02726
zapB		Cell division protein ZapB	114	114	1	52	2295				239	239	239	2967_03779	3266_04017	3271_03991	3876_03741	FGLLNACG_02502	IBPNIEHO_03448	NDLPMKAP_02883	ABHIBDEF_03739	CLENMDMK_02229	OKPKJFCI_03304	GDONGAIO_02362	GEJGAKBB_03410	DMBJAFJD_03681	IFNAGHGF_03645	ADHKEBMM_03773	OGPHLCOI_03337	ONECDKKL_02266	DLAJAEDN_03321	DMFMJFDC_02717	HBBOCNCB_01854	LGIGNMLK_03267	NCAKBNJH_02608	NPGBFFIF_03428	FJIFHCJF_03451	CLPCAHCE_03607	GALIAGHB_03291	FPKPPGJL_03313	LKCHBGGI_03776	GHHCNHDM_02684	MOMMLLHH_01805	DOLKEENL_03795	NKLGJNMO_03100	EJCPDHLA_03425	LKCGLDPN_03296	GMOKCEHM_03153	FACAEEMJ_02687
iolG_1		Myo-inositol 2-dehydrogenase	114	114	1	52	7816				1022	1022	1022	2967_03532	3266_03374	3271_03553	3876_03294	FGLLNACG_02608	IBPNIEHO_02358	NDLPMKAP_02977	ABHIBDEF_02945	CLENMDMK_02634	OKPKJFCI_01348	GDONGAIO_03720	GEJGAKBB_02788	DMBJAFJD_02975	IFNAGHGF_02647	ADHKEBMM_02776	OGPHLCOI_03445	ONECDKKL_03532	DLAJAEDN_03421	DMFMJFDC_03138	HBBOCNCB_01960	LGIGNMLK_02533	NCAKBNJH_03267	NPGBFFIF_02045	FJIFHCJF_02871	CLPCAHCE_02633	GALIAGHB_03075	FPKPPGJL_02902	LKCHBGGI_03048	GHHCNHDM_02779	MOMMLLHH_02315	DOLKEENL_02983	NKLGJNMO_02221	EJCPDHLA_02327	LKCGLDPN_02372	GMOKCEHM_02222	FACAEEMJ_01915
speF		Inducible ornithine decarboxylase	114	114	1	52	7676				2198	2198	2198	2967_00869	3266_01549	3271_02337	3876_01498	FGLLNACG_04125	IBPNIEHO_04269	NDLPMKAP_03946	ABHIBDEF_03877	CLENMDMK_01646	OKPKJFCI_02615	GDONGAIO_02453	GEJGAKBB_00523	DMBJAFJD_03745	IFNAGHGF_03801	ADHKEBMM_01337	OGPHLCOI_04236	ONECDKKL_03957	DLAJAEDN_00588	DMFMJFDC_03647	HBBOCNCB_04156	LGIGNMLK_03704	NCAKBNJH_03932	NPGBFFIF_04244	FJIFHCJF_03736	CLPCAHCE_03737	GALIAGHB_01089	FPKPPGJL_03588	LKCHBGGI_01004	GHHCNHDM_03931	MOMMLLHH_00467	DOLKEENL_00038	NKLGJNMO_03472	EJCPDHLA_00381	LKCGLDPN_04167	GMOKCEHM_04152	FACAEEMJ_04091
ytjB		putative inner membrane protein Smp	114	114	1	52	717				644	644	644	2967_03658	3266_03900	3271_03746	3876_03424	FGLLNACG_00379	IBPNIEHO_02834	NDLPMKAP_03335	ABHIBDEF_02414	CLENMDMK_02008	OKPKJFCI_01226	GDONGAIO_02143	GEJGAKBB_02658	DMBJAFJD_03240	IFNAGHGF_03113	ADHKEBMM_03330	OGPHLCOI_03866	ONECDKKL_01953	DLAJAEDN_03004	DMFMJFDC_00515	HBBOCNCB_02856	LGIGNMLK_02024	NCAKBNJH_03633	NPGBFFIF_01743	FJIFHCJF_02349	CLPCAHCE_02879	GALIAGHB_03920	FPKPPGJL_02382	LKCHBGGI_03438	GHHCNHDM_03145	MOMMLLHH_02921	DOLKEENL_03341	NKLGJNMO_02467	EJCPDHLA_02195	LKCGLDPN_03664	GMOKCEHM_03401	FACAEEMJ_03035
accC		Biotin carboxylase	114	114	1	52	6338				1349	1349	1349	2967_04294	3266_04486	3271_04460	3876_04390	FGLLNACG_04221	IBPNIEHO_04115	NDLPMKAP_04051	ABHIBDEF_04187	CLENMDMK_00731	OKPKJFCI_00431	GDONGAIO_00015	GEJGAKBB_03465	DMBJAFJD_04173	IFNAGHGF_02461	ADHKEBMM_04231	OGPHLCOI_04388	ONECDKKL_04228	DLAJAEDN_04359	DMFMJFDC_04117	HBBOCNCB_04253	LGIGNMLK_00013	NCAKBNJH_04171	NPGBFFIF_04059	FJIFHCJF_00013	CLPCAHCE_04114	GALIAGHB_03490	FPKPPGJL_04066	LKCHBGGI_02741	GHHCNHDM_04090	MOMMLLHH_01576	DOLKEENL_04053	NKLGJNMO_03902	EJCPDHLA_04179	LKCGLDPN_03067	GMOKCEHM_04298	FACAEEMJ_04306
manZ_3		PTS system mannose-specific EIID component	114	114	1	52	1901				857	857	857	2967_01655	3266_02067	3271_02823	3876_02332	FGLLNACG_00045	IBPNIEHO_03934	NDLPMKAP_02196	ABHIBDEF_04102	CLENMDMK_03243	OKPKJFCI_00843	GDONGAIO_03701	GEJGAKBB_01055	DMBJAFJD_04088	IFNAGHGF_04093	ADHKEBMM_04103	OGPHLCOI_03529	ONECDKKL_04206	DLAJAEDN_01828	DMFMJFDC_03860	HBBOCNCB_04131	LGIGNMLK_04047	NCAKBNJH_04086	NPGBFFIF_00993	FJIFHCJF_03981	CLPCAHCE_04050	GALIAGHB_04476	FPKPPGJL_03938	LKCHBGGI_04128	GHHCNHDM_04070	MOMMLLHH_03719	DOLKEENL_02814	NKLGJNMO_03818	EJCPDHLA_01495	LKCGLDPN_01263	GMOKCEHM_00400	FACAEEMJ_03496
acpS		Holo-[acyl-carrier-protein] synthase	114	114	1	52	845				380	380	380	2967_01708	3266_02752	3271_02716	3876_02751	FGLLNACG_03654	IBPNIEHO_02690	NDLPMKAP_03079	ABHIBDEF_03139	CLENMDMK_03145	OKPKJFCI_02038	GDONGAIO_02724	GEJGAKBB_03659	DMBJAFJD_00507	IFNAGHGF_02969	ADHKEBMM_03187	OGPHLCOI_00026	ONECDKKL_02622	DLAJAEDN_01461	DMFMJFDC_02785	HBBOCNCB_02712	LGIGNMLK_02972	NCAKBNJH_03370	NPGBFFIF_02825	FJIFHCJF_02973	CLPCAHCE_02735	GALIAGHB_03683	FPKPPGJL_03004	LKCHBGGI_03294	GHHCNHDM_02880	MOMMLLHH_02548	DOLKEENL_03085	NKLGJNMO_02323	EJCPDHLA_03651	LKCGLDPN_03400	GMOKCEHM_03257	FACAEEMJ_01018
ulaC_3		Ascorbate-specific PTS system EIIA component	114	114	1	52	7912				464	464	464	2967_03487	3266_03329	3271_03598	3876_03249	FGLLNACG_02653	IBPNIEHO_02404	NDLPMKAP_03023	ABHIBDEF_02991	CLENMDMK_02587	OKPKJFCI_01395	GDONGAIO_02620	GEJGAKBB_02833	DMBJAFJD_03021	IFNAGHGF_02693	ADHKEBMM_02822	OGPHLCOI_03490	ONECDKKL_03842	DLAJAEDN_03466	DMFMJFDC_03495	HBBOCNCB_02005	LGIGNMLK_02579	NCAKBNJH_03313	NPGBFFIF_02092	FJIFHCJF_02917	CLPCAHCE_02679	GALIAGHB_03120	FPKPPGJL_02948	LKCHBGGI_03094	GHHCNHDM_02824	MOMMLLHH_02360	DOLKEENL_03029	NKLGJNMO_02267	EJCPDHLA_02372	LKCGLDPN_02417	GMOKCEHM_02267	FACAEEMJ_01960
spaK		Surface presentation of antigens protein SpaK	114	114	1	52	6940				407	407	407	2967_02858	3266_01334	3271_01403	3876_00981	FGLLNACG_01858	IBPNIEHO_00998	NDLPMKAP_00512	ABHIBDEF_00357	CLENMDMK_00612	OKPKJFCI_01642	GDONGAIO_01559	GEJGAKBB_01696	DMBJAFJD_02553	IFNAGHGF_02203	ADHKEBMM_00357	OGPHLCOI_02699	ONECDKKL_01122	DLAJAEDN_01327	DMFMJFDC_02016	HBBOCNCB_00397	LGIGNMLK_00501	NCAKBNJH_02722	NPGBFFIF_02425	FJIFHCJF_00500	CLPCAHCE_02055	GALIAGHB_01860	FPKPPGJL_02062	LKCHBGGI_00877	GHHCNHDM_00399	MOMMLLHH_00358	DOLKEENL_02186	NKLGJNMO_00357	EJCPDHLA_00896	LKCGLDPN_02683	GMOKCEHM_02659	FACAEEMJ_02062
mltD		Membrane-bound lytic murein transglycosylase D	114	114	1	52	2884				1220	1220	1220	2967_01334	3266_02015	3271_01871	3876_01963	FGLLNACG_04568	IBPNIEHO_04343	NDLPMKAP_04294	ABHIBDEF_04351	CLENMDMK_03960	OKPKJFCI_04076	GDONGAIO_04213	GEJGAKBB_00931	DMBJAFJD_04376	IFNAGHGF_04316	ADHKEBMM_04361	OGPHLCOI_04631	ONECDKKL_04533	DLAJAEDN_04495	DMFMJFDC_04505	HBBOCNCB_04758	LGIGNMLK_04341	NCAKBNJH_04373	NPGBFFIF_04124	FJIFHCJF_04329	CLPCAHCE_04271	GALIAGHB_01496	FPKPPGJL_04342	LKCHBGGI_04361	GHHCNHDM_04295	MOMMLLHH_04317	DOLKEENL_04338	NKLGJNMO_04276	EJCPDHLA_04352	LKCGLDPN_04487	GMOKCEHM_04461	FACAEEMJ_04451
bssS		Biofilm regulator BssS	114	114	1	52	4643				254	254	254	2967_00107	3266_00155	3271_00155	3876_00719	FGLLNACG_03353	IBPNIEHO_01737	NDLPMKAP_01747	ABHIBDEF_01320	CLENMDMK_02335	OKPKJFCI_03410	GDONGAIO_02801	GEJGAKBB_01924	DMBJAFJD_01672	IFNAGHGF_01408	ADHKEBMM_01087	OGPHLCOI_02111	ONECDKKL_03040	DLAJAEDN_02249	DMFMJFDC_00926	HBBOCNCB_03210	LGIGNMLK_01790	NCAKBNJH_00686	NPGBFFIF_03656	FJIFHCJF_02115	CLPCAHCE_00219	GALIAGHB_00156	FPKPPGJL_01044	LKCHBGGI_01656	GHHCNHDM_01872	MOMMLLHH_01874	DOLKEENL_00873	NKLGJNMO_03314	EJCPDHLA_03494	LKCGLDPN_00595	GMOKCEHM_00837	FACAEEMJ_00497
pfkA		ATP-dependent 6-phosphofructokinase isozyme 1	114	114	1	52	2320				962	962	962	2967_03804	3266_04042	3271_04016	3876_03716	FGLLNACG_02477	IBPNIEHO_03423	NDLPMKAP_02858	ABHIBDEF_03714	CLENMDMK_02254	OKPKJFCI_03329	GDONGAIO_02387	GEJGAKBB_03385	DMBJAFJD_03656	IFNAGHGF_03620	ADHKEBMM_03748	OGPHLCOI_03312	ONECDKKL_02241	DLAJAEDN_03296	DMFMJFDC_02692	HBBOCNCB_01829	LGIGNMLK_03242	NCAKBNJH_02583	NPGBFFIF_03453	FJIFHCJF_03426	CLPCAHCE_03582	GALIAGHB_03266	FPKPPGJL_03288	LKCHBGGI_03751	GHHCNHDM_02659	MOMMLLHH_01780	DOLKEENL_03770	NKLGJNMO_03075	EJCPDHLA_03400	LKCGLDPN_03271	GMOKCEHM_03128	FACAEEMJ_02662
artJ_2		ABC transporter arginine-binding protein 1	114	114	1	52	7943				740	740	740	2967_03453	3266_03295	3271_03632	3876_03215	FGLLNACG_03437	IBPNIEHO_04145	NDLPMKAP_04121	ABHIBDEF_03022	CLENMDMK_03689	OKPKJFCI_01428	GDONGAIO_02653	GEJGAKBB_04344	DMBJAFJD_04202	IFNAGHGF_01801	ADHKEBMM_02855	OGPHLCOI_03647	ONECDKKL_03727	DLAJAEDN_03618	DMFMJFDC_02846	HBBOCNCB_03675	LGIGNMLK_04161	NCAKBNJH_04200	NPGBFFIF_02125	FJIFHCJF_04083	CLPCAHCE_04143	GALIAGHB_03751	FPKPPGJL_04129	LKCHBGGI_04200	GHHCNHDM_04120	MOMMLLHH_04043	DOLKEENL_04123	NKLGJNMO_04007	EJCPDHLA_04209	LKCGLDPN_04312	GMOKCEHM_02300	FACAEEMJ_04336
group_5466		hypothetical protein	114	114	1	52	6755				578	578	578	2967_02308	3266_01149	3271_01588	3876_01166	FGLLNACG_01041	IBPNIEHO_01516	NDLPMKAP_00696	ABHIBDEF_00172	CLENMDMK_03080	OKPKJFCI_00767	GDONGAIO_00349	GEJGAKBB_01511	DMBJAFJD_02055	IFNAGHGF_01111	ADHKEBMM_00172	OGPHLCOI_02291	ONECDKKL_01855	DLAJAEDN_01142	DMFMJFDC_00276	HBBOCNCB_00212	LGIGNMLK_00316	NCAKBNJH_01172	NPGBFFIF_01363	FJIFHCJF_00316	CLPCAHCE_00944	GALIAGHB_01675	FPKPPGJL_01712	LKCHBGGI_00693	GHHCNHDM_00215	MOMMLLHH_00173	DOLKEENL_01256	NKLGJNMO_00172	EJCPDHLA_00711	LKCGLDPN_01984	GMOKCEHM_02082	FACAEEMJ_03928
ylaC		Inner membrane protein YlaC	114	114	1	52	3206				470	470	470	2967_01146	3266_01826	3271_02060	3876_01775	FGLLNACG_01195	IBPNIEHO_00191	NDLPMKAP_01039	ABHIBDEF_01064	CLENMDMK_01153	OKPKJFCI_02438	GDONGAIO_01609	GEJGAKBB_00742	DMBJAFJD_01413	IFNAGHGF_00197	ADHKEBMM_01556	OGPHLCOI_01532	ONECDKKL_01308	DLAJAEDN_00807	DMFMJFDC_01032	HBBOCNCB_01198	LGIGNMLK_00765	NCAKBNJH_01451	NPGBFFIF_03214	FJIFHCJF_00763	CLPCAHCE_00624	GALIAGHB_01308	FPKPPGJL_01392	LKCHBGGI_01223	GHHCNHDM_00664	MOMMLLHH_00686	DOLKEENL_00253	NKLGJNMO_00621	EJCPDHLA_00162	LKCGLDPN_01057	GMOKCEHM_00194	FACAEEMJ_00795
fabG		3-oxoacyl-[acyl-carrier-protein] reductase FabG	114	114	1	52	4677				734	734	734	2967_00141	3266_00189	3271_00189	3876_00685	FGLLNACG_03387	IBPNIEHO_01771	NDLPMKAP_01781	ABHIBDEF_01354	CLENMDMK_02367	OKPKJFCI_03442	GDONGAIO_02833	GEJGAKBB_01958	DMBJAFJD_01706	IFNAGHGF_01442	ADHKEBMM_01121	OGPHLCOI_02145	ONECDKKL_03074	DLAJAEDN_02283	DMFMJFDC_00960	HBBOCNCB_03244	LGIGNMLK_01824	NCAKBNJH_00720	NPGBFFIF_03688	FJIFHCJF_02149	CLPCAHCE_00253	GALIAGHB_00190	FPKPPGJL_01078	LKCHBGGI_01690	GHHCNHDM_01906	MOMMLLHH_01908	DOLKEENL_00907	NKLGJNMO_03348	EJCPDHLA_03528	LKCGLDPN_00629	GMOKCEHM_00871	FACAEEMJ_00531
rpsS		30S ribosomal protein S19	114	114	1	52	1237				278	278	278	2967_04521	3266_02391	3271_04544	3876_02008	FGLLNACG_04507	IBPNIEHO_04308	NDLPMKAP_04259	ABHIBDEF_04316	CLENMDMK_04129	OKPKJFCI_04191	GDONGAIO_04099	GEJGAKBB_04484	DMBJAFJD_04341	IFNAGHGF_04281	ADHKEBMM_04326	OGPHLCOI_04598	ONECDKKL_04471	DLAJAEDN_04458	DMFMJFDC_04429	HBBOCNCB_04658	LGIGNMLK_04312	NCAKBNJH_04338	NPGBFFIF_04196	FJIFHCJF_04232	CLPCAHCE_04314	GALIAGHB_04552	FPKPPGJL_04307	LKCHBGGI_04307	GHHCNHDM_04260	MOMMLLHH_04255	DOLKEENL_04302	NKLGJNMO_04240	EJCPDHLA_04316	LKCGLDPN_04451	GMOKCEHM_04426	FACAEEMJ_04414
ychN		Protein YchN	114	114	1	52	5251				353	353	353	2967_00718	3266_00766	3271_00766	3876_00108	FGLLNACG_02811	IBPNIEHO_00348	NDLPMKAP_00010	ABHIBDEF_00438	CLENMDMK_02811	OKPKJFCI_02869	GDONGAIO_01849	GEJGAKBB_00010	DMBJAFJD_00010	IFNAGHGF_00354	ADHKEBMM_00438	OGPHLCOI_00500	ONECDKKL_00016	DLAJAEDN_00010	DMFMJFDC_02215	HBBOCNCB_02881	LGIGNMLK_02850	NCAKBNJH_00010	NPGBFFIF_00487	FJIFHCJF_01748	CLPCAHCE_01649	GALIAGHB_00557	FPKPPGJL_00010	LKCHBGGI_00010	GHHCNHDM_01613	MOMMLLHH_02744	DOLKEENL_01348	NKLGJNMO_01210	EJCPDHLA_00977	LKCGLDPN_00010	GMOKCEHM_01061	FACAEEMJ_01191
fdx		2Fe-2S ferredoxin	114	114	1	52	884				335	335	335	2967_01746	3266_02714	3271_02678	3876_02789	FGLLNACG_03692	IBPNIEHO_02728	NDLPMKAP_03117	ABHIBDEF_03177	CLENMDMK_03183	OKPKJFCI_02076	GDONGAIO_02762	GEJGAKBB_03697	DMBJAFJD_00545	IFNAGHGF_03007	ADHKEBMM_03225	OGPHLCOI_00064	ONECDKKL_02660	DLAJAEDN_01499	DMFMJFDC_02823	HBBOCNCB_02750	LGIGNMLK_03010	NCAKBNJH_03408	NPGBFFIF_02863	FJIFHCJF_03011	CLPCAHCE_02773	GALIAGHB_03721	FPKPPGJL_03042	LKCHBGGI_03332	GHHCNHDM_02918	MOMMLLHH_02586	DOLKEENL_03123	NKLGJNMO_02361	EJCPDHLA_03689	LKCGLDPN_03438	GMOKCEHM_03295	FACAEEMJ_01056
mobB		Molybdopterin-guanine dinucleotide biosynthesis adapter protein	114	114	1	52	2334				530	530	530	2967_03876	3266_04114	3271_04088	3876_03644	FGLLNACG_02405	IBPNIEHO_03149	NDLPMKAP_02786	ABHIBDEF_03499	CLENMDMK_02318	OKPKJFCI_03393	GDONGAIO_02451	GEJGAKBB_03313	DMBJAFJD_03460	IFNAGHGF_03324	ADHKEBMM_03552	OGPHLCOI_03240	ONECDKKL_02169	DLAJAEDN_03224	DMFMJFDC_03961	HBBOCNCB_01757	LGIGNMLK_03132	NCAKBNJH_02469	NPGBFFIF_03517	FJIFHCJF_03230	CLPCAHCE_03303	GALIAGHB_03151	FPKPPGJL_03174	LKCHBGGI_03556	GHHCNHDM_02587	MOMMLLHH_01708	DOLKEENL_03656	NKLGJNMO_02886	EJCPDHLA_03328	LKCGLDPN_03199	GMOKCEHM_03056	FACAEEMJ_02590
tatE		Sec-independent protein translocase protein TatE	114	114	1	52	7552				203	203	203	2967_00938	3266_01618	3271_02268	3876_01567	FGLLNACG_02728	IBPNIEHO_00041	NDLPMKAP_00889	ABHIBDEF_00914	CLENMDMK_01707	OKPKJFCI_02676	GDONGAIO_02514	GEJGAKBB_00592	DMBJAFJD_01263	IFNAGHGF_00047	ADHKEBMM_01406	OGPHLCOI_03172	ONECDKKL_02733	DLAJAEDN_00657	DMFMJFDC_01412	HBBOCNCB_01048	LGIGNMLK_00615	NCAKBNJH_01301	NPGBFFIF_01850	FJIFHCJF_00613	CLPCAHCE_00474	GALIAGHB_01158	FPKPPGJL_01242	LKCHBGGI_01073	GHHCNHDM_00514	MOMMLLHH_00536	DOLKEENL_00103	NKLGJNMO_00471	EJCPDHLA_00312	LKCGLDPN_00907	GMOKCEHM_00044	FACAEEMJ_02891
miaB		tRNA-2-methylthio-N(6)-dimethylallyladenosine synthase	114	114	1	52	7590				1424	1424	1424	2967_00900	3266_01580	3271_02306	3876_01529	FGLLNACG_02690	IBPNIEHO_00003	NDLPMKAP_00851	ABHIBDEF_00876	CLENMDMK_01676	OKPKJFCI_02645	GDONGAIO_02483	GEJGAKBB_00554	DMBJAFJD_01225	IFNAGHGF_00009	ADHKEBMM_01368	OGPHLCOI_03134	ONECDKKL_02695	DLAJAEDN_00619	DMFMJFDC_01374	HBBOCNCB_01010	LGIGNMLK_00577	NCAKBNJH_01263	NPGBFFIF_01819	FJIFHCJF_00575	CLPCAHCE_00436	GALIAGHB_01120	FPKPPGJL_01204	LKCHBGGI_01035	GHHCNHDM_00476	MOMMLLHH_00498	DOLKEENL_00065	NKLGJNMO_00433	EJCPDHLA_00350	LKCGLDPN_00869	GMOKCEHM_00006	FACAEEMJ_02853
group_5475		hypothetical protein	114	114	1	52	2072				566	566	566	2967_01992	3266_02468	3271_02432	3876_03823	FGLLNACG_02084	IBPNIEHO_03374	NDLPMKAP_02602	ABHIBDEF_02297	CLENMDMK_01580	OKPKJFCI_03228	GDONGAIO_03097	GEJGAKBB_02988	DMBJAFJD_00792	IFNAGHGF_02092	ADHKEBMM_02308	OGPHLCOI_00361	ONECDKKL_03686	DLAJAEDN_01745	DMFMJFDC_03562	HBBOCNCB_02265	LGIGNMLK_02310	NCAKBNJH_01819	NPGBFFIF_03601	FJIFHCJF_02057	CLPCAHCE_02274	GALIAGHB_02456	FPKPPGJL_02811	LKCHBGGI_01590	GHHCNHDM_02403	MOMMLLHH_02090	DOLKEENL_02766	NKLGJNMO_02130	EJCPDHLA_02621	LKCGLDPN_02572	GMOKCEHM_01604	FACAEEMJ_02282
mntS		Small protein MntS	114	114	1	52	4041				128	128	128	2967_03279	3266_03756	3271_03436	3876_03041	FGLLNACG_02339	IBPNIEHO_02114	NDLPMKAP_02720	ABHIBDEF_02567	CLENMDMK_00430	OKPKJFCI_01945	GDONGAIO_01159	GEJGAKBB_03247	DMBJAFJD_02733	IFNAGHGF_02383	ADHKEBMM_02973	OGPHLCOI_02893	ONECDKKL_01617	DLAJAEDN_03157	DMFMJFDC_03393	HBBOCNCB_01691	LGIGNMLK_03547	NCAKBNJH_03027	NPGBFFIF_02732	FJIFHCJF_02627	CLPCAHCE_02392	GALIAGHB_03412	FPKPPGJL_02536	LKCHBGGI_02663	GHHCNHDM_02521	MOMMLLHH_03527	DOLKEENL_02491	NKLGJNMO_01855	EJCPDHLA_02844	LKCGLDPN_02989	GMOKCEHM_02990	FACAEEMJ_03386
lrp_1		Leucine-responsive regulatory protein	114	114	1	52	4176				461	461	461	2967_03409	3266_03626	3271_03306	3876_03171	FGLLNACG_02174	IBPNIEHO_01571	NDLPMKAP_03206	ABHIBDEF_02733	CLENMDMK_00312	OKPKJFCI_01827	GDONGAIO_01041	GEJGAKBB_04096	DMBJAFJD_03111	IFNAGHGF_03489	ADHKEBMM_00920	OGPHLCOI_02006	ONECDKKL_03227	DLAJAEDN_04310	DMFMJFDC_00821	HBBOCNCB_02478	LGIGNMLK_02670	NCAKBNJH_00519	NPGBFFIF_02614	FJIFHCJF_03778	CLPCAHCE_00052	GALIAGHB_04380	FPKPPGJL_00877	LKCHBGGI_03915	GHHCNHDM_03512	MOMMLLHH_03186	DOLKEENL_03212	NKLGJNMO_02850	EJCPDHLA_02714	LKCGLDPN_04230	GMOKCEHM_04249	FACAEEMJ_03955
gntR_3		HTH-type transcriptional regulator GntR	114	114	1	52	2123				1019	1019	1019	2967_01941	3266_02519	3271_02483	3876_03874	FGLLNACG_02033	IBPNIEHO_03323	NDLPMKAP_02551	ABHIBDEF_02246	CLENMDMK_01531	OKPKJFCI_03179	GDONGAIO_03335	GEJGAKBB_02937	DMBJAFJD_00741	IFNAGHGF_02041	ADHKEBMM_02257	OGPHLCOI_00310	ONECDKKL_02939	DLAJAEDN_01694	DMFMJFDC_03024	HBBOCNCB_02214	LGIGNMLK_02259	NCAKBNJH_01768	NPGBFFIF_03552	FJIFHCJF_02006	CLPCAHCE_02223	GALIAGHB_02405	FPKPPGJL_02760	LKCHBGGI_01539	GHHCNHDM_02352	MOMMLLHH_02039	DOLKEENL_02715	NKLGJNMO_02079	EJCPDHLA_02570	LKCGLDPN_02521	GMOKCEHM_01553	FACAEEMJ_02231
yfgG		Protein YfgG	114	114	1	52	976				191	191	191	2967_01779	3266_02681	3271_02645	3876_02822	FGLLNACG_03139	IBPNIEHO_03060	NDLPMKAP_03561	ABHIBDEF_03410	CLENMDMK_02464	OKPKJFCI_02109	GDONGAIO_01961	GEJGAKBB_03732	DMBJAFJD_00578	IFNAGHGF_03236	ADHKEBMM_02095	OGPHLCOI_00149	ONECDKKL_02367	DLAJAEDN_01532	DMFMJFDC_01719	HBBOCNCB_02094	LGIGNMLK_03045	NCAKBNJH_01605	NPGBFFIF_02896	FJIFHCJF_03141	CLPCAHCE_03214	GALIAGHB_02243	FPKPPGJL_04101	LKCHBGGI_01377	GHHCNHDM_03371	MOMMLLHH_03048	DOLKEENL_03568	NKLGJNMO_03979	EJCPDHLA_02409	LKCGLDPN_03787	GMOKCEHM_01391	FACAEEMJ_01089
rapZ		RNase adapter protein RapZ	114	114	1	52	6396				854	854	854	2967_02059	3266_00900	3271_01836	3876_01415	FGLLNACG_03105	IBPNIEHO_03026	NDLPMKAP_03527	ABHIBDEF_03376	CLENMDMK_00789	OKPKJFCI_00489	GDONGAIO_00073	GEJGAKBB_03522	DMBJAFJD_03432	IFNAGHGF_02517	ADHKEBMM_03524	OGPHLCOI_03963	ONECDKKL_03198	DLAJAEDN_03781	DMFMJFDC_00028	HBBOCNCB_03154	LGIGNMLK_00069	NCAKBNJH_00925	NPGBFFIF_01639	FJIFHCJF_00069	CLPCAHCE_03180	GALIAGHB_03546	FPKPPGJL_03146	LKCHBGGI_02797	GHHCNHDM_03337	MOMMLLHH_01632	DOLKEENL_03533	NKLGJNMO_02659	EJCPDHLA_00463	LKCGLDPN_03123	GMOKCEHM_03593	FACAEEMJ_03227
flgG		Flagellar basal-body rod protein FlgG	114	114	1	52	4662				782	782	782	2967_00125	3266_00173	3271_00173	3876_00701	FGLLNACG_03371	IBPNIEHO_01755	NDLPMKAP_01765	ABHIBDEF_01338	CLENMDMK_02353	OKPKJFCI_03428	GDONGAIO_02819	GEJGAKBB_01942	DMBJAFJD_01690	IFNAGHGF_01426	ADHKEBMM_01105	OGPHLCOI_02129	ONECDKKL_03058	DLAJAEDN_02267	DMFMJFDC_00944	HBBOCNCB_03228	LGIGNMLK_01808	NCAKBNJH_00704	NPGBFFIF_03674	FJIFHCJF_02133	CLPCAHCE_00237	GALIAGHB_00174	FPKPPGJL_01062	LKCHBGGI_01674	GHHCNHDM_01890	MOMMLLHH_01892	DOLKEENL_00891	NKLGJNMO_03332	EJCPDHLA_03512	LKCGLDPN_00613	GMOKCEHM_00855	FACAEEMJ_00515
group_5482		hypothetical protein	114	114	1	52	3095				101	101	101	2967_01255	3266_01935	3271_01951	3876_01884	FGLLNACG_01303	IBPNIEHO_00300	NDLPMKAP_01148	ABHIBDEF_01173	CLENMDMK_01261	OKPKJFCI_02546	GDONGAIO_01717	GEJGAKBB_00851	DMBJAFJD_01522	IFNAGHGF_00306	ADHKEBMM_01665	OGPHLCOI_01640	ONECDKKL_01416	DLAJAEDN_00916	DMFMJFDC_01140	HBBOCNCB_03028	LGIGNMLK_00874	NCAKBNJH_01560	NPGBFFIF_03322	FJIFHCJF_00872	CLPCAHCE_00733	GALIAGHB_01417	FPKPPGJL_01501	LKCHBGGI_01332	GHHCNHDM_00773	MOMMLLHH_02205	DOLKEENL_00362	NKLGJNMO_00730	EJCPDHLA_00053	LKCGLDPN_01166	GMOKCEHM_00303	FACAEEMJ_00904
zapC		Cell division protein ZapC	114	114	1	52	3921				542	542	542	2967_00008	3266_00056	3271_00056	3876_03963	FGLLNACG_02181	IBPNIEHO_01639	NDLPMKAP_01648	ABHIBDEF_01221	CLENMDMK_00304	OKPKJFCI_01819	GDONGAIO_01033	GEJGAKBB_01825	DMBJAFJD_01573	IFNAGHGF_03864	ADHKEBMM_00988	OGPHLCOI_02013	ONECDKKL_03234	DLAJAEDN_02150	DMFMJFDC_00828	HBBOCNCB_02485	LGIGNMLK_03317	NCAKBNJH_00587	NPGBFFIF_02606	FJIFHCJF_03501	CLPCAHCE_00120	GALIAGHB_00057	FPKPPGJL_00945	LKCHBGGI_03826	GHHCNHDM_03644	MOMMLLHH_03231	DOLKEENL_00774	NKLGJNMO_03150	EJCPDHLA_03908	LKCGLDPN_00496	GMOKCEHM_00738	FACAEEMJ_00398
ybjG		Putative undecaprenyl-diphosphatase YbjG	114	114	1	52	4079				674	674	674	2967_03314	3266_03721	3271_03401	3876_03076	FGLLNACG_02304	IBPNIEHO_02078	NDLPMKAP_02685	ABHIBDEF_02532	CLENMDMK_00408	OKPKJFCI_01923	GDONGAIO_01137	GEJGAKBB_03212	DMBJAFJD_02698	IFNAGHGF_02348	ADHKEBMM_02938	OGPHLCOI_02858	ONECDKKL_01582	DLAJAEDN_03122	DMFMJFDC_04088	HBBOCNCB_01655	LGIGNMLK_03639	NCAKBNJH_02992	NPGBFFIF_02710	FJIFHCJF_02592	CLPCAHCE_02357	GALIAGHB_03377	FPKPPGJL_02501	LKCHBGGI_02628	GHHCNHDM_02486	MOMMLLHH_03618	DOLKEENL_02456	NKLGJNMO_01820	EJCPDHLA_02809	LKCGLDPN_02953	GMOKCEHM_02955	FACAEEMJ_04196
stpA		DNA-binding protein StpA	114	114	1	52	7033				401	401	401	2967_02955	3266_01431	3271_01306	3876_00884	FGLLNACG_04187	IBPNIEHO_02929	NDLPMKAP_03430	ABHIBDEF_03279	CLENMDMK_00515	OKPKJFCI_01545	GDONGAIO_01462	GEJGAKBB_04321	DMBJAFJD_03335	IFNAGHGF_03208	ADHKEBMM_03425	OGPHLCOI_04191	ONECDKKL_04140	DLAJAEDN_04237	DMFMJFDC_03734	HBBOCNCB_04015	LGIGNMLK_03931	NCAKBNJH_03728	NPGBFFIF_02328	FJIFHCJF_03113	CLPCAHCE_02974	GALIAGHB_04015	FPKPPGJL_03829	LKCHBGGI_03533	GHHCNHDM_03240	MOMMLLHH_03921	DOLKEENL_03436	NKLGJNMO_02562	EJCPDHLA_03791	LKCGLDPN_03759	GMOKCEHM_03496	FACAEEMJ_03130
fadL		Long-chain fatty acid transport protein	114	114	1	52	2169				1307	1307	1307	2967_01895	3266_02565	3271_02529	3876_02938	FGLLNACG_01987	IBPNIEHO_03277	NDLPMKAP_02505	ABHIBDEF_02200	CLENMDMK_01485	OKPKJFCI_03133	GDONGAIO_03289	GEJGAKBB_02891	DMBJAFJD_00695	IFNAGHGF_01995	ADHKEBMM_02211	OGPHLCOI_00264	ONECDKKL_02985	DLAJAEDN_01648	DMFMJFDC_02978	HBBOCNCB_04436	LGIGNMLK_04228	NCAKBNJH_01722	NPGBFFIF_04217	FJIFHCJF_01960	CLPCAHCE_02177	GALIAGHB_02359	FPKPPGJL_04196	LKCHBGGI_01493	GHHCNHDM_02306	MOMMLLHH_04110	DOLKEENL_04190	NKLGJNMO_04074	EJCPDHLA_02524	LKCGLDPN_02475	GMOKCEHM_01507	FACAEEMJ_02185
lepA		Elongation factor 4	114	114	1	52	839				1799	1799	1799	2967_01702	3266_02758	3271_02722	3876_02745	FGLLNACG_03648	IBPNIEHO_02684	NDLPMKAP_03073	ABHIBDEF_03133	CLENMDMK_03139	OKPKJFCI_02032	GDONGAIO_02718	GEJGAKBB_03653	DMBJAFJD_00501	IFNAGHGF_02963	ADHKEBMM_03181	OGPHLCOI_00020	ONECDKKL_02616	DLAJAEDN_01455	DMFMJFDC_02779	HBBOCNCB_02706	LGIGNMLK_02966	NCAKBNJH_03364	NPGBFFIF_02819	FJIFHCJF_02967	CLPCAHCE_02729	GALIAGHB_03677	FPKPPGJL_02998	LKCHBGGI_03288	GHHCNHDM_02874	MOMMLLHH_02542	DOLKEENL_03079	NKLGJNMO_02317	EJCPDHLA_03645	LKCGLDPN_03394	GMOKCEHM_03251	FACAEEMJ_01012
btuD_4		Vitamin B12 import ATP-binding protein BtuD	114	114	1	52	3968				1058	1058	1058	2967_03229	3266_03806	3271_03486	3876_02991	FGLLNACG_02389	IBPNIEHO_02164	NDLPMKAP_02770	ABHIBDEF_02617	CLENMDMK_00480	OKPKJFCI_01996	GDONGAIO_01210	GEJGAKBB_03297	DMBJAFJD_02783	IFNAGHGF_02433	ADHKEBMM_03023	OGPHLCOI_02943	ONECDKKL_01667	DLAJAEDN_03207	DMFMJFDC_03443	HBBOCNCB_01741	LGIGNMLK_03597	NCAKBNJH_03077	NPGBFFIF_02783	FJIFHCJF_02677	CLPCAHCE_02442	GALIAGHB_03462	FPKPPGJL_02586	LKCHBGGI_02713	GHHCNHDM_02571	MOMMLLHH_03577	DOLKEENL_02541	NKLGJNMO_01905	EJCPDHLA_02894	LKCGLDPN_03039	GMOKCEHM_03040	FACAEEMJ_03436
yncA		L-methionine sulfoximine/L-methionine sulfone acetyltransferase	114	114	1	52	5750				515	515	515	2967_00538	3266_00586	3271_00586	3876_00288	FGLLNACG_00821	IBPNIEHO_00710	NDLPMKAP_01424	ABHIBDEF_01700	CLENMDMK_02153	OKPKJFCI_00305	GDONGAIO_00694	GEJGAKBB_02362	DMBJAFJD_01000	IFNAGHGF_00844	ADHKEBMM_01872	OGPHLCOI_00680	ONECDKKL_00196	DLAJAEDN_02687	DMFMJFDC_00696	HBBOCNCB_00910	LGIGNMLK_01081	NCAKBNJH_02027	NPGBFFIF_00306	FJIFHCJF_01323	CLPCAHCE_01195	GALIAGHB_02672	FPKPPGJL_00609	LKCHBGGI_02036	GHHCNHDM_01268	MOMMLLHH_00889	DOLKEENL_00570	NKLGJNMO_00937	EJCPDHLA_01979	LKCGLDPN_01714	GMOKCEHM_01812	FACAEEMJ_00170
mlrA_2		HTH-type transcriptional regulator MlrA	114	114	1	52	3687				731	731	731	2967_02462	3266_02834	3271_01168	3876_02671	FGLLNACG_01666	IBPNIEHO_02635	NDLPMKAP_00410	ABHIBDEF_00838	CLENMDMK_01400	OKPKJFCI_03048	GDONGAIO_02275	GEJGAKBB_00411	DMBJAFJD_00410	IFNAGHGF_02914	ADHKEBMM_00839	OGPHLCOI_00805	ONECDKKL_00707	DLAJAEDN_00412	DMFMJFDC_01612	HBBOCNCB_01490	LGIGNMLK_01733	NCAKBNJH_00410	NPGBFFIF_00885	FJIFHCJF_01125	CLPCAHCE_01610	GALIAGHB_00959	FPKPPGJL_00411	LKCHBGGI_00409	GHHCNHDM_01533	MOMMLLHH_01138	DOLKEENL_01936	NKLGJNMO_01731	EJCPDHLA_01377	LKCGLDPN_00410	GMOKCEHM_02837	FACAEEMJ_01686
garK_3		Glycerate 2-kinase	114	114	1	52	990				1139	1139	1139	2967_01793	3266_02667	3271_02631	3876_02836	FGLLNACG_03153	IBPNIEHO_03074	NDLPMKAP_03575	ABHIBDEF_03424	CLENMDMK_02478	OKPKJFCI_02123	GDONGAIO_01975	GEJGAKBB_03746	DMBJAFJD_00592	IFNAGHGF_03250	ADHKEBMM_02109	OGPHLCOI_00163	ONECDKKL_02381	DLAJAEDN_01546	DMFMJFDC_01733	HBBOCNCB_02108	LGIGNMLK_03059	NCAKBNJH_01619	NPGBFFIF_02910	FJIFHCJF_03155	CLPCAHCE_03228	GALIAGHB_02257	FPKPPGJL_04115	LKCHBGGI_01391	GHHCNHDM_03385	MOMMLLHH_03062	DOLKEENL_03582	NKLGJNMO_03993	EJCPDHLA_02423	LKCGLDPN_03801	GMOKCEHM_01405	FACAEEMJ_01103
pduA_1		Propanediol utilization protein PduA	114	114	1	52	3574				284	284	284	2967_02588	3266_02960	3271_01042	3876_02545	FGLLNACG_04004	IBPNIEHO_00622	NDLPMKAP_00284	ABHIBDEF_00712	CLENMDMK_01101	OKPKJFCI_03788	GDONGAIO_03513	GEJGAKBB_00285	DMBJAFJD_00284	IFNAGHGF_00628	ADHKEBMM_00713	OGPHLCOI_00994	ONECDKKL_00580	DLAJAEDN_00286	DMFMJFDC_03088	HBBOCNCB_03568	LGIGNMLK_01607	NCAKBNJH_00284	NPGBFFIF_00761	FJIFHCJF_00999	CLPCAHCE_01484	GALIAGHB_00833	FPKPPGJL_00285	LKCHBGGI_00283	GHHCNHDM_01407	MOMMLLHH_01012	DOLKEENL_01810	NKLGJNMO_01605	EJCPDHLA_01251	LKCGLDPN_00284	GMOKCEHM_01337	FACAEEMJ_03670
benM_1		HTH-type transcriptional regulator BenM	114	114	1	52	5870				899	899	899	2967_00430	3266_00478	3271_00478	3876_00396	FGLLNACG_00927	IBPNIEHO_00816	NDLPMKAP_01530	ABHIBDEF_03690	CLENMDMK_01840	OKPKJFCI_00202	GDONGAIO_00591	GEJGAKBB_02470	DMBJAFJD_01106	IFNAGHGF_03770	ADHKEBMM_01978	OGPHLCOI_01960	ONECDKKL_00302	DLAJAEDN_03608	DMFMJFDC_02431	HBBOCNCB_04676	LGIGNMLK_02831	NCAKBNJH_03547	NPGBFFIF_00202	FJIFHCJF_03705	CLPCAHCE_03033	GALIAGHB_00537	FPKPPGJL_00715	LKCHBGGI_03181	GHHCNHDM_03057	MOMMLLHH_02725	DOLKEENL_00676	NKLGJNMO_04318	EJCPDHLA_02087	LKCGLDPN_03577	GMOKCEHM_03820	FACAEEMJ_00278
ulaD		3-keto-L-gulonate-6-phosphate decarboxylase UlaD	114	114	1	52	7911				650	650	650	2967_03488	3266_03330	3271_03597	3876_03250	FGLLNACG_02652	IBPNIEHO_02403	NDLPMKAP_03022	ABHIBDEF_02990	CLENMDMK_02588	OKPKJFCI_01394	GDONGAIO_02619	GEJGAKBB_02832	DMBJAFJD_03020	IFNAGHGF_02692	ADHKEBMM_02821	OGPHLCOI_03489	ONECDKKL_03841	DLAJAEDN_03465	DMFMJFDC_03494	HBBOCNCB_02004	LGIGNMLK_02578	NCAKBNJH_03312	NPGBFFIF_02091	FJIFHCJF_02916	CLPCAHCE_02678	GALIAGHB_03119	FPKPPGJL_02947	LKCHBGGI_03093	GHHCNHDM_02823	MOMMLLHH_02359	DOLKEENL_03028	NKLGJNMO_02266	EJCPDHLA_02371	LKCGLDPN_02416	GMOKCEHM_02266	FACAEEMJ_01959
fliN		Flagellar motor switch protein FliN	114	114	1	52	3504				413	413	413	2967_02646	3266_03018	3271_00984	3876_02487	FGLLNACG_02926	IBPNIEHO_00564	NDLPMKAP_00226	ABHIBDEF_00654	CLENMDMK_01043	OKPKJFCI_03549	GDONGAIO_03987	GEJGAKBB_00227	DMBJAFJD_00226	IFNAGHGF_00570	ADHKEBMM_00655	OGPHLCOI_01052	ONECDKKL_00522	DLAJAEDN_00228	DMFMJFDC_02561	HBBOCNCB_02579	LGIGNMLK_03773	NCAKBNJH_00226	NPGBFFIF_00703	FJIFHCJF_00941	CLPCAHCE_03908	GALIAGHB_00775	FPKPPGJL_00227	LKCHBGGI_00225	GHHCNHDM_01829	MOMMLLHH_02414	DOLKEENL_01565	NKLGJNMO_04299	EJCPDHLA_01192	LKCGLDPN_00226	GMOKCEHM_01279	FACAEEMJ_01408
fliJ		Flagellar FliJ protein	114	114	1	52	3500				443	443	443	2967_02650	3266_03022	3271_00980	3876_02483	FGLLNACG_02930	IBPNIEHO_00560	NDLPMKAP_00222	ABHIBDEF_00650	CLENMDMK_01039	OKPKJFCI_03553	GDONGAIO_03983	GEJGAKBB_00223	DMBJAFJD_00222	IFNAGHGF_00566	ADHKEBMM_00651	OGPHLCOI_01056	ONECDKKL_00518	DLAJAEDN_00224	DMFMJFDC_02565	HBBOCNCB_02583	LGIGNMLK_03777	NCAKBNJH_00222	NPGBFFIF_00699	FJIFHCJF_00937	CLPCAHCE_03912	GALIAGHB_00771	FPKPPGJL_00223	LKCHBGGI_00221	GHHCNHDM_01825	MOMMLLHH_02418	DOLKEENL_01561	NKLGJNMO_04295	EJCPDHLA_01188	LKCGLDPN_00222	GMOKCEHM_01275	FACAEEMJ_01404
gltJ		Glutamate/aspartate import permease protein GltJ	114	114	1	52	7584				740	740	740	2967_00906	3266_01586	3271_02300	3876_01535	FGLLNACG_02696	IBPNIEHO_00009	NDLPMKAP_00857	ABHIBDEF_00882	CLENMDMK_01682	OKPKJFCI_02651	GDONGAIO_02489	GEJGAKBB_00560	DMBJAFJD_01231	IFNAGHGF_00015	ADHKEBMM_01374	OGPHLCOI_03140	ONECDKKL_02701	DLAJAEDN_00625	DMFMJFDC_01380	HBBOCNCB_01016	LGIGNMLK_00583	NCAKBNJH_01269	NPGBFFIF_01825	FJIFHCJF_00581	CLPCAHCE_00442	GALIAGHB_01126	FPKPPGJL_01210	LKCHBGGI_01041	GHHCNHDM_00482	MOMMLLHH_00504	DOLKEENL_00071	NKLGJNMO_00439	EJCPDHLA_00344	LKCGLDPN_00875	GMOKCEHM_00012	FACAEEMJ_02859
flgN		Flagella synthesis protein FlgN	114	114	1	52	4654				422	422	422	2967_00117	3266_00165	3271_00165	3876_00709	FGLLNACG_03363	IBPNIEHO_01747	NDLPMKAP_01757	ABHIBDEF_01330	CLENMDMK_02345	OKPKJFCI_03420	GDONGAIO_02811	GEJGAKBB_01934	DMBJAFJD_01682	IFNAGHGF_01418	ADHKEBMM_01097	OGPHLCOI_02121	ONECDKKL_03050	DLAJAEDN_02259	DMFMJFDC_00936	HBBOCNCB_03220	LGIGNMLK_01800	NCAKBNJH_00696	NPGBFFIF_03666	FJIFHCJF_02125	CLPCAHCE_00229	GALIAGHB_00166	FPKPPGJL_01054	LKCHBGGI_01666	GHHCNHDM_01882	MOMMLLHH_01884	DOLKEENL_00883	NKLGJNMO_03324	EJCPDHLA_03504	LKCGLDPN_00605	GMOKCEHM_00847	FACAEEMJ_00507
group_5499		hypothetical protein	114	114	1	52	2173				95	95	95	2967_01890	3266_02570	3271_02534	3876_02933	FGLLNACG_01982	IBPNIEHO_03272	NDLPMKAP_02500	ABHIBDEF_02195	CLENMDMK_01480	OKPKJFCI_03128	GDONGAIO_03284	GEJGAKBB_02886	DMBJAFJD_00690	IFNAGHGF_01990	ADHKEBMM_02206	OGPHLCOI_00259	ONECDKKL_02990	DLAJAEDN_01643	DMFMJFDC_02973	HBBOCNCB_04431	LGIGNMLK_04223	NCAKBNJH_01717	NPGBFFIF_04212	FJIFHCJF_01955	CLPCAHCE_02172	GALIAGHB_02354	FPKPPGJL_04191	LKCHBGGI_01488	GHHCNHDM_02301	MOMMLLHH_04105	DOLKEENL_04185	NKLGJNMO_04069	EJCPDHLA_02519	LKCGLDPN_02470	GMOKCEHM_01502	FACAEEMJ_02180
rlmI		Ribosomal RNA large subunit methyltransferase I	114	114	1	52	3898				1211	1211	1211	2967_00028	3266_00076	3271_00076	3876_03943	FGLLNACG_02201	IBPNIEHO_01659	NDLPMKAP_01668	ABHIBDEF_01241	CLENMDMK_00284	OKPKJFCI_01799	GDONGAIO_01013	GEJGAKBB_01845	DMBJAFJD_01593	IFNAGHGF_03884	ADHKEBMM_01008	OGPHLCOI_02033	ONECDKKL_03254	DLAJAEDN_02170	DMFMJFDC_00848	HBBOCNCB_02506	LGIGNMLK_03337	NCAKBNJH_00607	NPGBFFIF_02586	FJIFHCJF_03521	CLPCAHCE_00140	GALIAGHB_00077	FPKPPGJL_00965	LKCHBGGI_03846	GHHCNHDM_03664	MOMMLLHH_03251	DOLKEENL_00794	NKLGJNMO_03170	EJCPDHLA_03928	LKCGLDPN_00516	GMOKCEHM_00758	FACAEEMJ_00418
fdnG_1		Formate dehydrogenase, nitrate-inducible, major subunit	114	114	1	52	5772				587	587	587	2967_00518	3266_00566	3271_00566	3876_00308	FGLLNACG_00841	IBPNIEHO_00730	NDLPMKAP_01444	ABHIBDEF_01720	CLENMDMK_02173	OKPKJFCI_00285	GDONGAIO_00674	GEJGAKBB_02382	DMBJAFJD_01020	IFNAGHGF_00864	ADHKEBMM_01892	OGPHLCOI_00700	ONECDKKL_00216	DLAJAEDN_02707	DMFMJFDC_00716	HBBOCNCB_00930	LGIGNMLK_01101	NCAKBNJH_02047	NPGBFFIF_00286	FJIFHCJF_01343	CLPCAHCE_01215	GALIAGHB_02692	FPKPPGJL_00629	LKCHBGGI_02056	GHHCNHDM_01288	MOMMLLHH_00909	DOLKEENL_00590	NKLGJNMO_00957	EJCPDHLA_01999	LKCGLDPN_01734	GMOKCEHM_01832	FACAEEMJ_00190
rplY		50S ribosomal protein L25	114	114	1	52	3623				284	284	284	2967_02399	3266_02771	3271_01231	3876_02734	FGLLNACG_01603	IBPNIEHO_04091	NDLPMKAP_04114	ABHIBDEF_02666	CLENMDMK_01464	OKPKJFCI_03112	GDONGAIO_04178	GEJGAKBB_00474	DMBJAFJD_00473	IFNAGHGF_04198	ADHKEBMM_04208	OGPHLCOI_04362	ONECDKKL_00770	DLAJAEDN_00475	DMFMJFDC_04473	HBBOCNCB_04315	LGIGNMLK_04152	NCAKBNJH_00473	NPGBFFIF_00949	FJIFHCJF_04022	CLPCAHCE_04091	GALIAGHB_01022	FPKPPGJL_04043	LKCHBGGI_00472	GHHCNHDM_01596	MOMMLLHH_01201	DOLKEENL_04115	NKLGJNMO_03965	EJCPDHLA_01440	LKCGLDPN_04300	GMOKCEHM_02900	FACAEEMJ_01749
group_5503		hypothetical protein	114	114	1	52	3098				131	131	131	2967_01252	3266_01932	3271_01954	3876_01881	FGLLNACG_01300	IBPNIEHO_00297	NDLPMKAP_01145	ABHIBDEF_01170	CLENMDMK_01258	OKPKJFCI_02543	GDONGAIO_01714	GEJGAKBB_00848	DMBJAFJD_01519	IFNAGHGF_00303	ADHKEBMM_01662	OGPHLCOI_01637	ONECDKKL_01413	DLAJAEDN_00913	DMFMJFDC_01137	HBBOCNCB_03025	LGIGNMLK_00871	NCAKBNJH_01557	NPGBFFIF_03319	FJIFHCJF_00869	CLPCAHCE_00730	GALIAGHB_01414	FPKPPGJL_01498	LKCHBGGI_01329	GHHCNHDM_00770	MOMMLLHH_02202	DOLKEENL_00359	NKLGJNMO_00727	EJCPDHLA_00056	LKCGLDPN_01163	GMOKCEHM_00300	FACAEEMJ_00901
ydgI		Putative arginine/ornithine antiporter	114	114	1	52	5880				1382	1382	1382	2967_00420	3266_00468	3271_00468	3876_00406	FGLLNACG_00937	IBPNIEHO_00826	NDLPMKAP_01540	ABHIBDEF_03680	CLENMDMK_01850	OKPKJFCI_00192	GDONGAIO_00581	GEJGAKBB_02480	DMBJAFJD_01116	IFNAGHGF_03760	ADHKEBMM_01988	OGPHLCOI_01950	ONECDKKL_00312	DLAJAEDN_03598	DMFMJFDC_02421	HBBOCNCB_04686	LGIGNMLK_02821	NCAKBNJH_03537	NPGBFFIF_00192	FJIFHCJF_03695	CLPCAHCE_03043	GALIAGHB_00527	FPKPPGJL_00725	LKCHBGGI_03191	GHHCNHDM_03047	MOMMLLHH_02715	DOLKEENL_00686	NKLGJNMO_04182	EJCPDHLA_02097	LKCGLDPN_03567	GMOKCEHM_03810	FACAEEMJ_00288
flgC		Flagellar basal-body rod protein FlgC	114	114	1	52	4658				404	404	404	2967_00121	3266_00169	3271_00169	3876_00705	FGLLNACG_03367	IBPNIEHO_01751	NDLPMKAP_01761	ABHIBDEF_01334	CLENMDMK_02349	OKPKJFCI_03424	GDONGAIO_02815	GEJGAKBB_01938	DMBJAFJD_01686	IFNAGHGF_01422	ADHKEBMM_01101	OGPHLCOI_02125	ONECDKKL_03054	DLAJAEDN_02263	DMFMJFDC_00940	HBBOCNCB_03224	LGIGNMLK_01804	NCAKBNJH_00700	NPGBFFIF_03670	FJIFHCJF_02129	CLPCAHCE_00233	GALIAGHB_00170	FPKPPGJL_01058	LKCHBGGI_01670	GHHCNHDM_01886	MOMMLLHH_01888	DOLKEENL_00887	NKLGJNMO_03328	EJCPDHLA_03508	LKCGLDPN_00609	GMOKCEHM_00851	FACAEEMJ_00511
groS		10 kDa chaperonin	114	114	1	52	7965				293	293	293	2967_03432	3266_03274	3271_03653	3876_03194	FGLLNACG_03458	IBPNIEHO_04166	NDLPMKAP_04142	ABHIBDEF_03043	CLENMDMK_03710	OKPKJFCI_01449	GDONGAIO_02674	GEJGAKBB_04365	DMBJAFJD_04223	IFNAGHGF_01822	ADHKEBMM_02876	OGPHLCOI_03668	ONECDKKL_03748	DLAJAEDN_03639	DMFMJFDC_02867	HBBOCNCB_03697	LGIGNMLK_04182	NCAKBNJH_04221	NPGBFFIF_02146	FJIFHCJF_04104	CLPCAHCE_04164	GALIAGHB_03772	FPKPPGJL_04150	LKCHBGGI_04221	GHHCNHDM_04141	MOMMLLHH_04064	DOLKEENL_04144	NKLGJNMO_04028	EJCPDHLA_04230	LKCGLDPN_04333	GMOKCEHM_02321	FACAEEMJ_04357
group_5507		hypothetical protein	114	114	1	52	4633				227	227	227	2967_00098	3266_00146	3271_00146	3876_00728	FGLLNACG_03344	IBPNIEHO_01728	NDLPMKAP_01738	ABHIBDEF_01311	CLENMDMK_02326	OKPKJFCI_03401	GDONGAIO_02792	GEJGAKBB_01915	DMBJAFJD_01663	IFNAGHGF_01399	ADHKEBMM_01078	OGPHLCOI_02102	ONECDKKL_03031	DLAJAEDN_02240	DMFMJFDC_00917	HBBOCNCB_03200	LGIGNMLK_01781	NCAKBNJH_00677	NPGBFFIF_03647	FJIFHCJF_02106	CLPCAHCE_00210	GALIAGHB_00147	FPKPPGJL_01035	LKCHBGGI_01647	GHHCNHDM_01863	MOMMLLHH_01865	DOLKEENL_00864	NKLGJNMO_03305	EJCPDHLA_03485	LKCGLDPN_00586	GMOKCEHM_00828	FACAEEMJ_00488
mlaC		Intermembrane phospholipid transport system binding protein MlaC	114	114	1	52	6409				635	635	635	2967_02072	3266_00913	3271_01823	3876_01402	FGLLNACG_03092	IBPNIEHO_03013	NDLPMKAP_03514	ABHIBDEF_03363	CLENMDMK_00802	OKPKJFCI_00502	GDONGAIO_00086	GEJGAKBB_03535	DMBJAFJD_03419	IFNAGHGF_02530	ADHKEBMM_03511	OGPHLCOI_03950	ONECDKKL_03185	DLAJAEDN_03768	DMFMJFDC_00041	HBBOCNCB_03141	LGIGNMLK_00082	NCAKBNJH_00938	NPGBFFIF_01626	FJIFHCJF_00082	CLPCAHCE_03167	GALIAGHB_03559	FPKPPGJL_03133	LKCHBGGI_02810	GHHCNHDM_03324	MOMMLLHH_01645	DOLKEENL_03520	NKLGJNMO_02646	EJCPDHLA_00476	LKCGLDPN_03136	GMOKCEHM_03580	FACAEEMJ_03214
rlmH		Ribosomal RNA large subunit methyltransferase H	114	114	1	52	7561				467	467	467	2967_00929	3266_01609	3271_02277	3876_01558	FGLLNACG_02719	IBPNIEHO_00032	NDLPMKAP_00880	ABHIBDEF_00905	CLENMDMK_01698	OKPKJFCI_02667	GDONGAIO_02505	GEJGAKBB_00583	DMBJAFJD_01254	IFNAGHGF_00038	ADHKEBMM_01397	OGPHLCOI_03163	ONECDKKL_02724	DLAJAEDN_00648	DMFMJFDC_01403	HBBOCNCB_01039	LGIGNMLK_00606	NCAKBNJH_01292	NPGBFFIF_01841	FJIFHCJF_00604	CLPCAHCE_00465	GALIAGHB_01149	FPKPPGJL_01233	LKCHBGGI_01064	GHHCNHDM_00505	MOMMLLHH_00527	DOLKEENL_00094	NKLGJNMO_00462	EJCPDHLA_00321	LKCGLDPN_00898	GMOKCEHM_00035	FACAEEMJ_02882
potF		Putrescine-binding periplasmic protein	114	114	1	52	4091				1115	1115	1115	2967_03326	3266_03709	3271_03389	3876_03088	FGLLNACG_02292	IBPNIEHO_02066	NDLPMKAP_02673	ABHIBDEF_02520	CLENMDMK_00396	OKPKJFCI_01911	GDONGAIO_01125	GEJGAKBB_03200	DMBJAFJD_02686	IFNAGHGF_02336	ADHKEBMM_02926	OGPHLCOI_02846	ONECDKKL_01570	DLAJAEDN_03110	DMFMJFDC_04100	HBBOCNCB_01643	LGIGNMLK_03651	NCAKBNJH_02980	NPGBFFIF_02698	FJIFHCJF_02580	CLPCAHCE_02345	GALIAGHB_03365	FPKPPGJL_02489	LKCHBGGI_02616	GHHCNHDM_02474	MOMMLLHH_03630	DOLKEENL_02444	NKLGJNMO_01808	EJCPDHLA_02797	LKCGLDPN_02941	GMOKCEHM_02943	FACAEEMJ_04208
rsmJ		Ribosomal RNA small subunit methyltransferase J	114	114	1	52	1423				758	758	758	2967_01479	3266_02243	3271_02999	3876_02156	FGLLNACG_00220	IBPNIEHO_01206	NDLPMKAP_02371	ABHIBDEF_02034	CLENMDMK_00120	OKPKJFCI_01018	GDONGAIO_00860	GEJGAKBB_01231	DMBJAFJD_02375	IFNAGHGF_01662	ADHKEBMM_02586	OGPHLCOI_01322	ONECDKKL_00943	DLAJAEDN_02004	DMFMJFDC_01261	HBBOCNCB_00636	LGIGNMLK_01219	NCAKBNJH_02361	NPGBFFIF_01168	FJIFHCJF_01600	CLPCAHCE_01877	GALIAGHB_02098	FPKPPGJL_02198	LKCHBGGI_02320	GHHCNHDM_00992	MOMMLLHH_01456	DOLKEENL_02008	NKLGJNMO_01443	EJCPDHLA_01670	LKCGLDPN_01438	GMOKCEHM_00575	FACAEEMJ_01473
tolB		Tol-Pal system protein TolB	114	114	1	52	7638				1292	1292	1292	2967_00834	3266_01514	3271_02372	3876_01463	FGLLNACG_04575	IBPNIEHO_04039	NDLPMKAP_03981	ABHIBDEF_03912	CLENMDMK_03989	OKPKJFCI_04105	GDONGAIO_03850	GEJGAKBB_00488	DMBJAFJD_03780	IFNAGHGF_03836	ADHKEBMM_01302	OGPHLCOI_04271	ONECDKKL_03992	DLAJAEDN_00553	DMFMJFDC_04042	HBBOCNCB_04191	LGIGNMLK_03739	NCAKBNJH_03967	NPGBFFIF_03952	FJIFHCJF_04298	CLPCAHCE_03772	GALIAGHB_01054	FPKPPGJL_03623	LKCHBGGI_00969	GHHCNHDM_03966	MOMMLLHH_00432	DOLKEENL_00003	NKLGJNMO_03507	EJCPDHLA_00416	LKCGLDPN_04202	GMOKCEHM_04187	FACAEEMJ_04126
yihD		Protein YihD	114	114	1	52	2336				269	269	269	2967_03874	3266_04112	3271_04086	3876_03646	FGLLNACG_02407	IBPNIEHO_03151	NDLPMKAP_02788	ABHIBDEF_03501	CLENMDMK_02316	OKPKJFCI_03391	GDONGAIO_02449	GEJGAKBB_03315	DMBJAFJD_03462	IFNAGHGF_03326	ADHKEBMM_03554	OGPHLCOI_03242	ONECDKKL_02171	DLAJAEDN_03226	DMFMJFDC_03963	HBBOCNCB_01759	LGIGNMLK_03134	NCAKBNJH_02471	NPGBFFIF_03515	FJIFHCJF_03232	CLPCAHCE_03305	GALIAGHB_03153	FPKPPGJL_03176	LKCHBGGI_03558	GHHCNHDM_02589	MOMMLLHH_01710	DOLKEENL_03658	NKLGJNMO_02888	EJCPDHLA_03330	LKCGLDPN_03201	GMOKCEHM_03058	FACAEEMJ_02592
group_5516		hypothetical protein	114	114	1	52	6445				317	317	317	2967_02110	3266_00951	3271_01785	3876_01364	FGLLNACG_03054	IBPNIEHO_02975	NDLPMKAP_03476	ABHIBDEF_03325	CLENMDMK_00839	OKPKJFCI_00539	GDONGAIO_00123	GEJGAKBB_03573	DMBJAFJD_03381	IFNAGHGF_02568	ADHKEBMM_03473	OGPHLCOI_03912	ONECDKKL_03147	DLAJAEDN_03730	DMFMJFDC_00079	HBBOCNCB_03103	LGIGNMLK_00120	NCAKBNJH_00976	NPGBFFIF_01589	FJIFHCJF_00120	CLPCAHCE_03129	GALIAGHB_03597	FPKPPGJL_03095	LKCHBGGI_02848	GHHCNHDM_03286	MOMMLLHH_01683	DOLKEENL_03482	NKLGJNMO_02608	EJCPDHLA_00514	LKCGLDPN_03174	GMOKCEHM_03542	FACAEEMJ_03176
mngR_1		Mannosyl-D-glycerate transport/metabolism system repressor MngR	114	114	1	52	2314				722	722	722	2967_03798	3266_04036	3271_04010	3876_03722	FGLLNACG_02483	IBPNIEHO_03429	NDLPMKAP_02864	ABHIBDEF_03720	CLENMDMK_02248	OKPKJFCI_03323	GDONGAIO_02381	GEJGAKBB_03391	DMBJAFJD_03662	IFNAGHGF_03626	ADHKEBMM_03754	OGPHLCOI_03318	ONECDKKL_02247	DLAJAEDN_03302	DMFMJFDC_02698	HBBOCNCB_01835	LGIGNMLK_03248	NCAKBNJH_02589	NPGBFFIF_03447	FJIFHCJF_03432	CLPCAHCE_03588	GALIAGHB_03272	FPKPPGJL_03294	LKCHBGGI_03757	GHHCNHDM_02665	MOMMLLHH_01786	DOLKEENL_03776	NKLGJNMO_03081	EJCPDHLA_03406	LKCGLDPN_03277	GMOKCEHM_03134	FACAEEMJ_02668
lsrG		(4S)-4-hydroxy-5-phosphonooxypentane-2,3-dione isomerase	114	114	1	52	2304				329	329	329	2967_03788	3266_04026	3271_04000	3876_03732	FGLLNACG_02493	IBPNIEHO_03439	NDLPMKAP_02874	ABHIBDEF_03730	CLENMDMK_02238	OKPKJFCI_03313	GDONGAIO_02371	GEJGAKBB_03401	DMBJAFJD_03672	IFNAGHGF_03636	ADHKEBMM_03764	OGPHLCOI_03328	ONECDKKL_02257	DLAJAEDN_03312	DMFMJFDC_02708	HBBOCNCB_01845	LGIGNMLK_03258	NCAKBNJH_02599	NPGBFFIF_03437	FJIFHCJF_03442	CLPCAHCE_03598	GALIAGHB_03282	FPKPPGJL_03304	LKCHBGGI_03767	GHHCNHDM_02675	MOMMLLHH_01796	DOLKEENL_03786	NKLGJNMO_03091	EJCPDHLA_03416	LKCGLDPN_03287	GMOKCEHM_03144	FACAEEMJ_02678
rpsI		30S ribosomal protein S9	114	114	1	52	6375				392	392	392	2967_02039	3266_00880	3271_01856	3876_01435	FGLLNACG_03125	IBPNIEHO_03046	NDLPMKAP_03547	ABHIBDEF_03396	CLENMDMK_00767	OKPKJFCI_00467	GDONGAIO_00051	GEJGAKBB_03502	DMBJAFJD_03452	IFNAGHGF_02497	ADHKEBMM_03544	OGPHLCOI_03983	ONECDKKL_03218	DLAJAEDN_03801	DMFMJFDC_00008	HBBOCNCB_03174	LGIGNMLK_00049	NCAKBNJH_00905	NPGBFFIF_01661	FJIFHCJF_00049	CLPCAHCE_03200	GALIAGHB_03526	FPKPPGJL_03166	LKCHBGGI_02777	GHHCNHDM_03357	MOMMLLHH_01612	DOLKEENL_03553	NKLGJNMO_02679	EJCPDHLA_00443	LKCGLDPN_03103	GMOKCEHM_03613	FACAEEMJ_03247
yhjE		Inner membrane metabolite transport protein YhjE	114	114	1	52	1439				1322	1322	1322	2967_01495	3266_02227	3271_02983	3876_02172	FGLLNACG_00204	IBPNIEHO_01190	NDLPMKAP_02355	ABHIBDEF_02018	CLENMDMK_00107	OKPKJFCI_01005	GDONGAIO_00847	GEJGAKBB_01215	DMBJAFJD_02359	IFNAGHGF_01646	ADHKEBMM_02570	OGPHLCOI_01306	ONECDKKL_00927	DLAJAEDN_01988	DMFMJFDC_01245	HBBOCNCB_00620	LGIGNMLK_01203	NCAKBNJH_02345	NPGBFFIF_01155	FJIFHCJF_01584	CLPCAHCE_01861	GALIAGHB_02082	FPKPPGJL_02182	LKCHBGGI_02304	GHHCNHDM_00976	MOMMLLHH_01440	DOLKEENL_01992	NKLGJNMO_01427	EJCPDHLA_01654	LKCGLDPN_01422	GMOKCEHM_00559	FACAEEMJ_01457
phsC		Thiosulfate reductase cytochrome B subunit PhsC	114	114	1	52	3600				764	764	764	2967_02563	3266_02935	3271_01067	3876_02570	FGLLNACG_03979	IBPNIEHO_00647	NDLPMKAP_00309	ABHIBDEF_00737	CLENMDMK_01126	OKPKJFCI_03813	GDONGAIO_03488	GEJGAKBB_00310	DMBJAFJD_00309	IFNAGHGF_00653	ADHKEBMM_00738	OGPHLCOI_00969	ONECDKKL_00605	DLAJAEDN_00311	DMFMJFDC_03063	HBBOCNCB_03543	LGIGNMLK_01632	NCAKBNJH_00309	NPGBFFIF_00786	FJIFHCJF_01024	CLPCAHCE_01509	GALIAGHB_00858	FPKPPGJL_00310	LKCHBGGI_00308	GHHCNHDM_01432	MOMMLLHH_01037	DOLKEENL_01835	NKLGJNMO_01630	EJCPDHLA_01276	LKCGLDPN_00309	GMOKCEHM_01362	FACAEEMJ_03645
group_5522		hypothetical protein	114	114	1	52	5238				278	278	278	2967_00731	3266_00779	3271_00779	3876_00095	FGLLNACG_02824	IBPNIEHO_00361	NDLPMKAP_00023	ABHIBDEF_00451	CLENMDMK_02798	OKPKJFCI_02882	GDONGAIO_01836	GEJGAKBB_00023	DMBJAFJD_00023	IFNAGHGF_00367	ADHKEBMM_00451	OGPHLCOI_00487	ONECDKKL_00003	DLAJAEDN_00023	DMFMJFDC_02228	HBBOCNCB_02894	LGIGNMLK_02863	NCAKBNJH_00023	NPGBFFIF_00500	FJIFHCJF_01761	CLPCAHCE_01662	GALIAGHB_00570	FPKPPGJL_00023	LKCHBGGI_00023	GHHCNHDM_01626	MOMMLLHH_02757	DOLKEENL_01361	NKLGJNMO_01223	EJCPDHLA_00990	LKCGLDPN_00023	GMOKCEHM_01074	FACAEEMJ_01204
rlmB		23S rRNA (guanosine-2'-O-)-methyltransferase RlmB	114	114	1	52	7928				731	731	731	2967_03471	3266_03313	3271_03614	3876_03233	FGLLNACG_02669	IBPNIEHO_02420	NDLPMKAP_03039	ABHIBDEF_03007	CLENMDMK_03671	OKPKJFCI_01410	GDONGAIO_02635	GEJGAKBB_02849	DMBJAFJD_03037	IFNAGHGF_02709	ADHKEBMM_02838	OGPHLCOI_03506	ONECDKKL_03858	DLAJAEDN_03482	DMFMJFDC_03511	HBBOCNCB_02021	LGIGNMLK_02595	NCAKBNJH_03329	NPGBFFIF_02107	FJIFHCJF_02933	CLPCAHCE_02695	GALIAGHB_03136	FPKPPGJL_02964	LKCHBGGI_03110	GHHCNHDM_02840	MOMMLLHH_02376	DOLKEENL_03045	NKLGJNMO_02283	EJCPDHLA_02388	LKCGLDPN_02433	GMOKCEHM_02283	FACAEEMJ_01976
fliA		RNA polymerase sigma factor FliA	114	114	1	52	3484				719	719	719	2967_02666	3266_03038	3271_00964	3876_02467	FGLLNACG_02946	IBPNIEHO_00544	NDLPMKAP_00206	ABHIBDEF_00634	CLENMDMK_01024	OKPKJFCI_03568	GDONGAIO_03053	GEJGAKBB_00207	DMBJAFJD_00206	IFNAGHGF_00550	ADHKEBMM_00635	OGPHLCOI_01072	ONECDKKL_00502	DLAJAEDN_00208	DMFMJFDC_02581	HBBOCNCB_02599	LGIGNMLK_03793	NCAKBNJH_00206	NPGBFFIF_00684	FJIFHCJF_00921	CLPCAHCE_03928	GALIAGHB_00755	FPKPPGJL_00207	LKCHBGGI_00206	GHHCNHDM_01809	MOMMLLHH_02433	DOLKEENL_01545	NKLGJNMO_01406	EJCPDHLA_01173	LKCGLDPN_00207	GMOKCEHM_01259	FACAEEMJ_01388
group_5525	osmY_2	Osmotically-inducible protein Y	114	114	1	52	733				617	617	617	2967_03642	3266_03916	3271_03730	3876_03440	FGLLNACG_00363	IBPNIEHO_02850	NDLPMKAP_03351	ABHIBDEF_02430	CLENMDMK_02020	OKPKJFCI_01238	GDONGAIO_02155	GEJGAKBB_02674	DMBJAFJD_03256	IFNAGHGF_03129	ADHKEBMM_03346	OGPHLCOI_03882	ONECDKKL_01969	DLAJAEDN_03020	DMFMJFDC_00531	HBBOCNCB_02872	LGIGNMLK_02040	NCAKBNJH_03649	NPGBFFIF_01755	FJIFHCJF_02365	CLPCAHCE_02895	GALIAGHB_03936	FPKPPGJL_02398	LKCHBGGI_03454	GHHCNHDM_03161	MOMMLLHH_02937	DOLKEENL_03357	NKLGJNMO_02483	EJCPDHLA_02211	LKCGLDPN_03680	GMOKCEHM_03417	FACAEEMJ_03051
dnaA		Chromosomal replication initiator protein DnaA	114	114	1	52	2007				1400	1400	1400	2967_04057	3266_04411	3271_04412	3876_04203	FGLLNACG_03921	IBPNIEHO_03634	NDLPMKAP_03878	ABHIBDEF_03809	CLENMDMK_03498	OKPKJFCI_03992	GDONGAIO_03230	GEJGAKBB_00984	DMBJAFJD_03945	IFNAGHGF_03951	ADHKEBMM_03960	OGPHLCOI_03600	ONECDKKL_03617	DLAJAEDN_04032	DMFMJFDC_03274	HBBOCNCB_03837	LGIGNMLK_03493	NCAKBNJH_03864	NPGBFFIF_03887	FJIFHCJF_03592	CLPCAHCE_03669	GALIAGHB_04326	FPKPPGJL_03639	LKCHBGGI_03986	GHHCNHDM_03860	MOMMLLHH_03740	DOLKEENL_02885	NKLGJNMO_03241	EJCPDHLA_04073	LKCGLDPN_04096	GMOKCEHM_04084	FACAEEMJ_03824
group_5527		hypothetical protein	114	114	1	52	7963				353	353	353	2967_03434	3266_03276	3271_03651	3876_03196	FGLLNACG_03456	IBPNIEHO_04164	NDLPMKAP_04140	ABHIBDEF_03041	CLENMDMK_03708	OKPKJFCI_01447	GDONGAIO_02672	GEJGAKBB_04363	DMBJAFJD_04221	IFNAGHGF_01820	ADHKEBMM_02874	OGPHLCOI_03666	ONECDKKL_03746	DLAJAEDN_03637	DMFMJFDC_02865	HBBOCNCB_03695	LGIGNMLK_04180	NCAKBNJH_04219	NPGBFFIF_02144	FJIFHCJF_04102	CLPCAHCE_04162	GALIAGHB_03770	FPKPPGJL_04148	LKCHBGGI_04219	GHHCNHDM_04139	MOMMLLHH_04062	DOLKEENL_04142	NKLGJNMO_04026	EJCPDHLA_04228	LKCGLDPN_04331	GMOKCEHM_02319	FACAEEMJ_04355
adhE_1		Aldehyde-alcohol dehydrogenase	114	114	1	52	5268				2678	2678	2678	2967_00699	3266_00747	3271_00747	3876_00127	FGLLNACG_00660	IBPNIEHO_02442	NDLPMKAP_01263	ABHIBDEF_01539	CLENMDMK_02830	OKPKJFCI_02850	GDONGAIO_01868	GEJGAKBB_02201	DMBJAFJD_00839	IFNAGHGF_00683	ADHKEBMM_01711	OGPHLCOI_00519	ONECDKKL_00035	DLAJAEDN_02526	DMFMJFDC_02196	HBBOCNCB_00749	LGIGNMLK_00920	NCAKBNJH_01866	NPGBFFIF_00468	FJIFHCJF_01162	CLPCAHCE_01034	GALIAGHB_02511	FPKPPGJL_00448	LKCHBGGI_01875	GHHCNHDM_01107	MOMMLLHH_00728	DOLKEENL_00409	NKLGJNMO_00776	EJCPDHLA_01818	LKCGLDPN_01553	GMOKCEHM_01651	FACAEEMJ_00009
cdd		Cytidine deaminase	114	114	1	52	3665				884	884	884	2967_02440	3266_02812	3271_01190	3876_02693	FGLLNACG_01644	IBPNIEHO_02657	NDLPMKAP_00432	ABHIBDEF_00860	CLENMDMK_01422	OKPKJFCI_03070	GDONGAIO_02297	GEJGAKBB_00433	DMBJAFJD_00432	IFNAGHGF_02936	ADHKEBMM_00861	OGPHLCOI_00783	ONECDKKL_00729	DLAJAEDN_00434	DMFMJFDC_01634	HBBOCNCB_01468	LGIGNMLK_01755	NCAKBNJH_00432	NPGBFFIF_00907	FJIFHCJF_01147	CLPCAHCE_01632	GALIAGHB_00981	FPKPPGJL_00433	LKCHBGGI_00431	GHHCNHDM_01555	MOMMLLHH_01160	DOLKEENL_01958	NKLGJNMO_01753	EJCPDHLA_01399	LKCGLDPN_00432	GMOKCEHM_02859	FACAEEMJ_01708
yhhT		Putative transport protein YhhT	114	114	1	52	1412				1049	1049	1049	2967_01468	3266_02254	3271_03010	3876_02145	FGLLNACG_00231	IBPNIEHO_01217	NDLPMKAP_02382	ABHIBDEF_02045	CLENMDMK_00131	OKPKJFCI_01029	GDONGAIO_00871	GEJGAKBB_01242	DMBJAFJD_02386	IFNAGHGF_01673	ADHKEBMM_02597	OGPHLCOI_01333	ONECDKKL_00954	DLAJAEDN_02015	DMFMJFDC_01272	HBBOCNCB_00647	LGIGNMLK_01230	NCAKBNJH_02372	NPGBFFIF_01179	FJIFHCJF_01611	CLPCAHCE_01888	GALIAGHB_02109	FPKPPGJL_02209	LKCHBGGI_02331	GHHCNHDM_01003	MOMMLLHH_01467	DOLKEENL_02019	NKLGJNMO_01454	EJCPDHLA_01681	LKCGLDPN_01449	GMOKCEHM_00586	FACAEEMJ_01484
gatB_2		PTS system galactitol-specific EIIB component	114	114	1	52	6457				284	284	284	2967_02122	3266_00963	3271_01773	3876_01352	FGLLNACG_03042	IBPNIEHO_02963	NDLPMKAP_03464	ABHIBDEF_03313	CLENMDMK_00851	OKPKJFCI_00551	GDONGAIO_00135	GEJGAKBB_03585	DMBJAFJD_03369	IFNAGHGF_02580	ADHKEBMM_03461	OGPHLCOI_03900	ONECDKKL_03135	DLAJAEDN_03718	DMFMJFDC_00091	HBBOCNCB_03091	LGIGNMLK_00132	NCAKBNJH_00988	NPGBFFIF_01577	FJIFHCJF_00132	CLPCAHCE_03117	GALIAGHB_03609	FPKPPGJL_03083	LKCHBGGI_02860	GHHCNHDM_03274	MOMMLLHH_01695	DOLKEENL_03470	NKLGJNMO_02596	EJCPDHLA_00526	LKCGLDPN_03186	GMOKCEHM_03530	FACAEEMJ_03164
group_5532		hypothetical protein	114	114	1	52	6362				665	665	665	2967_04317	3266_04463	3271_04437	3876_04367	FGLLNACG_04244	IBPNIEHO_04138	NDLPMKAP_04074	ABHIBDEF_04210	CLENMDMK_00754	OKPKJFCI_00454	GDONGAIO_00038	GEJGAKBB_03489	DMBJAFJD_04196	IFNAGHGF_02484	ADHKEBMM_04254	OGPHLCOI_04411	ONECDKKL_04251	DLAJAEDN_04383	DMFMJFDC_04140	HBBOCNCB_04276	LGIGNMLK_00036	NCAKBNJH_04194	NPGBFFIF_04082	FJIFHCJF_00036	CLPCAHCE_04137	GALIAGHB_03513	FPKPPGJL_04089	LKCHBGGI_02764	GHHCNHDM_04113	MOMMLLHH_01599	DOLKEENL_04076	NKLGJNMO_03925	EJCPDHLA_04202	LKCGLDPN_03090	GMOKCEHM_04321	FACAEEMJ_04329
group_5533		hypothetical protein	114	114	1	52	3731				1139	1139	1139	2967_02505	3266_02877	3271_01125	3876_02628	FGLLNACG_01709	IBPNIEHO_02592	NDLPMKAP_00367	ABHIBDEF_00795	CLENMDMK_01359	OKPKJFCI_03007	GDONGAIO_02234	GEJGAKBB_00368	DMBJAFJD_00367	IFNAGHGF_02871	ADHKEBMM_00796	OGPHLCOI_00848	ONECDKKL_00664	DLAJAEDN_00369	DMFMJFDC_01569	HBBOCNCB_01533	LGIGNMLK_01690	NCAKBNJH_00367	NPGBFFIF_00844	FJIFHCJF_01082	CLPCAHCE_01567	GALIAGHB_00916	FPKPPGJL_00368	LKCHBGGI_00366	GHHCNHDM_01490	MOMMLLHH_01095	DOLKEENL_01893	NKLGJNMO_01688	EJCPDHLA_01334	LKCGLDPN_00367	GMOKCEHM_02794	FACAEEMJ_01643
rlmE		Ribosomal RNA large subunit methyltransferase E	114	114	1	52	6423				626	626	626	2967_02086	3266_00927	3271_01809	3876_01388	FGLLNACG_03078	IBPNIEHO_02999	NDLPMKAP_03500	ABHIBDEF_03349	CLENMDMK_00816	OKPKJFCI_00516	GDONGAIO_00100	GEJGAKBB_03549	DMBJAFJD_03405	IFNAGHGF_02544	ADHKEBMM_03497	OGPHLCOI_03936	ONECDKKL_03171	DLAJAEDN_03754	DMFMJFDC_00055	HBBOCNCB_03127	LGIGNMLK_00096	NCAKBNJH_00952	NPGBFFIF_01612	FJIFHCJF_00096	CLPCAHCE_03153	GALIAGHB_03573	FPKPPGJL_03119	LKCHBGGI_02824	GHHCNHDM_03310	MOMMLLHH_01659	DOLKEENL_03506	NKLGJNMO_02632	EJCPDHLA_00490	LKCGLDPN_03150	GMOKCEHM_03566	FACAEEMJ_03200
cvpA		Colicin V production protein	114	114	1	52	2141				488	488	488	2967_01923	3266_02537	3271_02501	3876_02966	FGLLNACG_02015	IBPNIEHO_03305	NDLPMKAP_02533	ABHIBDEF_02228	CLENMDMK_01513	OKPKJFCI_03161	GDONGAIO_03317	GEJGAKBB_02919	DMBJAFJD_00723	IFNAGHGF_02023	ADHKEBMM_02239	OGPHLCOI_00292	ONECDKKL_02957	DLAJAEDN_01676	DMFMJFDC_03006	HBBOCNCB_02196	LGIGNMLK_02241	NCAKBNJH_01750	NPGBFFIF_03534	FJIFHCJF_01988	CLPCAHCE_02205	GALIAGHB_02387	FPKPPGJL_02742	LKCHBGGI_01521	GHHCNHDM_02334	MOMMLLHH_02021	DOLKEENL_02697	NKLGJNMO_02061	EJCPDHLA_02552	LKCGLDPN_02503	GMOKCEHM_01535	FACAEEMJ_02213
apt		Adenine phosphoribosyltransferase	114	114	1	52	3221				551	551	551	2967_01133	3266_01813	3271_02073	3876_01762	FGLLNACG_01182	IBPNIEHO_00178	NDLPMKAP_01026	ABHIBDEF_01051	CLENMDMK_04217	OKPKJFCI_02426	GDONGAIO_04053	GEJGAKBB_00729	DMBJAFJD_01400	IFNAGHGF_00184	ADHKEBMM_01543	OGPHLCOI_01519	ONECDKKL_01295	DLAJAEDN_00794	DMFMJFDC_01019	HBBOCNCB_01185	LGIGNMLK_00752	NCAKBNJH_01438	NPGBFFIF_03202	FJIFHCJF_00750	CLPCAHCE_00611	GALIAGHB_01295	FPKPPGJL_01379	LKCHBGGI_01210	GHHCNHDM_00651	MOMMLLHH_00673	DOLKEENL_00240	NKLGJNMO_00608	EJCPDHLA_00175	LKCGLDPN_01044	GMOKCEHM_00181	FACAEEMJ_00782
cysZ		Sulfate transporter CysZ	114	114	1	52	2203				761	761	761	2967_01854	3266_02606	3271_02570	3876_02897	FGLLNACG_03214	IBPNIEHO_03136	NDLPMKAP_03637	ABHIBDEF_03486	CLENMDMK_02539	OKPKJFCI_02184	GDONGAIO_02036	GEJGAKBB_03807	DMBJAFJD_00654	IFNAGHGF_03312	ADHKEBMM_02171	OGPHLCOI_00224	ONECDKKL_02442	DLAJAEDN_01607	DMFMJFDC_01794	HBBOCNCB_02169	LGIGNMLK_03121	NCAKBNJH_01681	NPGBFFIF_02971	FJIFHCJF_03217	CLPCAHCE_03290	GALIAGHB_02318	FPKPPGJL_03789	LKCHBGGI_01453	GHHCNHDM_03446	MOMMLLHH_03123	DOLKEENL_03644	NKLGJNMO_03713	EJCPDHLA_02484	LKCGLDPN_03862	GMOKCEHM_01466	FACAEEMJ_01164
flgM		Negative regulator of flagellin synthesis	114	114	1	52	4655				293	293	293	2967_00118	3266_00166	3271_00166	3876_00708	FGLLNACG_03364	IBPNIEHO_01748	NDLPMKAP_01758	ABHIBDEF_01331	CLENMDMK_02346	OKPKJFCI_03421	GDONGAIO_02812	GEJGAKBB_01935	DMBJAFJD_01683	IFNAGHGF_01419	ADHKEBMM_01098	OGPHLCOI_02122	ONECDKKL_03051	DLAJAEDN_02260	DMFMJFDC_00937	HBBOCNCB_03221	LGIGNMLK_01801	NCAKBNJH_00697	NPGBFFIF_03667	FJIFHCJF_02126	CLPCAHCE_00230	GALIAGHB_00167	FPKPPGJL_01055	LKCHBGGI_01667	GHHCNHDM_01883	MOMMLLHH_01885	DOLKEENL_00884	NKLGJNMO_03325	EJCPDHLA_03505	LKCGLDPN_00606	GMOKCEHM_00848	FACAEEMJ_00508
motA		Motility protein A	114	114	1	52	3456				887	887	887	2967_02697	3266_03069	3271_00933	3876_02436	FGLLNACG_02977	IBPNIEHO_00513	NDLPMKAP_00175	ABHIBDEF_00603	CLENMDMK_00993	OKPKJFCI_03599	GDONGAIO_03022	GEJGAKBB_00176	DMBJAFJD_00175	IFNAGHGF_00519	ADHKEBMM_00604	OGPHLCOI_01103	ONECDKKL_00471	DLAJAEDN_00177	DMFMJFDC_02612	HBBOCNCB_02630	LGIGNMLK_03454	NCAKBNJH_00175	NPGBFFIF_00653	FJIFHCJF_01913	CLPCAHCE_01815	GALIAGHB_00724	FPKPPGJL_00176	LKCHBGGI_00175	GHHCNHDM_01778	MOMMLLHH_02464	DOLKEENL_01514	NKLGJNMO_01375	EJCPDHLA_01142	LKCGLDPN_00176	GMOKCEHM_01228	FACAEEMJ_01357
group_5540		hypothetical protein	114	114	1	52	5284				404	404	404	2967_00683	3266_00731	3271_00731	3876_00143	FGLLNACG_00676	IBPNIEHO_02458	NDLPMKAP_01279	ABHIBDEF_01555	CLENMDMK_02846	OKPKJFCI_02834	GDONGAIO_01884	GEJGAKBB_02217	DMBJAFJD_00855	IFNAGHGF_00699	ADHKEBMM_01727	OGPHLCOI_00535	ONECDKKL_00051	DLAJAEDN_02542	DMFMJFDC_00551	HBBOCNCB_00765	LGIGNMLK_00936	NCAKBNJH_01882	NPGBFFIF_00452	FJIFHCJF_01178	CLPCAHCE_01050	GALIAGHB_02527	FPKPPGJL_00464	LKCHBGGI_01891	GHHCNHDM_01123	MOMMLLHH_00744	DOLKEENL_00425	NKLGJNMO_00792	EJCPDHLA_01834	LKCGLDPN_01569	GMOKCEHM_01667	FACAEEMJ_00025
group_5541		hypothetical protein	114	114	1	52	6420				101	101	101	2967_02083	3266_00924	3271_01812	3876_01391	FGLLNACG_03081	IBPNIEHO_03002	NDLPMKAP_03503	ABHIBDEF_03352	CLENMDMK_00813	OKPKJFCI_00513	GDONGAIO_00097	GEJGAKBB_03546	DMBJAFJD_03408	IFNAGHGF_02541	ADHKEBMM_03500	OGPHLCOI_03939	ONECDKKL_03174	DLAJAEDN_03757	DMFMJFDC_00052	HBBOCNCB_03130	LGIGNMLK_00093	NCAKBNJH_00949	NPGBFFIF_01615	FJIFHCJF_00093	CLPCAHCE_03156	GALIAGHB_03570	FPKPPGJL_03122	LKCHBGGI_02821	GHHCNHDM_03313	MOMMLLHH_01656	DOLKEENL_03509	NKLGJNMO_02635	EJCPDHLA_00487	LKCGLDPN_03147	GMOKCEHM_03569	FACAEEMJ_03203
lsrR		Transcriptional regulator LsrR	114	114	1	52	2310				959	959	959	2967_03794	3266_04032	3271_04006	3876_03726	FGLLNACG_02487	IBPNIEHO_03433	NDLPMKAP_02868	ABHIBDEF_03724	CLENMDMK_02244	OKPKJFCI_03319	GDONGAIO_02377	GEJGAKBB_03395	DMBJAFJD_03666	IFNAGHGF_03630	ADHKEBMM_03758	OGPHLCOI_03322	ONECDKKL_02251	DLAJAEDN_03306	DMFMJFDC_02702	HBBOCNCB_01839	LGIGNMLK_03252	NCAKBNJH_02593	NPGBFFIF_03443	FJIFHCJF_03436	CLPCAHCE_03592	GALIAGHB_03276	FPKPPGJL_03298	LKCHBGGI_03761	GHHCNHDM_02669	MOMMLLHH_01790	DOLKEENL_03780	NKLGJNMO_03085	EJCPDHLA_03410	LKCGLDPN_03281	GMOKCEHM_03138	FACAEEMJ_02672
rplD		50S ribosomal protein L4	114	114	1	52	1240				605	605	605	2967_04518	3266_02388	3271_04541	3876_02011	FGLLNACG_04510	IBPNIEHO_04311	NDLPMKAP_04262	ABHIBDEF_04319	CLENMDMK_04132	OKPKJFCI_04194	GDONGAIO_04102	GEJGAKBB_04487	DMBJAFJD_04344	IFNAGHGF_04284	ADHKEBMM_04329	OGPHLCOI_04601	ONECDKKL_04474	DLAJAEDN_04461	DMFMJFDC_04432	HBBOCNCB_04661	LGIGNMLK_04315	NCAKBNJH_04341	NPGBFFIF_04199	FJIFHCJF_04235	CLPCAHCE_04317	GALIAGHB_04555	FPKPPGJL_04310	LKCHBGGI_04310	GHHCNHDM_04263	MOMMLLHH_04258	DOLKEENL_04305	NKLGJNMO_04243	EJCPDHLA_04319	LKCGLDPN_04454	GMOKCEHM_04429	FACAEEMJ_04417
ptsO		Phosphocarrier protein NPr	114	114	1	52	6395				272	272	272	2967_02058	3266_00899	3271_01837	3876_01416	FGLLNACG_03106	IBPNIEHO_03027	NDLPMKAP_03528	ABHIBDEF_03377	CLENMDMK_00788	OKPKJFCI_00488	GDONGAIO_00072	GEJGAKBB_03521	DMBJAFJD_03433	IFNAGHGF_02516	ADHKEBMM_03525	OGPHLCOI_03964	ONECDKKL_03199	DLAJAEDN_03782	DMFMJFDC_00027	HBBOCNCB_03155	LGIGNMLK_00068	NCAKBNJH_00924	NPGBFFIF_01640	FJIFHCJF_00068	CLPCAHCE_03181	GALIAGHB_03545	FPKPPGJL_03147	LKCHBGGI_02796	GHHCNHDM_03338	MOMMLLHH_01631	DOLKEENL_03534	NKLGJNMO_02660	EJCPDHLA_00462	LKCGLDPN_03122	GMOKCEHM_03594	FACAEEMJ_03228
nrdH		Glutaredoxin-like protein NrdH	114	114	1	52	7027				245	245	245	2967_02949	3266_01425	3271_01312	3876_00890	FGLLNACG_04193	IBPNIEHO_02935	NDLPMKAP_03436	ABHIBDEF_03285	CLENMDMK_00521	OKPKJFCI_01551	GDONGAIO_01468	GEJGAKBB_04327	DMBJAFJD_03341	IFNAGHGF_03214	ADHKEBMM_03431	OGPHLCOI_04197	ONECDKKL_04146	DLAJAEDN_04243	DMFMJFDC_03740	HBBOCNCB_04021	LGIGNMLK_03937	NCAKBNJH_03734	NPGBFFIF_02334	FJIFHCJF_03119	CLPCAHCE_02980	GALIAGHB_04021	FPKPPGJL_03835	LKCHBGGI_03539	GHHCNHDM_03246	MOMMLLHH_03927	DOLKEENL_03442	NKLGJNMO_02568	EJCPDHLA_03797	LKCGLDPN_03765	GMOKCEHM_03502	FACAEEMJ_03136
ybaN		Inner membrane protein YbaN	114	114	1	52	3219				377	377	377	2967_01134	3266_01814	3271_02072	3876_01763	FGLLNACG_01183	IBPNIEHO_00179	NDLPMKAP_01027	ABHIBDEF_01052	CLENMDMK_04218	OKPKJFCI_02427	GDONGAIO_04054	GEJGAKBB_00730	DMBJAFJD_01401	IFNAGHGF_00185	ADHKEBMM_01544	OGPHLCOI_01520	ONECDKKL_01296	DLAJAEDN_00795	DMFMJFDC_01020	HBBOCNCB_01186	LGIGNMLK_00753	NCAKBNJH_01439	NPGBFFIF_03203	FJIFHCJF_00751	CLPCAHCE_00612	GALIAGHB_01296	FPKPPGJL_01380	LKCHBGGI_01211	GHHCNHDM_00652	MOMMLLHH_00674	DOLKEENL_00241	NKLGJNMO_00609	EJCPDHLA_00174	LKCGLDPN_01045	GMOKCEHM_00182	FACAEEMJ_00783
sdhE		FAD assembly factor SdhE	114	114	1	52	6781				266	266	266	2967_02334	3266_01175	3271_01562	3876_01140	FGLLNACG_01015	IBPNIEHO_01157	NDLPMKAP_00670	ABHIBDEF_00198	CLENMDMK_03106	OKPKJFCI_00793	GDONGAIO_00375	GEJGAKBB_01537	DMBJAFJD_02081	IFNAGHGF_01137	ADHKEBMM_00198	OGPHLCOI_02265	ONECDKKL_01279	DLAJAEDN_01168	DMFMJFDC_02538	HBBOCNCB_00238	LGIGNMLK_00342	NCAKBNJH_01198	NPGBFFIF_01337	FJIFHCJF_00342	CLPCAHCE_00970	GALIAGHB_01701	FPKPPGJL_01738	LKCHBGGI_00719	GHHCNHDM_00241	MOMMLLHH_00199	DOLKEENL_01282	NKLGJNMO_00198	EJCPDHLA_00737	LKCGLDPN_02010	GMOKCEHM_02108	FACAEEMJ_04063
dsbA		Thiol:disulfide interchange protein DsbA	114	114	1	52	2338				623	623	623	2967_03872	3266_04110	3271_04084	3876_03648	FGLLNACG_02409	IBPNIEHO_03153	NDLPMKAP_02790	ABHIBDEF_03503	CLENMDMK_02314	OKPKJFCI_03389	GDONGAIO_02447	GEJGAKBB_03317	DMBJAFJD_03464	IFNAGHGF_03328	ADHKEBMM_03556	OGPHLCOI_03244	ONECDKKL_02173	DLAJAEDN_03228	DMFMJFDC_03965	HBBOCNCB_01761	LGIGNMLK_03136	NCAKBNJH_02473	NPGBFFIF_03513	FJIFHCJF_03234	CLPCAHCE_03307	GALIAGHB_03155	FPKPPGJL_03178	LKCHBGGI_03560	GHHCNHDM_02591	MOMMLLHH_01712	DOLKEENL_03660	NKLGJNMO_02890	EJCPDHLA_03332	LKCGLDPN_03203	GMOKCEHM_03060	FACAEEMJ_02594
group_5549		putative protein	114	114	1	52	3190				374	374	374	2967_01162	3266_01842	3271_02044	3876_01791	FGLLNACG_01211	IBPNIEHO_00207	NDLPMKAP_01055	ABHIBDEF_01080	CLENMDMK_01169	OKPKJFCI_02454	GDONGAIO_01625	GEJGAKBB_00758	DMBJAFJD_01429	IFNAGHGF_00213	ADHKEBMM_01572	OGPHLCOI_01548	ONECDKKL_01324	DLAJAEDN_00823	DMFMJFDC_01048	HBBOCNCB_01214	LGIGNMLK_00781	NCAKBNJH_01467	NPGBFFIF_03230	FJIFHCJF_00779	CLPCAHCE_00640	GALIAGHB_01324	FPKPPGJL_01408	LKCHBGGI_01239	GHHCNHDM_00680	MOMMLLHH_00702	DOLKEENL_00269	NKLGJNMO_00637	EJCPDHLA_00146	LKCGLDPN_01073	GMOKCEHM_00210	FACAEEMJ_00811
yacG		DNA gyrase inhibitor YacG	114	114	1	52	549				191	191	191	2967_03130	3266_03509	3271_03189	3876_03560	FGLLNACG_00540	IBPNIEHO_01952	NDLPMKAP_02070	ABHIBDEF_01908	CLENMDMK_02741	OKPKJFCI_02328	GDONGAIO_01334	GEJGAKBB_03086	DMBJAFJD_02250	IFNAGHGF_01306	ADHKEBMM_02460	OGPHLCOI_02513	ONECDKKL_02110	DLAJAEDN_02843	DMFMJFDC_00354	HBBOCNCB_01348	LGIGNMLK_01500	NCAKBNJH_02235	NPGBFFIF_03115	FJIFHCJF_01482	CLPCAHCE_01376	GALIAGHB_02882	FPKPPGJL_01907	LKCHBGGI_02194	GHHCNHDM_02195	MOMMLLHH_01324	DOLKEENL_01701	NKLGJNMO_01118	EJCPDHLA_03022	LKCGLDPN_02179	GMOKCEHM_02504	FACAEEMJ_02380
galP		Galactose-proton symporter	114	114	1	52	6738				1394	1394	1394	2967_02291	3266_01132	3271_01605	3876_01183	FGLLNACG_01058	IBPNIEHO_01499	NDLPMKAP_00713	ABHIBDEF_00155	CLENMDMK_03063	OKPKJFCI_00750	GDONGAIO_00332	GEJGAKBB_01494	DMBJAFJD_02038	IFNAGHGF_01094	ADHKEBMM_00155	OGPHLCOI_02308	ONECDKKL_01838	DLAJAEDN_01125	DMFMJFDC_00259	HBBOCNCB_00195	LGIGNMLK_00299	NCAKBNJH_01155	NPGBFFIF_01380	FJIFHCJF_00299	CLPCAHCE_00927	GALIAGHB_01658	FPKPPGJL_01695	LKCHBGGI_00676	GHHCNHDM_00198	MOMMLLHH_00156	DOLKEENL_01239	NKLGJNMO_00155	EJCPDHLA_00694	LKCGLDPN_01967	GMOKCEHM_02065	FACAEEMJ_03911
rpmE		50S ribosomal protein L31	114	114	1	52	2287				212	212	212	2967_03771	3266_04009	3271_03983	3876_03749	FGLLNACG_02510	IBPNIEHO_03456	NDLPMKAP_02891	ABHIBDEF_03747	CLENMDMK_02221	OKPKJFCI_03296	GDONGAIO_02354	GEJGAKBB_03418	DMBJAFJD_03689	IFNAGHGF_03653	ADHKEBMM_03781	OGPHLCOI_03345	ONECDKKL_02274	DLAJAEDN_03329	DMFMJFDC_02725	HBBOCNCB_01862	LGIGNMLK_03275	NCAKBNJH_02616	NPGBFFIF_03420	FJIFHCJF_03459	CLPCAHCE_03615	GALIAGHB_03299	FPKPPGJL_03321	LKCHBGGI_03784	GHHCNHDM_02692	MOMMLLHH_01813	DOLKEENL_03803	NKLGJNMO_03108	EJCPDHLA_03433	LKCGLDPN_03304	GMOKCEHM_03161	FACAEEMJ_02695
grxB		Glutaredoxin 2	114	114	1	52	4647				647	647	647	2967_00111	3266_00159	3271_00159	3876_00715	FGLLNACG_03357	IBPNIEHO_01741	NDLPMKAP_01751	ABHIBDEF_01324	CLENMDMK_02339	OKPKJFCI_03414	GDONGAIO_02805	GEJGAKBB_01928	DMBJAFJD_01676	IFNAGHGF_01412	ADHKEBMM_01091	OGPHLCOI_02115	ONECDKKL_03044	DLAJAEDN_02253	DMFMJFDC_00930	HBBOCNCB_03214	LGIGNMLK_01794	NCAKBNJH_00690	NPGBFFIF_03660	FJIFHCJF_02119	CLPCAHCE_00223	GALIAGHB_00160	FPKPPGJL_01048	LKCHBGGI_01660	GHHCNHDM_01876	MOMMLLHH_01878	DOLKEENL_00877	NKLGJNMO_03318	EJCPDHLA_03498	LKCGLDPN_00599	GMOKCEHM_00841	FACAEEMJ_00501
proP_2		Proline/betaine transporter	114	114	1	52	7754				1304	1304	1304	2967_00881	3266_01561	3271_02325	3876_01510	FGLLNACG_04306	IBPNIEHO_04257	NDLPMKAP_03934	ABHIBDEF_03865	CLENMDMK_01658	OKPKJFCI_02627	GDONGAIO_02465	GEJGAKBB_00535	DMBJAFJD_03733	IFNAGHGF_03789	ADHKEBMM_01349	OGPHLCOI_03115	ONECDKKL_04266	DLAJAEDN_00600	DMFMJFDC_03591	HBBOCNCB_04377	LGIGNMLK_03692	NCAKBNJH_03920	NPGBFFIF_04232	FJIFHCJF_03724	CLPCAHCE_03725	GALIAGHB_01101	FPKPPGJL_03576	LKCHBGGI_01016	GHHCNHDM_03919	MOMMLLHH_00479	DOLKEENL_00050	NKLGJNMO_03460	EJCPDHLA_00369	LKCGLDPN_04155	GMOKCEHM_04140	FACAEEMJ_04079
serS		Serine--tRNA ligase	114	114	1	52	4138				1292	1292	1292	2967_03371	3266_03664	3271_03344	3876_03133	FGLLNACG_02136	IBPNIEHO_04350	NDLPMKAP_03244	ABHIBDEF_04379	CLENMDMK_00349	OKPKJFCI_01864	GDONGAIO_01078	GEJGAKBB_04134	DMBJAFJD_03149	IFNAGHGF_04343	ADHKEBMM_00882	OGPHLCOI_02801	ONECDKKL_01525	DLAJAEDN_04526	DMFMJFDC_03959	HBBOCNCB_04789	LGIGNMLK_02708	NCAKBNJH_04381	NPGBFFIF_02651	FJIFHCJF_04262	CLPCAHCE_00014	GALIAGHB_04418	FPKPPGJL_00839	LKCHBGGI_03953	GHHCNHDM_04303	MOMMLLHH_04343	DOLKEENL_03250	NKLGJNMO_01763	EJCPDHLA_02752	LKCGLDPN_04518	GMOKCEHM_04491	FACAEEMJ_03993
matP		Macrodomain Ter protein	114	114	1	52	3909				452	452	452	2967_00017	3266_00065	3271_00065	3876_03954	FGLLNACG_02190	IBPNIEHO_01648	NDLPMKAP_01657	ABHIBDEF_01230	CLENMDMK_00295	OKPKJFCI_01810	GDONGAIO_01024	GEJGAKBB_01834	DMBJAFJD_01582	IFNAGHGF_03873	ADHKEBMM_00997	OGPHLCOI_02022	ONECDKKL_03243	DLAJAEDN_02159	DMFMJFDC_00837	HBBOCNCB_02495	LGIGNMLK_03326	NCAKBNJH_00596	NPGBFFIF_02597	FJIFHCJF_03510	CLPCAHCE_00129	GALIAGHB_00066	FPKPPGJL_00954	LKCHBGGI_03835	GHHCNHDM_03653	MOMMLLHH_03240	DOLKEENL_00783	NKLGJNMO_03159	EJCPDHLA_03917	LKCGLDPN_00505	GMOKCEHM_00747	FACAEEMJ_00407
rpsB		30S ribosomal protein S2	114	114	1	52	455				725	725	725	2967_03050	3266_03589	3271_03269	3876_04282	FGLLNACG_00620	IBPNIEHO_03713	NDLPMKAP_01990	ABHIBDEF_01828	CLENMDMK_03638	OKPKJFCI_02251	GDONGAIO_01257	GEJGAKBB_04227	DMBJAFJD_02170	IFNAGHGF_01226	ADHKEBMM_02380	OGPHLCOI_02593	ONECDKKL_04016	DLAJAEDN_04186	DMFMJFDC_03670	HBBOCNCB_01428	LGIGNMLK_01420	NCAKBNJH_02155	NPGBFFIF_03038	FJIFHCJF_01402	CLPCAHCE_01296	GALIAGHB_02802	FPKPPGJL_01827	LKCHBGGI_02114	GHHCNHDM_02115	MOMMLLHH_01244	DOLKEENL_01621	NKLGJNMO_01038	EJCPDHLA_02942	LKCGLDPN_02099	GMOKCEHM_02424	FACAEEMJ_04150
rhaS_1		HTH-type transcriptional activator RhaS	114	114	1	52	3572				911	911	911	2967_02590	3266_02962	3271_01040	3876_02543	FGLLNACG_04006	IBPNIEHO_00620	NDLPMKAP_00282	ABHIBDEF_00710	CLENMDMK_01099	OKPKJFCI_03786	GDONGAIO_04136	GEJGAKBB_00283	DMBJAFJD_00282	IFNAGHGF_00626	ADHKEBMM_00711	OGPHLCOI_00996	ONECDKKL_00578	DLAJAEDN_00284	DMFMJFDC_03090	HBBOCNCB_03570	LGIGNMLK_01605	NCAKBNJH_00282	NPGBFFIF_00759	FJIFHCJF_00997	CLPCAHCE_01482	GALIAGHB_00831	FPKPPGJL_00283	LKCHBGGI_00281	GHHCNHDM_01405	MOMMLLHH_01010	DOLKEENL_01808	NKLGJNMO_01603	EJCPDHLA_01249	LKCGLDPN_00282	GMOKCEHM_01335	FACAEEMJ_03672
bfr		Bacterioferritin	114	114	1	52	1244				476	476	476	2967_04514	3266_02384	3271_04537	3876_02015	FGLLNACG_04514	IBPNIEHO_04315	NDLPMKAP_04266	ABHIBDEF_04323	CLENMDMK_04136	OKPKJFCI_04198	GDONGAIO_04106	GEJGAKBB_04491	DMBJAFJD_04348	IFNAGHGF_04288	ADHKEBMM_04333	OGPHLCOI_04605	ONECDKKL_04478	DLAJAEDN_04465	DMFMJFDC_04436	HBBOCNCB_04665	LGIGNMLK_04319	NCAKBNJH_04345	NPGBFFIF_04203	FJIFHCJF_04239	CLPCAHCE_04321	GALIAGHB_04559	FPKPPGJL_04314	LKCHBGGI_04314	GHHCNHDM_04267	MOMMLLHH_04262	DOLKEENL_04309	NKLGJNMO_04247	EJCPDHLA_04323	LKCGLDPN_04458	GMOKCEHM_04433	FACAEEMJ_04421
soxS		Regulatory protein SoxS	114	114	1	52	184				323	323	323	2967_04146	3266_03212	3271_03867	3876_04141	FGLLNACG_03784	IBPNIEHO_03499	NDLPMKAP_03742	ABHIBDEF_03105	CLENMDMK_03797	OKPKJFCI_03848	GDONGAIO_03409	GEJGAKBB_04152	DMBJAFJD_03809	IFNAGHGF_01884	ADHKEBMM_03824	OGPHLCOI_03041	ONECDKKL_03481	DLAJAEDN_03701	DMFMJFDC_03211	HBBOCNCB_03888	LGIGNMLK_02141	NCAKBNJH_02865	NPGBFFIF_02222	FJIFHCJF_02466	CLPCAHCE_03779	GALIAGHB_03834	FPKPPGJL_03450	LKCHBGGI_02501	GHHCNHDM_03724	MOMMLLHH_03477	DOLKEENL_02329	NKLGJNMO_03514	EJCPDHLA_04124	LKCGLDPN_02867	GMOKCEHM_02383	FACAEEMJ_02547
oppC		Oligopeptide transport system permease protein OppC	114	114	1	52	5272				908	908	908	2967_00695	3266_00743	3271_00743	3876_00131	FGLLNACG_00664	IBPNIEHO_02446	NDLPMKAP_01267	ABHIBDEF_01543	CLENMDMK_02834	OKPKJFCI_02846	GDONGAIO_01872	GEJGAKBB_02205	DMBJAFJD_00843	IFNAGHGF_00687	ADHKEBMM_01715	OGPHLCOI_00523	ONECDKKL_00039	DLAJAEDN_02530	DMFMJFDC_00539	HBBOCNCB_00753	LGIGNMLK_00924	NCAKBNJH_01870	NPGBFFIF_00464	FJIFHCJF_01166	CLPCAHCE_01038	GALIAGHB_02515	FPKPPGJL_00452	LKCHBGGI_01879	GHHCNHDM_01111	MOMMLLHH_00732	DOLKEENL_00413	NKLGJNMO_00780	EJCPDHLA_01822	LKCGLDPN_01557	GMOKCEHM_01655	FACAEEMJ_00013
tctD		Transcriptional regulatory protein tctD	114	114	1	52	7049				674	674	674	2967_02971	3266_01447	3271_01290	3876_00868	FGLLNACG_04171	IBPNIEHO_02913	NDLPMKAP_03414	ABHIBDEF_03263	CLENMDMK_00500	OKPKJFCI_01530	GDONGAIO_01447	GEJGAKBB_04305	DMBJAFJD_03319	IFNAGHGF_03192	ADHKEBMM_03409	OGPHLCOI_04175	ONECDKKL_04124	DLAJAEDN_04221	DMFMJFDC_03718	HBBOCNCB_03999	LGIGNMLK_03915	NCAKBNJH_03712	NPGBFFIF_02313	FJIFHCJF_03097	CLPCAHCE_02958	GALIAGHB_03999	FPKPPGJL_03813	LKCHBGGI_03517	GHHCNHDM_03224	MOMMLLHH_03905	DOLKEENL_03420	NKLGJNMO_02546	EJCPDHLA_03775	LKCGLDPN_03743	GMOKCEHM_03480	FACAEEMJ_03114
guaB		Inosine-5'-monophosphate dehydrogenase	114	114	1	52	920				1466	1466	1466	2967_01775	3266_02685	3271_02649	3876_02818	FGLLNACG_03135	IBPNIEHO_03056	NDLPMKAP_03557	ABHIBDEF_03406	CLENMDMK_02460	OKPKJFCI_02105	GDONGAIO_01957	GEJGAKBB_03728	DMBJAFJD_00574	IFNAGHGF_03232	ADHKEBMM_02091	OGPHLCOI_00093	ONECDKKL_02311	DLAJAEDN_01528	DMFMJFDC_01663	HBBOCNCB_02038	LGIGNMLK_03041	NCAKBNJH_01601	NPGBFFIF_02892	FJIFHCJF_03137	CLPCAHCE_03210	GALIAGHB_02239	FPKPPGJL_04097	LKCHBGGI_01373	GHHCNHDM_03367	MOMMLLHH_03044	DOLKEENL_03564	NKLGJNMO_03975	EJCPDHLA_02405	LKCGLDPN_03783	GMOKCEHM_01387	FACAEEMJ_01085
nuoH		NADH-quinone oxidoreductase subunit H	114	114	1	52	2101				977	977	977	2967_01963	3266_02497	3271_02461	3876_03852	FGLLNACG_02055	IBPNIEHO_03345	NDLPMKAP_02573	ABHIBDEF_02268	CLENMDMK_01553	OKPKJFCI_03201	GDONGAIO_03070	GEJGAKBB_02959	DMBJAFJD_00763	IFNAGHGF_02063	ADHKEBMM_02279	OGPHLCOI_00332	ONECDKKL_02917	DLAJAEDN_01716	DMFMJFDC_03533	HBBOCNCB_02236	LGIGNMLK_02281	NCAKBNJH_01790	NPGBFFIF_03574	FJIFHCJF_02028	CLPCAHCE_02245	GALIAGHB_02427	FPKPPGJL_02782	LKCHBGGI_01561	GHHCNHDM_02374	MOMMLLHH_02061	DOLKEENL_02737	NKLGJNMO_02101	EJCPDHLA_02592	LKCGLDPN_02543	GMOKCEHM_01575	FACAEEMJ_02253
group_5565		hypothetical protein	114	114	1	52	998				200	200	200	2967_01801	3266_02659	3271_02623	3876_02844	FGLLNACG_03161	IBPNIEHO_03082	NDLPMKAP_03583	ABHIBDEF_03432	CLENMDMK_02486	OKPKJFCI_02131	GDONGAIO_01983	GEJGAKBB_03754	DMBJAFJD_00600	IFNAGHGF_03258	ADHKEBMM_02117	OGPHLCOI_00171	ONECDKKL_02389	DLAJAEDN_01554	DMFMJFDC_01741	HBBOCNCB_02116	LGIGNMLK_03067	NCAKBNJH_01627	NPGBFFIF_02918	FJIFHCJF_03163	CLPCAHCE_03236	GALIAGHB_02265	FPKPPGJL_04123	LKCHBGGI_01399	GHHCNHDM_03393	MOMMLLHH_03070	DOLKEENL_03590	NKLGJNMO_04001	EJCPDHLA_02431	LKCGLDPN_03809	GMOKCEHM_01413	FACAEEMJ_01111
corA		Magnesium transport protein CorA	114	114	1	53	68				950	950	950	2967_04257	3266_04259	3271_04233	3876_04023	FGLLNACG_03576	IBPNIEHO_03856	NDLPMKAP_03682	ABHIBDEF_04024	CLENMDMK_03425	OKPKJFCI_03691	GDONGAIO_02914	GEJGAKBB_03962	DMBJAFJD_03595	IFNAGHGF_03559	ADHKEBMM_03687	OGPHLCOI_04025	ONECDKKL_03421	DLAJAEDN_03952	DMFMJFDC_03885	HBBOCNCB_04053	LGIGNMLK_03969	NCAKBNJH_03784	NPGBFFIF_03814	FJIFHCJF_03365	CLPCAHCE_03521	GALIAGHB_04181	FPKPPGJL_03390	LKCHBGGI_03691	GHHCNHDM_03583	MOMMLLHH_03959	DOLKEENL_03872	NKLGJNMO_03740	EJCPDHLA_03847	LKCGLDPN_04018	GMOKCEHM_03864	FACAEEMJ_03746
hpaB		4-hydroxyphenylacetate 3-monooxygenase oxygenase component	114	114	1	52	3881				1562	1562	1562	2967_00045	3266_00093	3271_00093	3876_03926	FGLLNACG_02218	IBPNIEHO_01676	NDLPMKAP_01685	ABHIBDEF_01258	CLENMDMK_00267	OKPKJFCI_01782	GDONGAIO_00996	GEJGAKBB_01862	DMBJAFJD_01610	IFNAGHGF_03901	ADHKEBMM_01025	OGPHLCOI_02050	ONECDKKL_03271	DLAJAEDN_02187	DMFMJFDC_00865	HBBOCNCB_02523	LGIGNMLK_03354	NCAKBNJH_00624	NPGBFFIF_02569	FJIFHCJF_03538	CLPCAHCE_00157	GALIAGHB_00094	FPKPPGJL_00982	LKCHBGGI_03863	GHHCNHDM_03681	MOMMLLHH_03268	DOLKEENL_00811	NKLGJNMO_03187	EJCPDHLA_03945	LKCGLDPN_00533	GMOKCEHM_00775	FACAEEMJ_00435
ygiW_2		Protein YgiW	114	114	1	52	6639				392	392	392	2967_02205	3266_01046	3271_01691	3876_01269	FGLLNACG_01144	IBPNIEHO_01413	NDLPMKAP_00799	ABHIBDEF_00069	CLENMDMK_03597	OKPKJFCI_00651	GDONGAIO_00235	GEJGAKBB_01407	DMBJAFJD_01952	IFNAGHGF_01008	ADHKEBMM_00069	OGPHLCOI_02394	ONECDKKL_01752	DLAJAEDN_01038	DMFMJFDC_00173	HBBOCNCB_00109	LGIGNMLK_00213	NCAKBNJH_01069	NPGBFFIF_01477	FJIFHCJF_00213	CLPCAHCE_00841	GALIAGHB_01572	FPKPPGJL_01609	LKCHBGGI_00590	GHHCNHDM_00112	MOMMLLHH_00070	DOLKEENL_01153	NKLGJNMO_00069	EJCPDHLA_00608	LKCGLDPN_01881	GMOKCEHM_01979	FACAEEMJ_02799
rpsA		30S ribosomal protein S1	114	114	1	52	4155				1673	1673	1673	2967_03388	3266_03647	3271_03327	3876_03150	FGLLNACG_02153	IBPNIEHO_01550	NDLPMKAP_03227	ABHIBDEF_02754	CLENMDMK_00332	OKPKJFCI_01847	GDONGAIO_01061	GEJGAKBB_04117	DMBJAFJD_03132	IFNAGHGF_03510	ADHKEBMM_00899	OGPHLCOI_01985	ONECDKKL_01508	DLAJAEDN_04331	DMFMJFDC_00800	HBBOCNCB_02457	LGIGNMLK_02691	NCAKBNJH_00498	NPGBFFIF_02634	FJIFHCJF_03799	CLPCAHCE_00031	GALIAGHB_04401	FPKPPGJL_00856	LKCHBGGI_03936	GHHCNHDM_03533	MOMMLLHH_03207	DOLKEENL_03233	NKLGJNMO_02871	EJCPDHLA_02735	LKCGLDPN_04251	GMOKCEHM_04270	FACAEEMJ_03976
rpsE		30S ribosomal protein S5	114	114	1	52	1224				503	503	503	2967_04534	3266_02404	3271_04557	3876_01995	FGLLNACG_04494	IBPNIEHO_04295	NDLPMKAP_04246	ABHIBDEF_04303	CLENMDMK_04116	OKPKJFCI_04178	GDONGAIO_04086	GEJGAKBB_04471	DMBJAFJD_04328	IFNAGHGF_04268	ADHKEBMM_04313	OGPHLCOI_04585	ONECDKKL_04458	DLAJAEDN_04445	DMFMJFDC_04416	HBBOCNCB_04645	LGIGNMLK_04299	NCAKBNJH_04325	NPGBFFIF_04183	FJIFHCJF_04219	CLPCAHCE_04301	GALIAGHB_04539	FPKPPGJL_04294	LKCHBGGI_04294	GHHCNHDM_04247	MOMMLLHH_04242	DOLKEENL_04289	NKLGJNMO_04227	EJCPDHLA_04303	LKCGLDPN_04438	GMOKCEHM_04413	FACAEEMJ_04401
group_5571		hypothetical protein	114	114	1	52	7666				206	206	206	2967_00862	3266_01542	3271_02344	3876_01491	FGLLNACG_04132	IBPNIEHO_04011	NDLPMKAP_03953	ABHIBDEF_03884	CLENMDMK_01639	OKPKJFCI_04215	GDONGAIO_04201	GEJGAKBB_00516	DMBJAFJD_03752	IFNAGHGF_03808	ADHKEBMM_01330	OGPHLCOI_04243	ONECDKKL_03964	DLAJAEDN_00581	DMFMJFDC_04014	HBBOCNCB_04163	LGIGNMLK_03711	NCAKBNJH_03939	NPGBFFIF_03991	FJIFHCJF_03743	CLPCAHCE_03744	GALIAGHB_01082	FPKPPGJL_03595	LKCHBGGI_00997	GHHCNHDM_03938	MOMMLLHH_00460	DOLKEENL_00031	NKLGJNMO_03479	EJCPDHLA_00388	LKCGLDPN_04174	GMOKCEHM_04159	FACAEEMJ_04098
rfaH		Transcription antitermination protein RfaH	114	114	1	53	10				488	488	488	2967_04232	3266_04234	3271_04208	3876_04048	FGLLNACG_03551	IBPNIEHO_03881	NDLPMKAP_03657	ABHIBDEF_04049	CLENMDMK_03400	OKPKJFCI_03666	GDONGAIO_02889	GEJGAKBB_03937	DMBJAFJD_03570	IFNAGHGF_03534	ADHKEBMM_03662	OGPHLCOI_04000	ONECDKKL_03396	DLAJAEDN_03927	DMFMJFDC_03910	HBBOCNCB_04078	LGIGNMLK_03994	NCAKBNJH_03759	NPGBFFIF_03789	FJIFHCJF_03340	CLPCAHCE_03496	GALIAGHB_04156	FPKPPGJL_03365	LKCHBGGI_03666	GHHCNHDM_03558	MOMMLLHH_03984	DOLKEENL_03847	NKLGJNMO_03765	EJCPDHLA_03822	LKCGLDPN_03993	GMOKCEHM_03839	FACAEEMJ_03721
yciN		Protein YciN	114	114	1	52	5301				251	251	251	2967_00666	3266_00714	3271_00714	3876_00160	FGLLNACG_00693	IBPNIEHO_02475	NDLPMKAP_01296	ABHIBDEF_01572	CLENMDMK_02863	OKPKJFCI_02817	GDONGAIO_01901	GEJGAKBB_02234	DMBJAFJD_00872	IFNAGHGF_00716	ADHKEBMM_01744	OGPHLCOI_00552	ONECDKKL_00068	DLAJAEDN_02559	DMFMJFDC_00568	HBBOCNCB_00782	LGIGNMLK_00953	NCAKBNJH_01899	NPGBFFIF_00435	FJIFHCJF_01195	CLPCAHCE_01067	GALIAGHB_02544	FPKPPGJL_00481	LKCHBGGI_01908	GHHCNHDM_01140	MOMMLLHH_00761	DOLKEENL_00442	NKLGJNMO_00809	EJCPDHLA_01851	LKCGLDPN_01586	GMOKCEHM_01684	FACAEEMJ_00042
deoB		Phosphopentomutase	114	114	1	52	725				1223	1223	1223	2967_03650	3266_03908	3271_03738	3876_03432	FGLLNACG_00371	IBPNIEHO_02842	NDLPMKAP_03343	ABHIBDEF_02422	CLENMDMK_02012	OKPKJFCI_01230	GDONGAIO_02147	GEJGAKBB_02666	DMBJAFJD_03248	IFNAGHGF_03121	ADHKEBMM_03338	OGPHLCOI_03874	ONECDKKL_01961	DLAJAEDN_03012	DMFMJFDC_00523	HBBOCNCB_02864	LGIGNMLK_02032	NCAKBNJH_03641	NPGBFFIF_01747	FJIFHCJF_02357	CLPCAHCE_02887	GALIAGHB_03928	FPKPPGJL_02390	LKCHBGGI_03446	GHHCNHDM_03153	MOMMLLHH_02929	DOLKEENL_03349	NKLGJNMO_02475	EJCPDHLA_02203	LKCGLDPN_03672	GMOKCEHM_03409	FACAEEMJ_03043
hypE		Carbamoyl dehydratase HypE	114	114	1	52	6978				1010	1010	1010	2967_02895	3266_01371	3271_01366	3876_00944	FGLLNACG_01820	IBPNIEHO_00961	NDLPMKAP_00474	ABHIBDEF_00394	CLENMDMK_00575	OKPKJFCI_01605	GDONGAIO_01522	GEJGAKBB_01733	DMBJAFJD_02516	IFNAGHGF_02166	ADHKEBMM_00394	OGPHLCOI_02661	ONECDKKL_01084	DLAJAEDN_01364	DMFMJFDC_01978	HBBOCNCB_00435	LGIGNMLK_00538	NCAKBNJH_02685	NPGBFFIF_02388	FJIFHCJF_00537	CLPCAHCE_02018	GALIAGHB_01897	FPKPPGJL_02025	LKCHBGGI_00914	GHHCNHDM_00436	MOMMLLHH_00395	DOLKEENL_02149	NKLGJNMO_00394	EJCPDHLA_00933	LKCGLDPN_02646	GMOKCEHM_02622	FACAEEMJ_02025
elaB		Protein ElaB	114	114	1	52	2089				305	305	305	2967_01975	3266_02485	3271_02449	3876_03840	FGLLNACG_02067	IBPNIEHO_03357	NDLPMKAP_02585	ABHIBDEF_02280	CLENMDMK_01563	OKPKJFCI_03211	GDONGAIO_03080	GEJGAKBB_02971	DMBJAFJD_00775	IFNAGHGF_02075	ADHKEBMM_02291	OGPHLCOI_00344	ONECDKKL_03669	DLAJAEDN_01728	DMFMJFDC_03545	HBBOCNCB_02248	LGIGNMLK_02293	NCAKBNJH_01802	NPGBFFIF_03584	FJIFHCJF_02040	CLPCAHCE_02257	GALIAGHB_02439	FPKPPGJL_02794	LKCHBGGI_01573	GHHCNHDM_02386	MOMMLLHH_02073	DOLKEENL_02749	NKLGJNMO_02113	EJCPDHLA_02604	LKCGLDPN_02555	GMOKCEHM_01587	FACAEEMJ_02265
umuD		Protein UmuD	114	114	1	52	3525				419	419	419	2967_02626	3266_02998	3271_01004	3876_02507	FGLLNACG_04042	IBPNIEHO_00584	NDLPMKAP_00246	ABHIBDEF_00674	CLENMDMK_01063	OKPKJFCI_03750	GDONGAIO_04007	GEJGAKBB_00247	DMBJAFJD_00246	IFNAGHGF_00590	ADHKEBMM_00675	OGPHLCOI_01032	ONECDKKL_00542	DLAJAEDN_00248	DMFMJFDC_03126	HBBOCNCB_02559	LGIGNMLK_03753	NCAKBNJH_00246	NPGBFFIF_00723	FJIFHCJF_00961	CLPCAHCE_03888	GALIAGHB_00795	FPKPPGJL_00247	LKCHBGGI_00245	GHHCNHDM_01368	MOMMLLHH_02394	DOLKEENL_01585	NKLGJNMO_04344	EJCPDHLA_01212	LKCGLDPN_00246	GMOKCEHM_01299	FACAEEMJ_03708
pxpA		5-oxoprolinase subunit A	114	114	1	52	7660				734	734	734	2967_00856	3266_01536	3271_02350	3876_01485	FGLLNACG_04138	IBPNIEHO_04017	NDLPMKAP_03959	ABHIBDEF_03890	CLENMDMK_01633	OKPKJFCI_04209	GDONGAIO_04195	GEJGAKBB_00510	DMBJAFJD_03758	IFNAGHGF_03814	ADHKEBMM_01324	OGPHLCOI_04249	ONECDKKL_03970	DLAJAEDN_00575	DMFMJFDC_04020	HBBOCNCB_04169	LGIGNMLK_03717	NCAKBNJH_03945	NPGBFFIF_03985	FJIFHCJF_03749	CLPCAHCE_03750	GALIAGHB_01076	FPKPPGJL_03601	LKCHBGGI_00991	GHHCNHDM_03944	MOMMLLHH_00454	DOLKEENL_00025	NKLGJNMO_03485	EJCPDHLA_00394	LKCGLDPN_04180	GMOKCEHM_04165	FACAEEMJ_04104
xseB		Exodeoxyribonuclease 7 small subunit	114	114	1	52	3160				242	242	242	2967_01192	3266_01872	3271_02014	3876_01821	FGLLNACG_01240	IBPNIEHO_00237	NDLPMKAP_01085	ABHIBDEF_01110	CLENMDMK_01196	OKPKJFCI_02481	GDONGAIO_01652	GEJGAKBB_00788	DMBJAFJD_01459	IFNAGHGF_00243	ADHKEBMM_01602	OGPHLCOI_01577	ONECDKKL_01353	DLAJAEDN_00853	DMFMJFDC_01077	HBBOCNCB_01243	LGIGNMLK_00811	NCAKBNJH_01497	NPGBFFIF_03257	FJIFHCJF_00809	CLPCAHCE_00670	GALIAGHB_01354	FPKPPGJL_01438	LKCHBGGI_01269	GHHCNHDM_00710	MOMMLLHH_02142	DOLKEENL_00299	NKLGJNMO_00667	EJCPDHLA_00116	LKCGLDPN_01103	GMOKCEHM_00240	FACAEEMJ_00841
potH		Putrescine transport system permease protein PotH	114	114	1	52	4093				953	953	953	2967_03328	3266_03707	3271_03387	3876_03090	FGLLNACG_02290	IBPNIEHO_02064	NDLPMKAP_02671	ABHIBDEF_02518	CLENMDMK_00394	OKPKJFCI_01909	GDONGAIO_01123	GEJGAKBB_03198	DMBJAFJD_02684	IFNAGHGF_02334	ADHKEBMM_02924	OGPHLCOI_02844	ONECDKKL_01568	DLAJAEDN_03108	DMFMJFDC_04102	HBBOCNCB_01641	LGIGNMLK_03653	NCAKBNJH_02978	NPGBFFIF_02696	FJIFHCJF_02578	CLPCAHCE_02343	GALIAGHB_03363	FPKPPGJL_02487	LKCHBGGI_02614	GHHCNHDM_02472	MOMMLLHH_03632	DOLKEENL_02442	NKLGJNMO_01806	EJCPDHLA_02795	LKCGLDPN_02939	GMOKCEHM_02941	FACAEEMJ_04210
atpG		ATP synthase gamma chain	114	114	1	52	1983				863	863	863	2967_04081	3266_04435	3271_04388	3876_04227	FGLLNACG_03945	IBPNIEHO_03658	NDLPMKAP_03902	ABHIBDEF_03833	CLENMDMK_03522	OKPKJFCI_04016	GDONGAIO_03254	GEJGAKBB_00960	DMBJAFJD_03969	IFNAGHGF_03975	ADHKEBMM_03984	OGPHLCOI_03624	ONECDKKL_03641	DLAJAEDN_04056	DMFMJFDC_03298	HBBOCNCB_03861	LGIGNMLK_03517	NCAKBNJH_03888	NPGBFFIF_03911	FJIFHCJF_03616	CLPCAHCE_03693	GALIAGHB_04350	FPKPPGJL_03663	LKCHBGGI_04010	GHHCNHDM_03884	MOMMLLHH_03764	DOLKEENL_02909	NKLGJNMO_03265	EJCPDHLA_04097	LKCGLDPN_04120	GMOKCEHM_04108	FACAEEMJ_03848
ygbE		Inner membrane protein YgbE	114	114	1	52	6902				323	323	323	2967_02820	3266_01296	3271_01441	3876_01019	FGLLNACG_01896	IBPNIEHO_01036	NDLPMKAP_00550	ABHIBDEF_00319	CLENMDMK_00645	OKPKJFCI_01675	GDONGAIO_01592	GEJGAKBB_01658	DMBJAFJD_02591	IFNAGHGF_02241	ADHKEBMM_00319	OGPHLCOI_02737	ONECDKKL_01160	DLAJAEDN_01289	DMFMJFDC_02054	HBBOCNCB_00359	LGIGNMLK_00463	NCAKBNJH_02760	NPGBFFIF_02458	FJIFHCJF_00462	CLPCAHCE_02093	GALIAGHB_01822	FPKPPGJL_02100	LKCHBGGI_00839	GHHCNHDM_00361	MOMMLLHH_00320	DOLKEENL_02224	NKLGJNMO_00319	EJCPDHLA_00858	LKCGLDPN_02721	GMOKCEHM_02697	FACAEEMJ_02100
ytfF		Inner membrane protein YtfF	114	114	1	52	7898				965	965	965	2967_03501	3266_03343	3271_03584	3876_03263	FGLLNACG_02639	IBPNIEHO_02390	NDLPMKAP_03009	ABHIBDEF_02977	CLENMDMK_02602	OKPKJFCI_01380	GDONGAIO_02605	GEJGAKBB_02819	DMBJAFJD_03007	IFNAGHGF_02679	ADHKEBMM_02808	OGPHLCOI_03476	ONECDKKL_03828	DLAJAEDN_03452	DMFMJFDC_03481	HBBOCNCB_01991	LGIGNMLK_02565	NCAKBNJH_03299	NPGBFFIF_02077	FJIFHCJF_02903	CLPCAHCE_02665	GALIAGHB_03106	FPKPPGJL_02934	LKCHBGGI_03080	GHHCNHDM_02810	MOMMLLHH_02346	DOLKEENL_03015	NKLGJNMO_02253	EJCPDHLA_02358	LKCGLDPN_02403	GMOKCEHM_02253	FACAEEMJ_01946
hoxK		Uptake hydrogenase small subunit	114	114	1	52	5813				1103	1103	1103	2967_00483	3266_00531	3271_00531	3876_00343	FGLLNACG_00875	IBPNIEHO_00764	NDLPMKAP_01478	ABHIBDEF_01754	CLENMDMK_01788	OKPKJFCI_00254	GDONGAIO_00643	GEJGAKBB_02418	DMBJAFJD_01054	IFNAGHGF_00898	ADHKEBMM_01926	OGPHLCOI_00734	ONECDKKL_00250	DLAJAEDN_02743	DMFMJFDC_00750	HBBOCNCB_00964	LGIGNMLK_01135	NCAKBNJH_02081	NPGBFFIF_00254	FJIFHCJF_04040	CLPCAHCE_01249	GALIAGHB_02728	FPKPPGJL_00663	LKCHBGGI_03129	GHHCNHDM_01323	MOMMLLHH_00945	DOLKEENL_00624	NKLGJNMO_00991	EJCPDHLA_02035	LKCGLDPN_01770	GMOKCEHM_01868	FACAEEMJ_00226
group_5585		hypothetical protein	114	114	1	52	7896				386	386	386	2967_03503	3266_03345	3271_03582	3876_03265	FGLLNACG_02637	IBPNIEHO_02388	NDLPMKAP_03007	ABHIBDEF_02975	CLENMDMK_02604	OKPKJFCI_01378	GDONGAIO_02603	GEJGAKBB_02817	DMBJAFJD_03005	IFNAGHGF_02677	ADHKEBMM_02806	OGPHLCOI_03474	ONECDKKL_03826	DLAJAEDN_03450	DMFMJFDC_03479	HBBOCNCB_01989	LGIGNMLK_02563	NCAKBNJH_03297	NPGBFFIF_02075	FJIFHCJF_02901	CLPCAHCE_02663	GALIAGHB_03104	FPKPPGJL_02932	LKCHBGGI_03078	GHHCNHDM_02808	MOMMLLHH_02344	DOLKEENL_03013	NKLGJNMO_02251	EJCPDHLA_02356	LKCGLDPN_02401	GMOKCEHM_02251	FACAEEMJ_01944
group_5586		hypothetical protein	114	114	1	52	6728				566	566	566	2967_02281	3266_01122	3271_01615	3876_01193	FGLLNACG_01068	IBPNIEHO_01489	NDLPMKAP_00723	ABHIBDEF_00145	CLENMDMK_03053	OKPKJFCI_00740	GDONGAIO_00322	GEJGAKBB_01484	DMBJAFJD_02028	IFNAGHGF_01084	ADHKEBMM_00145	OGPHLCOI_02318	ONECDKKL_01828	DLAJAEDN_01115	DMFMJFDC_00249	HBBOCNCB_00185	LGIGNMLK_00289	NCAKBNJH_01145	NPGBFFIF_01390	FJIFHCJF_00289	CLPCAHCE_00917	GALIAGHB_01648	FPKPPGJL_01685	LKCHBGGI_00666	GHHCNHDM_00188	MOMMLLHH_00146	DOLKEENL_01229	NKLGJNMO_00145	EJCPDHLA_00684	LKCGLDPN_01957	GMOKCEHM_02055	FACAEEMJ_03901
rraA		Regulator of ribonuclease activity A	114	114	1	52	2294				485	485	485	2967_03778	3266_04016	3271_03990	3876_03742	FGLLNACG_02503	IBPNIEHO_03449	NDLPMKAP_02884	ABHIBDEF_03740	CLENMDMK_02228	OKPKJFCI_03303	GDONGAIO_02361	GEJGAKBB_03411	DMBJAFJD_03682	IFNAGHGF_03646	ADHKEBMM_03774	OGPHLCOI_03338	ONECDKKL_02267	DLAJAEDN_03322	DMFMJFDC_02718	HBBOCNCB_01855	LGIGNMLK_03268	NCAKBNJH_02609	NPGBFFIF_03427	FJIFHCJF_03452	CLPCAHCE_03608	GALIAGHB_03292	FPKPPGJL_03314	LKCHBGGI_03777	GHHCNHDM_02685	MOMMLLHH_01806	DOLKEENL_03796	NKLGJNMO_03101	EJCPDHLA_03426	LKCGLDPN_03297	GMOKCEHM_03154	FACAEEMJ_02688
cyoA		Cytochrome bo(3) ubiquinol oxidase subunit 2	114	114	1	52	3180				956	956	956	2967_01172	3266_01852	3271_02034	3876_01801	FGLLNACG_01221	IBPNIEHO_00217	NDLPMKAP_01065	ABHIBDEF_01090	CLENMDMK_01179	OKPKJFCI_02464	GDONGAIO_01635	GEJGAKBB_00768	DMBJAFJD_01439	IFNAGHGF_00223	ADHKEBMM_01582	OGPHLCOI_01558	ONECDKKL_01334	DLAJAEDN_00833	DMFMJFDC_01058	HBBOCNCB_01224	LGIGNMLK_00791	NCAKBNJH_01477	NPGBFFIF_03240	FJIFHCJF_00789	CLPCAHCE_00650	GALIAGHB_01334	FPKPPGJL_01418	LKCHBGGI_01249	GHHCNHDM_00690	MOMMLLHH_00712	DOLKEENL_00279	NKLGJNMO_00647	EJCPDHLA_00136	LKCGLDPN_01083	GMOKCEHM_00220	FACAEEMJ_00821
sbmA		Peptide antibiotic transporter SbmA	114	114	1	52	3113				1220	1220	1220	2967_01238	3266_01918	3271_01968	3876_01867	FGLLNACG_01286	IBPNIEHO_00283	NDLPMKAP_01131	ABHIBDEF_01156	CLENMDMK_01244	OKPKJFCI_02529	GDONGAIO_01700	GEJGAKBB_00834	DMBJAFJD_01505	IFNAGHGF_00289	ADHKEBMM_01648	OGPHLCOI_01623	ONECDKKL_01399	DLAJAEDN_00899	DMFMJFDC_01123	HBBOCNCB_03011	LGIGNMLK_00857	NCAKBNJH_01543	NPGBFFIF_03305	FJIFHCJF_00855	CLPCAHCE_00716	GALIAGHB_01400	FPKPPGJL_01484	LKCHBGGI_01315	GHHCNHDM_00756	MOMMLLHH_02188	DOLKEENL_00345	NKLGJNMO_00713	EJCPDHLA_00070	LKCGLDPN_01149	GMOKCEHM_00286	FACAEEMJ_00887
cedA		Cell division activator CedA	114	114	1	52	6042				242	242	242	2967_00264	3266_00312	3271_00312	3876_00562	FGLLNACG_01459	IBPNIEHO_03735	NDLPMKAP_01904	ABHIBDEF_01477	CLENMDMK_02948	OKPKJFCI_00037	GDONGAIO_00426	GEJGAKBB_02139	DMBJAFJD_01829	IFNAGHGF_01565	ADHKEBMM_01244	OGPHLCOI_01794	ONECDKKL_02543	DLAJAEDN_02464	DMFMJFDC_01890	HBBOCNCB_02389	LGIGNMLK_03804	NCAKBNJH_00843	NPGBFFIF_00037	FJIFHCJF_03815	CLPCAHCE_00376	GALIAGHB_00371	FPKPPGJL_03686	LKCHBGGI_01813	GHHCNHDM_02029	MOMMLLHH_03787	DOLKEENL_01030	NKLGJNMO_03610	EJCPDHLA_03191	LKCGLDPN_00810	GMOKCEHM_03916	FACAEEMJ_04240
recR		Recombination protein RecR	114	114	1	52	3224				605	605	605	2967_01130	3266_01810	3271_02076	3876_01759	FGLLNACG_03227	IBPNIEHO_00175	NDLPMKAP_01023	ABHIBDEF_01048	CLENMDMK_04214	OKPKJFCI_02423	GDONGAIO_04050	GEJGAKBB_00726	DMBJAFJD_01397	IFNAGHGF_00181	ADHKEBMM_01540	OGPHLCOI_01516	ONECDKKL_01292	DLAJAEDN_00791	DMFMJFDC_01016	HBBOCNCB_01182	LGIGNMLK_00749	NCAKBNJH_01435	NPGBFFIF_03199	FJIFHCJF_00747	CLPCAHCE_00608	GALIAGHB_01292	FPKPPGJL_01376	LKCHBGGI_01207	GHHCNHDM_00648	MOMMLLHH_00670	DOLKEENL_00237	NKLGJNMO_00605	EJCPDHLA_00178	LKCGLDPN_01041	GMOKCEHM_00178	FACAEEMJ_00779
rof		Protein rof	114	114	1	52	433				260	260	260	2967_03029	3266_03610	3271_03290	3876_04261	FGLLNACG_00641	IBPNIEHO_03692	NDLPMKAP_01969	ABHIBDEF_01807	CLENMDMK_03659	OKPKJFCI_02230	GDONGAIO_01236	GEJGAKBB_04206	DMBJAFJD_02149	IFNAGHGF_01205	ADHKEBMM_02359	OGPHLCOI_02614	ONECDKKL_04037	DLAJAEDN_04165	DMFMJFDC_03691	HBBOCNCB_01449	LGIGNMLK_01399	NCAKBNJH_02134	NPGBFFIF_03017	FJIFHCJF_01381	CLPCAHCE_01275	GALIAGHB_02781	FPKPPGJL_01806	LKCHBGGI_02093	GHHCNHDM_02094	MOMMLLHH_01223	DOLKEENL_01600	NKLGJNMO_01017	EJCPDHLA_02921	LKCGLDPN_02078	GMOKCEHM_02403	FACAEEMJ_04171
group_5593		hypothetical protein	114	114	1	52	6990				410	410	410	2967_02907	3266_01383	3271_01354	3876_00932	FGLLNACG_01808	IBPNIEHO_00949	NDLPMKAP_00462	ABHIBDEF_00406	CLENMDMK_00563	OKPKJFCI_01593	GDONGAIO_01510	GEJGAKBB_01745	DMBJAFJD_02504	IFNAGHGF_02154	ADHKEBMM_00406	OGPHLCOI_02649	ONECDKKL_01072	DLAJAEDN_01376	DMFMJFDC_01966	HBBOCNCB_00447	LGIGNMLK_00550	NCAKBNJH_02673	NPGBFFIF_02376	FJIFHCJF_00549	CLPCAHCE_02006	GALIAGHB_01909	FPKPPGJL_02013	LKCHBGGI_00926	GHHCNHDM_00448	MOMMLLHH_00407	DOLKEENL_02137	NKLGJNMO_00406	EJCPDHLA_00945	LKCGLDPN_02634	GMOKCEHM_02610	FACAEEMJ_02013
envZ		Osmolarity sensor protein EnvZ	114	114	1	52	1337				1352	1352	1352	2967_01395	3266_02327	3271_03083	3876_02072	FGLLNACG_00303	IBPNIEHO_01290	NDLPMKAP_02455	ABHIBDEF_02118	CLENMDMK_00200	OKPKJFCI_01098	GDONGAIO_00940	GEJGAKBB_01315	DMBJAFJD_02459	IFNAGHGF_01746	ADHKEBMM_02670	OGPHLCOI_01405	ONECDKKL_01027	DLAJAEDN_02088	DMFMJFDC_01345	HBBOCNCB_00719	LGIGNMLK_01303	NCAKBNJH_02445	NPGBFFIF_01248	FJIFHCJF_01684	CLPCAHCE_01961	GALIAGHB_02182	FPKPPGJL_02282	LKCHBGGI_02404	GHHCNHDM_01076	MOMMLLHH_01541	DOLKEENL_02092	NKLGJNMO_01527	EJCPDHLA_01755	LKCGLDPN_01522	GMOKCEHM_00659	FACAEEMJ_01557
yebV		putative protein YebV	114	114	1	52	5165				239	239	239	2967_00803	3266_00850	3271_00850	3876_00023	FGLLNACG_02894	IBPNIEHO_00430	NDLPMKAP_00092	ABHIBDEF_00520	CLENMDMK_03365	OKPKJFCI_02952	GDONGAIO_03769	GEJGAKBB_00093	DMBJAFJD_00092	IFNAGHGF_00436	ADHKEBMM_00521	OGPHLCOI_00416	ONECDKKL_03372	DLAJAEDN_00094	DMFMJFDC_02297	HBBOCNCB_02964	LGIGNMLK_02933	NCAKBNJH_00092	NPGBFFIF_00570	FJIFHCJF_01830	CLPCAHCE_01732	GALIAGHB_00641	FPKPPGJL_00093	LKCHBGGI_00092	GHHCNHDM_01695	MOMMLLHH_02826	DOLKEENL_01431	NKLGJNMO_01292	EJCPDHLA_01059	LKCGLDPN_00093	GMOKCEHM_01145	FACAEEMJ_01274
uvrB		UvrABC system protein B	114	114	1	52	4006				2021	2021	2021	2967_03244	3266_03791	3271_03471	3876_03006	FGLLNACG_02374	IBPNIEHO_02149	NDLPMKAP_02755	ABHIBDEF_02602	CLENMDMK_00465	OKPKJFCI_01981	GDONGAIO_01195	GEJGAKBB_03282	DMBJAFJD_02768	IFNAGHGF_02418	ADHKEBMM_03008	OGPHLCOI_02928	ONECDKKL_01652	DLAJAEDN_03192	DMFMJFDC_03428	HBBOCNCB_01726	LGIGNMLK_03582	NCAKBNJH_03062	NPGBFFIF_02768	FJIFHCJF_02662	CLPCAHCE_02427	GALIAGHB_03447	FPKPPGJL_02571	LKCHBGGI_02698	GHHCNHDM_02556	MOMMLLHH_03562	DOLKEENL_02526	NKLGJNMO_01890	EJCPDHLA_02879	LKCGLDPN_03024	GMOKCEHM_03025	FACAEEMJ_03421
lpxA		Acyl-[acyl-carrier-protein]--UDP-N-acetylglucosamine O-acyltransferase	114	114	1	52	442				788	788	788	2967_03038	3266_03601	3271_03281	3876_04270	FGLLNACG_00632	IBPNIEHO_03701	NDLPMKAP_01978	ABHIBDEF_01816	CLENMDMK_03650	OKPKJFCI_02239	GDONGAIO_01245	GEJGAKBB_04215	DMBJAFJD_02158	IFNAGHGF_01214	ADHKEBMM_02368	OGPHLCOI_02605	ONECDKKL_04028	DLAJAEDN_04174	DMFMJFDC_03682	HBBOCNCB_01440	LGIGNMLK_01408	NCAKBNJH_02143	NPGBFFIF_03026	FJIFHCJF_01390	CLPCAHCE_01284	GALIAGHB_02790	FPKPPGJL_01815	LKCHBGGI_02102	GHHCNHDM_02103	MOMMLLHH_01232	DOLKEENL_01609	NKLGJNMO_01026	EJCPDHLA_02930	LKCGLDPN_02087	GMOKCEHM_02412	FACAEEMJ_04162
group_5598	ulaA_3	Ascorbate-specific PTS system EIIC component	114	114	1	52	4097				1343	1343	1343	2967_03332	3266_03703	3271_03383	3876_03094	FGLLNACG_02286	IBPNIEHO_02060	NDLPMKAP_02667	ABHIBDEF_02514	CLENMDMK_00390	OKPKJFCI_01905	GDONGAIO_01119	GEJGAKBB_03194	DMBJAFJD_02680	IFNAGHGF_02330	ADHKEBMM_02920	OGPHLCOI_02840	ONECDKKL_01564	DLAJAEDN_03104	DMFMJFDC_03920	HBBOCNCB_01637	LGIGNMLK_03657	NCAKBNJH_02974	NPGBFFIF_02692	FJIFHCJF_02574	CLPCAHCE_02339	GALIAGHB_03359	FPKPPGJL_02483	LKCHBGGI_02610	GHHCNHDM_02468	MOMMLLHH_03636	DOLKEENL_02438	NKLGJNMO_01802	EJCPDHLA_02791	LKCGLDPN_02935	GMOKCEHM_02937	FACAEEMJ_04214
group_5599		hypothetical protein	114	114	1	52	1404				626	626	626	2967_01461	3266_02261	3271_03017	3876_02138	FGLLNACG_00238	IBPNIEHO_01224	NDLPMKAP_02389	ABHIBDEF_02052	CLENMDMK_00138	OKPKJFCI_01036	GDONGAIO_00878	GEJGAKBB_01249	DMBJAFJD_02393	IFNAGHGF_01680	ADHKEBMM_02604	OGPHLCOI_01340	ONECDKKL_00961	DLAJAEDN_02022	DMFMJFDC_01279	HBBOCNCB_00654	LGIGNMLK_01237	NCAKBNJH_02379	NPGBFFIF_01186	FJIFHCJF_01618	CLPCAHCE_01895	GALIAGHB_02116	FPKPPGJL_02216	LKCHBGGI_02338	GHHCNHDM_01010	MOMMLLHH_01475	DOLKEENL_02026	NKLGJNMO_01461	EJCPDHLA_01689	LKCGLDPN_01456	GMOKCEHM_00593	FACAEEMJ_01491
ybiS		putative L,D-transpeptidase YbiS	114	114	1	52	4044				920	920	920	2967_03282	3266_03753	3271_03433	3876_03044	FGLLNACG_02336	IBPNIEHO_02111	NDLPMKAP_02717	ABHIBDEF_02564	CLENMDMK_00427	OKPKJFCI_01942	GDONGAIO_01156	GEJGAKBB_03244	DMBJAFJD_02730	IFNAGHGF_02380	ADHKEBMM_02970	OGPHLCOI_02890	ONECDKKL_01614	DLAJAEDN_03154	DMFMJFDC_03390	HBBOCNCB_01688	LGIGNMLK_03544	NCAKBNJH_03024	NPGBFFIF_02729	FJIFHCJF_02624	CLPCAHCE_02389	GALIAGHB_03409	FPKPPGJL_02533	LKCHBGGI_02660	GHHCNHDM_02518	MOMMLLHH_03524	DOLKEENL_02488	NKLGJNMO_01852	EJCPDHLA_02841	LKCGLDPN_02986	GMOKCEHM_02987	FACAEEMJ_03383
crr		PTS system glucose-specific EIIA component	114	114	1	52	1050				509	509	509	2967_01850	3266_02610	3271_02574	3876_02893	FGLLNACG_03210	IBPNIEHO_03132	NDLPMKAP_03633	ABHIBDEF_03482	CLENMDMK_02535	OKPKJFCI_02180	GDONGAIO_02032	GEJGAKBB_03803	DMBJAFJD_00650	IFNAGHGF_03308	ADHKEBMM_02167	OGPHLCOI_00220	ONECDKKL_02438	DLAJAEDN_01603	DMFMJFDC_01790	HBBOCNCB_02165	LGIGNMLK_03117	NCAKBNJH_01677	NPGBFFIF_02967	FJIFHCJF_03213	CLPCAHCE_03286	GALIAGHB_02314	FPKPPGJL_03785	LKCHBGGI_01449	GHHCNHDM_03442	MOMMLLHH_03119	DOLKEENL_03640	NKLGJNMO_03709	EJCPDHLA_02480	LKCGLDPN_03858	GMOKCEHM_01462	FACAEEMJ_01160
aroK		Shikimate kinase 1	114	114	1	52	1323				521	521	521	2967_01381	3266_02341	3271_03097	3876_02058	FGLLNACG_00317	IBPNIEHO_01304	NDLPMKAP_02469	ABHIBDEF_02132	CLENMDMK_00214	OKPKJFCI_01112	GDONGAIO_00954	GEJGAKBB_01329	DMBJAFJD_02473	IFNAGHGF_01760	ADHKEBMM_02684	OGPHLCOI_01419	ONECDKKL_01041	DLAJAEDN_02102	DMFMJFDC_01359	HBBOCNCB_00733	LGIGNMLK_01317	NCAKBNJH_02459	NPGBFFIF_01262	FJIFHCJF_01698	CLPCAHCE_01975	GALIAGHB_02196	FPKPPGJL_02296	LKCHBGGI_02418	GHHCNHDM_01090	MOMMLLHH_01555	DOLKEENL_02106	NKLGJNMO_01541	EJCPDHLA_01769	LKCGLDPN_01536	GMOKCEHM_00673	FACAEEMJ_01571
adk		Adenylate kinase	114	114	1	52	3226				644	644	644	2967_01128	3266_01808	3271_02078	3876_01757	FGLLNACG_03229	IBPNIEHO_00173	NDLPMKAP_01021	ABHIBDEF_01046	CLENMDMK_04246	OKPKJFCI_02421	GDONGAIO_04048	GEJGAKBB_00724	DMBJAFJD_01395	IFNAGHGF_00179	ADHKEBMM_01538	OGPHLCOI_01514	ONECDKKL_01290	DLAJAEDN_00789	DMFMJFDC_01014	HBBOCNCB_01180	LGIGNMLK_00747	NCAKBNJH_01433	NPGBFFIF_01983	FJIFHCJF_00745	CLPCAHCE_00606	GALIAGHB_01290	FPKPPGJL_01374	LKCHBGGI_01205	GHHCNHDM_00646	MOMMLLHH_00668	DOLKEENL_00235	NKLGJNMO_00603	EJCPDHLA_00180	LKCGLDPN_01039	GMOKCEHM_00176	FACAEEMJ_00777
accD		Acetyl-coenzyme A carboxylase carboxyl transferase subunit beta	114	114	1	52	2144				914	914	914	2967_01920	3266_02540	3271_02504	3876_02963	FGLLNACG_02012	IBPNIEHO_03302	NDLPMKAP_02530	ABHIBDEF_02225	CLENMDMK_01510	OKPKJFCI_03158	GDONGAIO_03314	GEJGAKBB_02916	DMBJAFJD_00720	IFNAGHGF_02020	ADHKEBMM_02236	OGPHLCOI_00289	ONECDKKL_02960	DLAJAEDN_01673	DMFMJFDC_03003	HBBOCNCB_02193	LGIGNMLK_02238	NCAKBNJH_01747	NPGBFFIF_03531	FJIFHCJF_01985	CLPCAHCE_02202	GALIAGHB_02384	FPKPPGJL_02739	LKCHBGGI_01518	GHHCNHDM_02331	MOMMLLHH_02018	DOLKEENL_02694	NKLGJNMO_02058	EJCPDHLA_02549	LKCGLDPN_02500	GMOKCEHM_01532	FACAEEMJ_02210
yigB		5-amino-6-(5-phospho-D-ribitylamino)uracil phosphatase YigB	114	114	1	53	65				716	716	716	2967_04259	3266_04261	3271_04235	3876_04021	FGLLNACG_03578	IBPNIEHO_03854	NDLPMKAP_03684	ABHIBDEF_04022	CLENMDMK_03427	OKPKJFCI_03693	GDONGAIO_02916	GEJGAKBB_03964	DMBJAFJD_03597	IFNAGHGF_03561	ADHKEBMM_03689	OGPHLCOI_04027	ONECDKKL_03423	DLAJAEDN_03954	DMFMJFDC_03883	HBBOCNCB_04051	LGIGNMLK_03967	NCAKBNJH_03786	NPGBFFIF_03816	FJIFHCJF_03367	CLPCAHCE_03523	GALIAGHB_04183	FPKPPGJL_03392	LKCHBGGI_03693	GHHCNHDM_03585	MOMMLLHH_03957	DOLKEENL_03874	NKLGJNMO_03738	EJCPDHLA_03849	LKCGLDPN_04020	GMOKCEHM_03866	FACAEEMJ_03748
atpI		ATP synthase protein I	114	114	1	52	1977				380	380	380	2967_04087	3266_04441	3271_04382	3876_04233	FGLLNACG_03951	IBPNIEHO_03664	NDLPMKAP_03908	ABHIBDEF_03839	CLENMDMK_03528	OKPKJFCI_04022	GDONGAIO_03260	GEJGAKBB_00954	DMBJAFJD_03975	IFNAGHGF_03981	ADHKEBMM_03990	OGPHLCOI_03630	ONECDKKL_03647	DLAJAEDN_04062	DMFMJFDC_03304	HBBOCNCB_03867	LGIGNMLK_03523	NCAKBNJH_03894	NPGBFFIF_03917	FJIFHCJF_03622	CLPCAHCE_03699	GALIAGHB_04356	FPKPPGJL_03669	LKCHBGGI_04016	GHHCNHDM_03890	MOMMLLHH_03770	DOLKEENL_02915	NKLGJNMO_03271	EJCPDHLA_04103	LKCGLDPN_04126	GMOKCEHM_04114	FACAEEMJ_03854
uxuA		Mannonate dehydratase	114	114	1	52	6681				1184	1184	1184	2967_02247	3266_01088	3271_01649	3876_01227	FGLLNACG_01102	IBPNIEHO_01455	NDLPMKAP_00757	ABHIBDEF_00111	CLENMDMK_03556	OKPKJFCI_00693	GDONGAIO_00276	GEJGAKBB_01449	DMBJAFJD_01994	IFNAGHGF_01050	ADHKEBMM_00111	OGPHLCOI_02352	ONECDKKL_01794	DLAJAEDN_01080	DMFMJFDC_00215	HBBOCNCB_00151	LGIGNMLK_00255	NCAKBNJH_01111	NPGBFFIF_01436	FJIFHCJF_00255	CLPCAHCE_00883	GALIAGHB_01614	FPKPPGJL_01651	LKCHBGGI_00632	GHHCNHDM_00154	MOMMLLHH_00112	DOLKEENL_01195	NKLGJNMO_00111	EJCPDHLA_00650	LKCGLDPN_01923	GMOKCEHM_02021	FACAEEMJ_02841
nagK_1		Fumarylpyruvate hydrolase	114	114	1	52	3671				701	701	701	2967_02446	3266_02818	3271_01184	3876_02687	FGLLNACG_01650	IBPNIEHO_02651	NDLPMKAP_00426	ABHIBDEF_00854	CLENMDMK_01416	OKPKJFCI_03064	GDONGAIO_02291	GEJGAKBB_00427	DMBJAFJD_00426	IFNAGHGF_02930	ADHKEBMM_00855	OGPHLCOI_00789	ONECDKKL_00723	DLAJAEDN_00428	DMFMJFDC_01628	HBBOCNCB_01474	LGIGNMLK_01749	NCAKBNJH_00426	NPGBFFIF_00901	FJIFHCJF_01141	CLPCAHCE_01626	GALIAGHB_00975	FPKPPGJL_00427	LKCHBGGI_00425	GHHCNHDM_01549	MOMMLLHH_01154	DOLKEENL_01952	NKLGJNMO_01747	EJCPDHLA_01393	LKCGLDPN_00426	GMOKCEHM_02853	FACAEEMJ_01702
malG		Maltose/maltodextrin transport system permease protein MalG	114	114	1	52	143				890	890	890	2967_03923	3266_03175	3271_03903	3876_04104	FGLLNACG_03855	IBPNIEHO_03569	NDLPMKAP_03813	ABHIBDEF_03962	CLENMDMK_03852	OKPKJFCI_03929	GDONGAIO_03164	GEJGAKBB_04043	DMBJAFJD_03880	IFNAGHGF_01921	ADHKEBMM_03895	OGPHLCOI_03005	ONECDKKL_04306	DLAJAEDN_04107	DMFMJFDC_04154	HBBOCNCB_03629	LGIGNMLK_02178	NCAKBNJH_02902	NPGBFFIF_03999	FJIFHCJF_02503	CLPCAHCE_03440	GALIAGHB_04261	FPKPPGJL_03521	LKCHBGGI_02538	GHHCNHDM_03795	MOMMLLHH_03996	DOLKEENL_02366	NKLGJNMO_03020	EJCPDHLA_04008	LKCGLDPN_02830	GMOKCEHM_04019	FACAEEMJ_02510
group_5610		Solute-binding protein	114	114	1	52	2404				983	983	983	2967_03813	3266_04051	3271_04025	3876_03707	FGLLNACG_02468	IBPNIEHO_03212	NDLPMKAP_02849	ABHIBDEF_03562	CLENMDMK_02262	OKPKJFCI_03337	GDONGAIO_02395	GEJGAKBB_03376	DMBJAFJD_03523	IFNAGHGF_03387	ADHKEBMM_03615	OGPHLCOI_03303	ONECDKKL_02232	DLAJAEDN_03287	DMFMJFDC_02683	HBBOCNCB_01820	LGIGNMLK_03195	NCAKBNJH_02532	NPGBFFIF_03461	FJIFHCJF_03293	CLPCAHCE_03366	GALIAGHB_03214	FPKPPGJL_03237	LKCHBGGI_03619	GHHCNHDM_02650	MOMMLLHH_01771	DOLKEENL_03719	NKLGJNMO_02949	EJCPDHLA_03391	LKCGLDPN_03262	GMOKCEHM_03119	FACAEEMJ_02653
infC		Translation initiation factor IF-3	114	114	1	52	6028				434	434	434	2967_00277	3266_00325	3271_00325	3876_00549	FGLLNACG_01472	IBPNIEHO_03748	NDLPMKAP_01917	ABHIBDEF_01490	CLENMDMK_02961	OKPKJFCI_00050	GDONGAIO_00439	GEJGAKBB_02152	DMBJAFJD_01842	IFNAGHGF_01578	ADHKEBMM_01257	OGPHLCOI_01807	ONECDKKL_02556	DLAJAEDN_02477	DMFMJFDC_01903	HBBOCNCB_02402	LGIGNMLK_03817	NCAKBNJH_00856	NPGBFFIF_00050	FJIFHCJF_03828	CLPCAHCE_00389	GALIAGHB_00384	FPKPPGJL_03699	LKCHBGGI_01826	GHHCNHDM_02042	MOMMLLHH_03800	DOLKEENL_01043	NKLGJNMO_03623	EJCPDHLA_03204	LKCGLDPN_00823	GMOKCEHM_03929	FACAEEMJ_04253
gadC		Glutamate/gamma-aminobutyrate antiporter	114	114	1	52	2137				1421	1421	1421	2967_01927	3266_02533	3271_02497	3876_02970	FGLLNACG_02019	IBPNIEHO_03309	NDLPMKAP_02537	ABHIBDEF_02232	CLENMDMK_01517	OKPKJFCI_03165	GDONGAIO_03321	GEJGAKBB_02923	DMBJAFJD_00727	IFNAGHGF_02027	ADHKEBMM_02243	OGPHLCOI_00296	ONECDKKL_02953	DLAJAEDN_01680	DMFMJFDC_03010	HBBOCNCB_02200	LGIGNMLK_02245	NCAKBNJH_01754	NPGBFFIF_03538	FJIFHCJF_01992	CLPCAHCE_02209	GALIAGHB_02391	FPKPPGJL_02746	LKCHBGGI_01525	GHHCNHDM_02338	MOMMLLHH_02025	DOLKEENL_02701	NKLGJNMO_02065	EJCPDHLA_02556	LKCGLDPN_02507	GMOKCEHM_01539	FACAEEMJ_02217
ppiC		Peptidyl-prolyl cis-trans isomerase C	114	114	1	53	33				281	281	281	2967_04434	3266_04297	3271_04271	3876_03985	FGLLNACG_03614	IBPNIEHO_04205	NDLPMKAP_03720	ABHIBDEF_04236	CLENMDMK_03466	OKPKJFCI_03732	GDONGAIO_02955	GEJGAKBB_04000	DMBJAFJD_03633	IFNAGHGF_03597	ADHKEBMM_03725	OGPHLCOI_04063	ONECDKKL_03459	DLAJAEDN_03990	DMFMJFDC_04240	HBBOCNCB_04469	LGIGNMLK_04261	NCAKBNJH_03822	NPGBFFIF_03855	FJIFHCJF_03403	CLPCAHCE_03559	GALIAGHB_04219	FPKPPGJL_03428	LKCHBGGI_03729	GHHCNHDM_03621	MOMMLLHH_04143	DOLKEENL_03910	NKLGJNMO_04107	EJCPDHLA_03885	LKCGLDPN_04056	GMOKCEHM_03902	FACAEEMJ_03784
gshB		Glutathione synthetase	114	114	1	52	6734				947	947	947	2967_02287	3266_01128	3271_01609	3876_01187	FGLLNACG_01062	IBPNIEHO_01495	NDLPMKAP_00717	ABHIBDEF_00151	CLENMDMK_03059	OKPKJFCI_00746	GDONGAIO_00328	GEJGAKBB_01490	DMBJAFJD_02034	IFNAGHGF_01090	ADHKEBMM_00151	OGPHLCOI_02312	ONECDKKL_01834	DLAJAEDN_01121	DMFMJFDC_00255	HBBOCNCB_00191	LGIGNMLK_00295	NCAKBNJH_01151	NPGBFFIF_01384	FJIFHCJF_00295	CLPCAHCE_00923	GALIAGHB_01654	FPKPPGJL_01691	LKCHBGGI_00672	GHHCNHDM_00194	MOMMLLHH_00152	DOLKEENL_01235	NKLGJNMO_00151	EJCPDHLA_00690	LKCGLDPN_01963	GMOKCEHM_02061	FACAEEMJ_03907
pdxH		Pyridoxine/pyridoxamine 5'-phosphate oxidase	114	114	1	52	5911				656	656	656	2967_00392	3266_00440	3271_00440	3876_00434	FGLLNACG_01587	IBPNIEHO_00854	NDLPMKAP_01568	ABHIBDEF_03652	CLENMDMK_01879	OKPKJFCI_00163	GDONGAIO_00552	GEJGAKBB_02508	DMBJAFJD_01144	IFNAGHGF_03732	ADHKEBMM_02016	OGPHLCOI_01921	ONECDKKL_00341	DLAJAEDN_03570	DMFMJFDC_02392	HBBOCNCB_03476	LGIGNMLK_02793	NCAKBNJH_03509	NPGBFFIF_00163	FJIFHCJF_03667	CLPCAHCE_03071	GALIAGHB_00499	FPKPPGJL_00753	LKCHBGGI_03219	GHHCNHDM_03019	MOMMLLHH_02687	DOLKEENL_00714	NKLGJNMO_03442	EJCPDHLA_03319	LKCGLDPN_03539	GMOKCEHM_03782	FACAEEMJ_00316
ppnP		Pyrimidine/purine nucleoside phosphorylase	114	114	1	52	3128				284	284	284	2967_01223	3266_01903	3271_01983	3876_01852	FGLLNACG_01271	IBPNIEHO_00268	NDLPMKAP_01116	ABHIBDEF_01141	CLENMDMK_01229	OKPKJFCI_02514	GDONGAIO_01685	GEJGAKBB_00819	DMBJAFJD_01490	IFNAGHGF_00274	ADHKEBMM_01633	OGPHLCOI_01608	ONECDKKL_01384	DLAJAEDN_00884	DMFMJFDC_01108	HBBOCNCB_02996	LGIGNMLK_00842	NCAKBNJH_01528	NPGBFFIF_03290	FJIFHCJF_00840	CLPCAHCE_00701	GALIAGHB_01385	FPKPPGJL_01469	LKCHBGGI_01300	GHHCNHDM_00741	MOMMLLHH_02173	DOLKEENL_00330	NKLGJNMO_00698	EJCPDHLA_00085	LKCGLDPN_01134	GMOKCEHM_00271	FACAEEMJ_00872
group_5617		hypothetical protein	114	114	1	52	7158				290	290	290	2967_03971	3266_04326	3271_04300	3876_00803	FGLLNACG_03724	IBPNIEHO_02879	NDLPMKAP_03380	ABHIBDEF_03229	CLENMDMK_04140	OKPKJFCI_01496	GDONGAIO_04140	GEJGAKBB_04272	DMBJAFJD_03285	IFNAGHGF_03158	ADHKEBMM_03375	OGPHLCOI_04101	ONECDKKL_02823	DLAJAEDN_04282	DMFMJFDC_03344	HBBOCNCB_03776	LGIGNMLK_03882	NCAKBNJH_03678	NPGBFFIF_02280	FJIFHCJF_03063	CLPCAHCE_02924	GALIAGHB_03965	FPKPPGJL_03874	LKCHBGGI_03483	GHHCNHDM_03190	MOMMLLHH_03360	DOLKEENL_03386	NKLGJNMO_02512	EJCPDHLA_03741	LKCGLDPN_03709	GMOKCEHM_03446	FACAEEMJ_03080
btuD_2		Vitamin B12 import ATP-binding protein BtuD	114	114	1	52	6020				749	749	749	2967_00285	3266_00333	3271_00333	3876_00541	FGLLNACG_01480	IBPNIEHO_03756	NDLPMKAP_01925	ABHIBDEF_01498	CLENMDMK_02969	OKPKJFCI_00058	GDONGAIO_00447	GEJGAKBB_02160	DMBJAFJD_01850	IFNAGHGF_01586	ADHKEBMM_01265	OGPHLCOI_01815	ONECDKKL_02564	DLAJAEDN_02485	DMFMJFDC_01911	HBBOCNCB_02410	LGIGNMLK_03825	NCAKBNJH_00864	NPGBFFIF_00058	FJIFHCJF_03836	CLPCAHCE_00397	GALIAGHB_00392	FPKPPGJL_03707	LKCHBGGI_01834	GHHCNHDM_02050	MOMMLLHH_03808	DOLKEENL_01051	NKLGJNMO_03631	EJCPDHLA_03212	LKCGLDPN_00831	GMOKCEHM_03937	FACAEEMJ_04261
ulaE_2		L-ribulose-5-phosphate 3-epimerase UlaE	114	114	1	52	7910				854	854	854	2967_03489	3266_03331	3271_03596	3876_03251	FGLLNACG_02651	IBPNIEHO_02402	NDLPMKAP_03021	ABHIBDEF_02989	CLENMDMK_02589	OKPKJFCI_01393	GDONGAIO_02618	GEJGAKBB_02831	DMBJAFJD_03019	IFNAGHGF_02691	ADHKEBMM_02820	OGPHLCOI_03488	ONECDKKL_03840	DLAJAEDN_03464	DMFMJFDC_03493	HBBOCNCB_02003	LGIGNMLK_02577	NCAKBNJH_03311	NPGBFFIF_02090	FJIFHCJF_02915	CLPCAHCE_02677	GALIAGHB_03118	FPKPPGJL_02946	LKCHBGGI_03092	GHHCNHDM_02822	MOMMLLHH_02358	DOLKEENL_03027	NKLGJNMO_02265	EJCPDHLA_02370	LKCGLDPN_02415	GMOKCEHM_02265	FACAEEMJ_01958
ybgI		GTP cyclohydrolase 1 type 2	114	114	1	52	7663				743	743	743	2967_00859	3266_01539	3271_02347	3876_01488	FGLLNACG_04135	IBPNIEHO_04014	NDLPMKAP_03956	ABHIBDEF_03887	CLENMDMK_01636	OKPKJFCI_04212	GDONGAIO_04198	GEJGAKBB_00513	DMBJAFJD_03755	IFNAGHGF_03811	ADHKEBMM_01327	OGPHLCOI_04246	ONECDKKL_03967	DLAJAEDN_00578	DMFMJFDC_04017	HBBOCNCB_04166	LGIGNMLK_03714	NCAKBNJH_03942	NPGBFFIF_03988	FJIFHCJF_03746	CLPCAHCE_03747	GALIAGHB_01079	FPKPPGJL_03598	LKCHBGGI_00994	GHHCNHDM_03941	MOMMLLHH_00457	DOLKEENL_00028	NKLGJNMO_03482	EJCPDHLA_00391	LKCGLDPN_04177	GMOKCEHM_04162	FACAEEMJ_04101
argR_1		Arginine repressor	114	114	1	52	7788				488	488	488	2967_03560	3266_03402	3271_03525	3876_03322	FGLLNACG_02580	IBPNIEHO_02330	NDLPMKAP_02949	ABHIBDEF_02917	CLENMDMK_02662	OKPKJFCI_01320	GDONGAIO_03748	GEJGAKBB_02760	DMBJAFJD_02947	IFNAGHGF_02619	ADHKEBMM_02748	OGPHLCOI_03417	ONECDKKL_03560	DLAJAEDN_03393	DMFMJFDC_03166	HBBOCNCB_01932	LGIGNMLK_02505	NCAKBNJH_03239	NPGBFFIF_02017	FJIFHCJF_02843	CLPCAHCE_02605	GALIAGHB_03047	FPKPPGJL_02874	LKCHBGGI_03020	GHHCNHDM_02751	MOMMLLHH_02287	DOLKEENL_02955	NKLGJNMO_02193	EJCPDHLA_02299	LKCGLDPN_02344	GMOKCEHM_02194	FACAEEMJ_01887
group_5622		hypothetical protein	114	114	1	52	4689				374	374	374	2967_00152	3266_00200	3271_00200	3876_00674	FGLLNACG_03398	IBPNIEHO_01782	NDLPMKAP_01792	ABHIBDEF_01365	CLENMDMK_02378	OKPKJFCI_03453	GDONGAIO_02844	GEJGAKBB_01969	DMBJAFJD_01717	IFNAGHGF_01453	ADHKEBMM_01132	OGPHLCOI_02156	ONECDKKL_03085	DLAJAEDN_02294	DMFMJFDC_00971	HBBOCNCB_03255	LGIGNMLK_01835	NCAKBNJH_00731	NPGBFFIF_03699	FJIFHCJF_02160	CLPCAHCE_00264	GALIAGHB_00201	FPKPPGJL_01089	LKCHBGGI_01701	GHHCNHDM_01917	MOMMLLHH_01919	DOLKEENL_00918	NKLGJNMO_03359	EJCPDHLA_03539	LKCGLDPN_00640	GMOKCEHM_00882	FACAEEMJ_00542
frr		Ribosome-recycling factor	114	114	1	52	452				557	557	557	2967_03047	3266_03592	3271_03272	3876_04279	FGLLNACG_00623	IBPNIEHO_03710	NDLPMKAP_01987	ABHIBDEF_01825	CLENMDMK_03641	OKPKJFCI_02248	GDONGAIO_01254	GEJGAKBB_04224	DMBJAFJD_02167	IFNAGHGF_01223	ADHKEBMM_02377	OGPHLCOI_02596	ONECDKKL_04019	DLAJAEDN_04183	DMFMJFDC_03673	HBBOCNCB_01431	LGIGNMLK_01417	NCAKBNJH_02152	NPGBFFIF_03035	FJIFHCJF_01399	CLPCAHCE_01293	GALIAGHB_02799	FPKPPGJL_01824	LKCHBGGI_02111	GHHCNHDM_02112	MOMMLLHH_01241	DOLKEENL_01618	NKLGJNMO_01035	EJCPDHLA_02939	LKCGLDPN_02096	GMOKCEHM_02421	FACAEEMJ_04153
fklB		FKBP-type 22 kDa peptidyl-prolyl cis-trans isomerase	114	114	1	52	7901				620	620	620	2967_03498	3266_03340	3271_03587	3876_03260	FGLLNACG_02642	IBPNIEHO_02393	NDLPMKAP_03012	ABHIBDEF_02980	CLENMDMK_02599	OKPKJFCI_01383	GDONGAIO_02608	GEJGAKBB_02822	DMBJAFJD_03010	IFNAGHGF_02682	ADHKEBMM_02811	OGPHLCOI_03479	ONECDKKL_03831	DLAJAEDN_03455	DMFMJFDC_03484	HBBOCNCB_01994	LGIGNMLK_02568	NCAKBNJH_03302	NPGBFFIF_02080	FJIFHCJF_02906	CLPCAHCE_02668	GALIAGHB_03109	FPKPPGJL_02937	LKCHBGGI_03083	GHHCNHDM_02813	MOMMLLHH_02349	DOLKEENL_03018	NKLGJNMO_02256	EJCPDHLA_02361	LKCGLDPN_02406	GMOKCEHM_02256	FACAEEMJ_01949
acrB_1		Multidrug efflux pump subunit AcrB	114	114	1	52	3210				3149	3149	3149	2967_01142	3266_01822	3271_02064	3876_01771	FGLLNACG_01191	IBPNIEHO_00187	NDLPMKAP_01035	ABHIBDEF_01060	CLENMDMK_04225	OKPKJFCI_02434	GDONGAIO_04061	GEJGAKBB_00738	DMBJAFJD_01409	IFNAGHGF_00193	ADHKEBMM_01552	OGPHLCOI_01528	ONECDKKL_01304	DLAJAEDN_00803	DMFMJFDC_01028	HBBOCNCB_01194	LGIGNMLK_00761	NCAKBNJH_01447	NPGBFFIF_03210	FJIFHCJF_00759	CLPCAHCE_00620	GALIAGHB_01304	FPKPPGJL_01388	LKCHBGGI_01219	GHHCNHDM_00660	MOMMLLHH_00682	DOLKEENL_00249	NKLGJNMO_00617	EJCPDHLA_00166	LKCGLDPN_01053	GMOKCEHM_00190	FACAEEMJ_00791
yjcH		Inner membrane protein YjcH	114	114	1	52	193				314	314	314	2967_04137	3266_03221	3271_03858	3876_04150	FGLLNACG_03793	IBPNIEHO_03508	NDLPMKAP_03751	ABHIBDEF_03096	CLENMDMK_03806	OKPKJFCI_03857	GDONGAIO_03418	GEJGAKBB_04161	DMBJAFJD_03818	IFNAGHGF_01875	ADHKEBMM_03833	OGPHLCOI_03050	ONECDKKL_03490	DLAJAEDN_03692	DMFMJFDC_03220	HBBOCNCB_03897	LGIGNMLK_02132	NCAKBNJH_02856	NPGBFFIF_02213	FJIFHCJF_02457	CLPCAHCE_03788	GALIAGHB_03825	FPKPPGJL_03459	LKCHBGGI_02492	GHHCNHDM_03733	MOMMLLHH_03486	DOLKEENL_02320	NKLGJNMO_03523	EJCPDHLA_04133	LKCGLDPN_02876	GMOKCEHM_02374	FACAEEMJ_02556
mutS2		Endonuclease MutS2	114	114	1	52	2164				551	551	551	2967_01900	3266_02560	3271_02524	3876_02943	FGLLNACG_01992	IBPNIEHO_03282	NDLPMKAP_02510	ABHIBDEF_02205	CLENMDMK_01490	OKPKJFCI_03138	GDONGAIO_03294	GEJGAKBB_02896	DMBJAFJD_00700	IFNAGHGF_02000	ADHKEBMM_02216	OGPHLCOI_00269	ONECDKKL_02980	DLAJAEDN_01653	DMFMJFDC_02983	HBBOCNCB_04441	LGIGNMLK_04233	NCAKBNJH_01727	NPGBFFIF_04222	FJIFHCJF_01965	CLPCAHCE_02182	GALIAGHB_02364	FPKPPGJL_04201	LKCHBGGI_01498	GHHCNHDM_02311	MOMMLLHH_04115	DOLKEENL_04195	NKLGJNMO_04079	EJCPDHLA_02529	LKCGLDPN_02480	GMOKCEHM_01512	FACAEEMJ_02190
group_5628		hypothetical protein	114	114	1	52	6656				137	137	137	2967_02222	3266_01063	3271_01674	3876_01252	FGLLNACG_01127	IBPNIEHO_01430	NDLPMKAP_00782	ABHIBDEF_00086	CLENMDMK_03581	OKPKJFCI_00667	GDONGAIO_00251	GEJGAKBB_01424	DMBJAFJD_01969	IFNAGHGF_01025	ADHKEBMM_00086	OGPHLCOI_02377	ONECDKKL_01769	DLAJAEDN_01055	DMFMJFDC_00190	HBBOCNCB_00126	LGIGNMLK_00230	NCAKBNJH_01086	NPGBFFIF_01461	FJIFHCJF_00230	CLPCAHCE_00858	GALIAGHB_01589	FPKPPGJL_01626	LKCHBGGI_00607	GHHCNHDM_00129	MOMMLLHH_00087	DOLKEENL_01170	NKLGJNMO_00086	EJCPDHLA_00625	LKCGLDPN_01898	GMOKCEHM_01996	FACAEEMJ_02816
priC		Primosomal replication protein N''	114	114	1	52	3218				515	515	515	2967_01135	3266_01815	3271_02071	3876_01764	FGLLNACG_01184	IBPNIEHO_00180	NDLPMKAP_01028	ABHIBDEF_01053	CLENMDMK_04219	OKPKJFCI_02428	GDONGAIO_04055	GEJGAKBB_00731	DMBJAFJD_01402	IFNAGHGF_00186	ADHKEBMM_01545	OGPHLCOI_01521	ONECDKKL_01297	DLAJAEDN_00796	DMFMJFDC_01021	HBBOCNCB_01187	LGIGNMLK_00754	NCAKBNJH_01440	NPGBFFIF_03204	FJIFHCJF_00752	CLPCAHCE_00613	GALIAGHB_01297	FPKPPGJL_01381	LKCHBGGI_01212	GHHCNHDM_00653	MOMMLLHH_00675	DOLKEENL_00242	NKLGJNMO_00610	EJCPDHLA_00173	LKCGLDPN_01046	GMOKCEHM_00183	FACAEEMJ_00784
yccU		putative protein YccU	114	114	1	52	3900				413	413	413	2967_00026	3266_00074	3271_00074	3876_03945	FGLLNACG_02199	IBPNIEHO_01657	NDLPMKAP_01666	ABHIBDEF_01239	CLENMDMK_00286	OKPKJFCI_01801	GDONGAIO_01015	GEJGAKBB_01843	DMBJAFJD_01591	IFNAGHGF_03882	ADHKEBMM_01006	OGPHLCOI_02031	ONECDKKL_03252	DLAJAEDN_02168	DMFMJFDC_00846	HBBOCNCB_02504	LGIGNMLK_03335	NCAKBNJH_00605	NPGBFFIF_02588	FJIFHCJF_03519	CLPCAHCE_00138	GALIAGHB_00075	FPKPPGJL_00963	LKCHBGGI_03844	GHHCNHDM_03662	MOMMLLHH_03249	DOLKEENL_00792	NKLGJNMO_03168	EJCPDHLA_03926	LKCGLDPN_00514	GMOKCEHM_00756	FACAEEMJ_00416
group_5631		hypothetical protein	114	114	1	52	3860				167	167	167	2967_00066	3266_00114	3271_00114	3876_03905	FGLLNACG_02238	IBPNIEHO_01697	NDLPMKAP_01706	ABHIBDEF_01279	CLENMDMK_04046	OKPKJFCI_01761	GDONGAIO_03887	GEJGAKBB_01883	DMBJAFJD_01631	IFNAGHGF_03922	ADHKEBMM_01046	OGPHLCOI_02070	ONECDKKL_03291	DLAJAEDN_02208	DMFMJFDC_00885	HBBOCNCB_02543	LGIGNMLK_03375	NCAKBNJH_00645	NPGBFFIF_02548	FJIFHCJF_03559	CLPCAHCE_00178	GALIAGHB_00115	FPKPPGJL_01003	LKCHBGGI_03884	GHHCNHDM_03702	MOMMLLHH_03289	DOLKEENL_00832	NKLGJNMO_03208	EJCPDHLA_03966	LKCGLDPN_00554	GMOKCEHM_00796	FACAEEMJ_00456
acrZ		Multidrug efflux pump accessory protein AcrZ	114	114	1	52	3965				149	149	149	2967_03226	3266_03809	3271_03489	3876_02988	FGLLNACG_02392	IBPNIEHO_02167	NDLPMKAP_02773	ABHIBDEF_02620	CLENMDMK_00483	OKPKJFCI_01999	GDONGAIO_01213	GEJGAKBB_03300	DMBJAFJD_02786	IFNAGHGF_02436	ADHKEBMM_03026	OGPHLCOI_02946	ONECDKKL_01670	DLAJAEDN_03210	DMFMJFDC_03446	HBBOCNCB_01744	LGIGNMLK_03600	NCAKBNJH_03080	NPGBFFIF_02786	FJIFHCJF_02680	CLPCAHCE_02445	GALIAGHB_03465	FPKPPGJL_02589	LKCHBGGI_02716	GHHCNHDM_02574	MOMMLLHH_03580	DOLKEENL_02544	NKLGJNMO_01908	EJCPDHLA_02897	LKCGLDPN_03042	GMOKCEHM_03043	FACAEEMJ_03439
rplK		50S ribosomal protein L11	114	114	1	52	1276				428	428	428	2967_04510	3266_04553	3271_04501	3876_04554	FGLLNACG_04466	IBPNIEHO_04245	NDLPMKAP_04187	ABHIBDEF_04276	CLENMDMK_04228	OKPKJFCI_04150	GDONGAIO_03974	GEJGAKBB_04410	DMBJAFJD_04268	IFNAGHGF_04232	ADHKEBMM_04286	OGPHLCOI_04486	ONECDKKL_04398	DLAJAEDN_04416	DMFMJFDC_04569	HBBOCNCB_04545	LGIGNMLK_01361	NCAKBNJH_04266	NPGBFFIF_04156	FJIFHCJF_04191	CLPCAHCE_04209	GALIAGHB_04511	FPKPPGJL_04235	LKCHBGGI_04266	GHHCNHDM_04186	MOMMLLHH_04183	DOLKEENL_04229	NKLGJNMO_04147	EJCPDHLA_04275	LKCGLDPN_04378	GMOKCEHM_04353	FACAEEMJ_04507
chiQ		putative lipoprotein ChiQ	114	114	1	52	7755				332	332	332	2967_00882	3266_01562	3271_02324	3876_01511	FGLLNACG_04305	IBPNIEHO_04256	NDLPMKAP_03933	ABHIBDEF_03864	CLENMDMK_01659	OKPKJFCI_02628	GDONGAIO_02466	GEJGAKBB_00536	DMBJAFJD_03732	IFNAGHGF_03788	ADHKEBMM_01350	OGPHLCOI_03116	ONECDKKL_04265	DLAJAEDN_00601	DMFMJFDC_03590	HBBOCNCB_04376	LGIGNMLK_03691	NCAKBNJH_03919	NPGBFFIF_04231	FJIFHCJF_03723	CLPCAHCE_03724	GALIAGHB_01102	FPKPPGJL_03575	LKCHBGGI_01017	GHHCNHDM_03918	MOMMLLHH_00480	DOLKEENL_00051	NKLGJNMO_03459	EJCPDHLA_00368	LKCGLDPN_04154	GMOKCEHM_04139	FACAEEMJ_04078
cysK		Cysteine synthase A	114	114	1	52	2204				971	971	971	2967_01853	3266_02607	3271_02571	3876_02896	FGLLNACG_03213	IBPNIEHO_03135	NDLPMKAP_03636	ABHIBDEF_03485	CLENMDMK_02538	OKPKJFCI_02183	GDONGAIO_02035	GEJGAKBB_03806	DMBJAFJD_00653	IFNAGHGF_03311	ADHKEBMM_02170	OGPHLCOI_00223	ONECDKKL_02441	DLAJAEDN_01606	DMFMJFDC_01793	HBBOCNCB_02168	LGIGNMLK_03120	NCAKBNJH_01680	NPGBFFIF_02970	FJIFHCJF_03216	CLPCAHCE_03289	GALIAGHB_02317	FPKPPGJL_03788	LKCHBGGI_01452	GHHCNHDM_03445	MOMMLLHH_03122	DOLKEENL_03643	NKLGJNMO_03712	EJCPDHLA_02483	LKCGLDPN_03861	GMOKCEHM_01465	FACAEEMJ_01163
group_5636		hypothetical protein	114	114	1	52	5850				335	335	335	2967_00448	3266_00496	3271_00496	3876_00378	FGLLNACG_00910	IBPNIEHO_00799	NDLPMKAP_01513	ABHIBDEF_01789	CLENMDMK_01823	OKPKJFCI_00219	GDONGAIO_00608	GEJGAKBB_02453	DMBJAFJD_01089	IFNAGHGF_00933	ADHKEBMM_01961	OGPHLCOI_00769	ONECDKKL_00285	DLAJAEDN_02778	DMFMJFDC_00785	HBBOCNCB_00999	LGIGNMLK_01170	NCAKBNJH_02116	NPGBFFIF_00219	FJIFHCJF_04075	CLPCAHCE_03016	GALIAGHB_02763	FPKPPGJL_00698	LKCHBGGI_03164	GHHCNHDM_01358	MOMMLLHH_00980	DOLKEENL_00659	NKLGJNMO_04171	EJCPDHLA_02070	LKCGLDPN_01805	GMOKCEHM_01903	FACAEEMJ_00261
hypA		Hydrogenase maturation factor HypA	114	114	1	52	6982				356	356	356	2967_02899	3266_01375	3271_01362	3876_00940	FGLLNACG_01816	IBPNIEHO_00957	NDLPMKAP_00470	ABHIBDEF_00398	CLENMDMK_00571	OKPKJFCI_01601	GDONGAIO_01518	GEJGAKBB_01737	DMBJAFJD_02512	IFNAGHGF_02162	ADHKEBMM_00398	OGPHLCOI_02657	ONECDKKL_01080	DLAJAEDN_01368	DMFMJFDC_01974	HBBOCNCB_00439	LGIGNMLK_00542	NCAKBNJH_02681	NPGBFFIF_02384	FJIFHCJF_00541	CLPCAHCE_02014	GALIAGHB_01901	FPKPPGJL_02021	LKCHBGGI_00918	GHHCNHDM_00440	MOMMLLHH_00399	DOLKEENL_02145	NKLGJNMO_00398	EJCPDHLA_00937	LKCGLDPN_02642	GMOKCEHM_02618	FACAEEMJ_02021
mcbA		putative protein McbA	114	114	1	52	4030				260	260	260	2967_03268	3266_03767	3271_03447	3876_03030	FGLLNACG_02350	IBPNIEHO_02125	NDLPMKAP_02731	ABHIBDEF_02578	CLENMDMK_00441	OKPKJFCI_01956	GDONGAIO_01170	GEJGAKBB_03258	DMBJAFJD_02744	IFNAGHGF_02394	ADHKEBMM_02984	OGPHLCOI_02904	ONECDKKL_01628	DLAJAEDN_03168	DMFMJFDC_03404	HBBOCNCB_01702	LGIGNMLK_03558	NCAKBNJH_03038	NPGBFFIF_02743	FJIFHCJF_02638	CLPCAHCE_02403	GALIAGHB_03423	FPKPPGJL_02547	LKCHBGGI_02674	GHHCNHDM_02532	MOMMLLHH_03538	DOLKEENL_02502	NKLGJNMO_01866	EJCPDHLA_02855	LKCGLDPN_03000	GMOKCEHM_03001	FACAEEMJ_03397
hybF_1		Hydrogenase maturation factor HybF	114	114	1	52	5821				341	341	341	2967_00475	3266_00523	3271_00523	3876_00351	FGLLNACG_00883	IBPNIEHO_00772	NDLPMKAP_01486	ABHIBDEF_01762	CLENMDMK_01796	OKPKJFCI_00246	GDONGAIO_00635	GEJGAKBB_02426	DMBJAFJD_01062	IFNAGHGF_00906	ADHKEBMM_01934	OGPHLCOI_00742	ONECDKKL_00258	DLAJAEDN_02751	DMFMJFDC_00758	HBBOCNCB_00972	LGIGNMLK_01143	NCAKBNJH_02089	NPGBFFIF_00246	FJIFHCJF_04048	CLPCAHCE_01257	GALIAGHB_02736	FPKPPGJL_00671	LKCHBGGI_03137	GHHCNHDM_01331	MOMMLLHH_00953	DOLKEENL_00632	NKLGJNMO_00999	EJCPDHLA_02043	LKCGLDPN_01778	GMOKCEHM_01876	FACAEEMJ_00234
raiA		Ribosome-associated inhibitor A	114	114	1	52	7132				338	338	338	2967_04032	3266_04387	3271_04361	3876_00742	FGLLNACG_03705	IBPNIEHO_02860	NDLPMKAP_03361	ABHIBDEF_03210	CLENMDMK_04159	OKPKJFCI_01477	GDONGAIO_04159	GEJGAKBB_04253	DMBJAFJD_03266	IFNAGHGF_03139	ADHKEBMM_03356	OGPHLCOI_04082	ONECDKKL_02804	DLAJAEDN_04263	DMFMJFDC_03325	HBBOCNCB_03757	LGIGNMLK_03863	NCAKBNJH_03659	NPGBFFIF_02261	FJIFHCJF_03044	CLPCAHCE_02905	GALIAGHB_03946	FPKPPGJL_03855	LKCHBGGI_03464	GHHCNHDM_03171	MOMMLLHH_03379	DOLKEENL_03367	NKLGJNMO_02493	EJCPDHLA_03722	LKCGLDPN_03690	GMOKCEHM_03427	FACAEEMJ_03061
yqjD		putative protein YqjD	114	114	1	52	6489				305	305	305	2967_02152	3266_00993	3271_01744	3876_01322	FGLLNACG_04267	IBPNIEHO_01360	NDLPMKAP_04316	ABHIBDEF_00016	CLENMDMK_00875	OKPKJFCI_00575	GDONGAIO_00159	GEJGAKBB_01354	DMBJAFJD_01899	IFNAGHGF_00955	ADHKEBMM_00016	OGPHLCOI_04433	ONECDKKL_01699	DLAJAEDN_00985	DMFMJFDC_00120	HBBOCNCB_00017	LGIGNMLK_00160	NCAKBNJH_01016	NPGBFFIF_01553	FJIFHCJF_00160	CLPCAHCE_00788	GALIAGHB_01519	FPKPPGJL_01556	LKCHBGGI_00537	GHHCNHDM_00017	MOMMLLHH_00017	DOLKEENL_01100	NKLGJNMO_00016	EJCPDHLA_00555	LKCGLDPN_01828	GMOKCEHM_01926	FACAEEMJ_02746
yhaH		Inner membrane protein YhaH	114	114	1	52	6484				365	365	365	2967_02147	3266_00988	3271_01749	3876_01327	FGLLNACG_04262	IBPNIEHO_01355	NDLPMKAP_04311	ABHIBDEF_00011	CLENMDMK_00870	OKPKJFCI_00570	GDONGAIO_00154	GEJGAKBB_01349	DMBJAFJD_01894	IFNAGHGF_00950	ADHKEBMM_00011	OGPHLCOI_04428	ONECDKKL_01694	DLAJAEDN_00980	DMFMJFDC_00115	HBBOCNCB_00012	LGIGNMLK_00155	NCAKBNJH_01011	NPGBFFIF_01558	FJIFHCJF_00155	CLPCAHCE_00783	GALIAGHB_01514	FPKPPGJL_01551	LKCHBGGI_00532	GHHCNHDM_00012	MOMMLLHH_00012	DOLKEENL_01095	NKLGJNMO_00011	EJCPDHLA_00550	LKCGLDPN_01823	GMOKCEHM_01921	FACAEEMJ_02741
tatB		Sec-independent protein translocase protein TatB	114	114	1	53	13				548	548	548	2967_04235	3266_04237	3271_04211	3876_04045	FGLLNACG_03554	IBPNIEHO_03878	NDLPMKAP_03660	ABHIBDEF_04046	CLENMDMK_03403	OKPKJFCI_03669	GDONGAIO_02892	GEJGAKBB_03940	DMBJAFJD_03573	IFNAGHGF_03537	ADHKEBMM_03665	OGPHLCOI_04003	ONECDKKL_03399	DLAJAEDN_03930	DMFMJFDC_03907	HBBOCNCB_04075	LGIGNMLK_03991	NCAKBNJH_03762	NPGBFFIF_03792	FJIFHCJF_03343	CLPCAHCE_03499	GALIAGHB_04159	FPKPPGJL_03368	LKCHBGGI_03669	GHHCNHDM_03561	MOMMLLHH_03981	DOLKEENL_03850	NKLGJNMO_03762	EJCPDHLA_03825	LKCGLDPN_03996	GMOKCEHM_03842	FACAEEMJ_03724
aspC		Aspartate aminotransferase	114	114	1	52	4173				1190	1190	1190	2967_03406	3266_03629	3271_03309	3876_03168	FGLLNACG_02171	IBPNIEHO_01568	NDLPMKAP_03209	ABHIBDEF_02736	CLENMDMK_00315	OKPKJFCI_01830	GDONGAIO_01044	GEJGAKBB_04099	DMBJAFJD_03114	IFNAGHGF_03492	ADHKEBMM_00917	OGPHLCOI_02003	ONECDKKL_01490	DLAJAEDN_04313	DMFMJFDC_00818	HBBOCNCB_02475	LGIGNMLK_02673	NCAKBNJH_00516	NPGBFFIF_02617	FJIFHCJF_03781	CLPCAHCE_00049	GALIAGHB_04383	FPKPPGJL_00874	LKCHBGGI_03918	GHHCNHDM_03515	MOMMLLHH_03189	DOLKEENL_03215	NKLGJNMO_02853	EJCPDHLA_02717	LKCGLDPN_04233	GMOKCEHM_04252	FACAEEMJ_03958
mgrB		PhoP/PhoQ regulator MgrB	114	114	1	52	5177				143	143	143	2967_00791	3266_00838	3271_00838	3876_00035	FGLLNACG_02883	IBPNIEHO_00419	NDLPMKAP_00081	ABHIBDEF_00509	CLENMDMK_03353	OKPKJFCI_02940	GDONGAIO_03758	GEJGAKBB_00081	DMBJAFJD_00081	IFNAGHGF_00425	ADHKEBMM_00510	OGPHLCOI_00428	ONECDKKL_03360	DLAJAEDN_00082	DMFMJFDC_02286	HBBOCNCB_02953	LGIGNMLK_02922	NCAKBNJH_00081	NPGBFFIF_00558	FJIFHCJF_01819	CLPCAHCE_01721	GALIAGHB_00629	FPKPPGJL_00082	LKCHBGGI_00081	GHHCNHDM_01684	MOMMLLHH_02815	DOLKEENL_01420	NKLGJNMO_01281	EJCPDHLA_01048	LKCGLDPN_00082	GMOKCEHM_01133	FACAEEMJ_01262
fadR		Fatty acid metabolism regulator protein	114	114	1	52	5210				719	719	719	2967_00758	3266_00805	3271_00805	3876_00068	FGLLNACG_02850	IBPNIEHO_00386	NDLPMKAP_00048	ABHIBDEF_00476	CLENMDMK_03320	OKPKJFCI_02907	GDONGAIO_01811	GEJGAKBB_00048	DMBJAFJD_00048	IFNAGHGF_00392	ADHKEBMM_00477	OGPHLCOI_00461	ONECDKKL_03327	DLAJAEDN_00049	DMFMJFDC_02253	HBBOCNCB_02920	LGIGNMLK_02889	NCAKBNJH_00048	NPGBFFIF_00525	FJIFHCJF_01786	CLPCAHCE_01688	GALIAGHB_00596	FPKPPGJL_00049	LKCHBGGI_00048	GHHCNHDM_01651	MOMMLLHH_02782	DOLKEENL_01387	NKLGJNMO_01248	EJCPDHLA_01015	LKCGLDPN_00049	GMOKCEHM_01100	FACAEEMJ_01229
uspC		Universal stress protein C	114	114	1	52	3459				428	428	428	2967_02694	3266_03066	3271_00936	3876_02439	FGLLNACG_02974	IBPNIEHO_00516	NDLPMKAP_00178	ABHIBDEF_00606	CLENMDMK_00996	OKPKJFCI_03596	GDONGAIO_03025	GEJGAKBB_00179	DMBJAFJD_00178	IFNAGHGF_00522	ADHKEBMM_00607	OGPHLCOI_01100	ONECDKKL_00474	DLAJAEDN_00180	DMFMJFDC_02609	HBBOCNCB_02627	LGIGNMLK_03457	NCAKBNJH_00178	NPGBFFIF_00656	FJIFHCJF_01916	CLPCAHCE_01818	GALIAGHB_00727	FPKPPGJL_00179	LKCHBGGI_00178	GHHCNHDM_01781	MOMMLLHH_02461	DOLKEENL_01517	NKLGJNMO_01378	EJCPDHLA_01145	LKCGLDPN_00179	GMOKCEHM_01231	FACAEEMJ_01360
mscS_1		Small-conductance mechanosensitive channel	114	114	1	52	6760				860	860	860	2967_02313	3266_01154	3271_01583	3876_01161	FGLLNACG_01036	IBPNIEHO_01521	NDLPMKAP_00691	ABHIBDEF_00177	CLENMDMK_03085	OKPKJFCI_00772	GDONGAIO_00354	GEJGAKBB_01516	DMBJAFJD_02060	IFNAGHGF_01116	ADHKEBMM_00177	OGPHLCOI_02286	ONECDKKL_01860	DLAJAEDN_01147	DMFMJFDC_00281	HBBOCNCB_00217	LGIGNMLK_00321	NCAKBNJH_01177	NPGBFFIF_01358	FJIFHCJF_00321	CLPCAHCE_00949	GALIAGHB_01680	FPKPPGJL_01717	LKCHBGGI_00698	GHHCNHDM_00220	MOMMLLHH_00178	DOLKEENL_01261	NKLGJNMO_00177	EJCPDHLA_00716	LKCGLDPN_01989	GMOKCEHM_02087	FACAEEMJ_03933
hisP		Histidine transport ATP-binding protein HisP	114	114	1	52	2129				773	773	773	2967_01935	3266_02525	3271_02489	3876_03880	FGLLNACG_02027	IBPNIEHO_03317	NDLPMKAP_02545	ABHIBDEF_02240	CLENMDMK_01525	OKPKJFCI_03173	GDONGAIO_03329	GEJGAKBB_02931	DMBJAFJD_00735	IFNAGHGF_02035	ADHKEBMM_02251	OGPHLCOI_00304	ONECDKKL_02945	DLAJAEDN_01688	DMFMJFDC_03018	HBBOCNCB_02208	LGIGNMLK_02253	NCAKBNJH_01762	NPGBFFIF_03546	FJIFHCJF_02000	CLPCAHCE_02217	GALIAGHB_02399	FPKPPGJL_02754	LKCHBGGI_01533	GHHCNHDM_02346	MOMMLLHH_02033	DOLKEENL_02709	NKLGJNMO_02073	EJCPDHLA_02564	LKCGLDPN_02515	GMOKCEHM_01547	FACAEEMJ_02225
coaA		Pantothenate kinase	114	114	1	52	1280				926	926	926	2967_04599	3266_04608	3271_04608	3876_04609	FGLLNACG_04666	IBPNIEHO_04377	NDLPMKAP_04350	ABHIBDEF_04400	CLENMDMK_04253	OKPKJFCI_04265	GDONGAIO_04293	GEJGAKBB_04559	DMBJAFJD_04398	IFNAGHGF_04240	ADHKEBMM_04398	OGPHLCOI_04714	ONECDKKL_04595	DLAJAEDN_04565	DMFMJFDC_04605	HBBOCNCB_04939	LGIGNMLK_04380	NCAKBNJH_04403	NPGBFFIF_04262	FJIFHCJF_04366	CLPCAHCE_04389	GALIAGHB_04586	FPKPPGJL_04392	LKCHBGGI_04385	GHHCNHDM_04344	MOMMLLHH_04389	DOLKEENL_04393	NKLGJNMO_04386	EJCPDHLA_04375	LKCGLDPN_04534	GMOKCEHM_04528	FACAEEMJ_04530
gsiD		Glutathione transport system permease protein GsiD	114	114	1	52	4061				911	911	911	2967_03298	3266_03737	3271_03417	3876_03060	FGLLNACG_02320	IBPNIEHO_02095	NDLPMKAP_02701	ABHIBDEF_02548	CLENMDMK_00415	OKPKJFCI_01930	GDONGAIO_01144	GEJGAKBB_03228	DMBJAFJD_02714	IFNAGHGF_02364	ADHKEBMM_02954	OGPHLCOI_02874	ONECDKKL_01598	DLAJAEDN_03138	DMFMJFDC_04072	HBBOCNCB_01672	LGIGNMLK_03623	NCAKBNJH_03008	NPGBFFIF_02717	FJIFHCJF_02608	CLPCAHCE_02373	GALIAGHB_03393	FPKPPGJL_02517	LKCHBGGI_02644	GHHCNHDM_02502	MOMMLLHH_03602	DOLKEENL_02472	NKLGJNMO_01836	EJCPDHLA_02825	LKCGLDPN_02970	GMOKCEHM_02971	FACAEEMJ_03367
nrdR		Transcriptional repressor NrdR	114	114	1	52	3150				449	449	449	2967_01201	3266_01881	3271_02005	3876_01830	FGLLNACG_01249	IBPNIEHO_00246	NDLPMKAP_01094	ABHIBDEF_01119	CLENMDMK_01205	OKPKJFCI_02490	GDONGAIO_01661	GEJGAKBB_00797	DMBJAFJD_01468	IFNAGHGF_00252	ADHKEBMM_01611	OGPHLCOI_01586	ONECDKKL_01362	DLAJAEDN_00862	DMFMJFDC_01086	HBBOCNCB_01252	LGIGNMLK_00820	NCAKBNJH_01506	NPGBFFIF_03266	FJIFHCJF_00818	CLPCAHCE_00679	GALIAGHB_01363	FPKPPGJL_01447	LKCHBGGI_01278	GHHCNHDM_00719	MOMMLLHH_02151	DOLKEENL_00308	NKLGJNMO_00676	EJCPDHLA_00107	LKCGLDPN_01112	GMOKCEHM_00249	FACAEEMJ_00850
nadD		Nicotinate-nucleotide adenylyltransferase	114	114	1	52	7565				650	650	650	2967_00925	3266_01605	3271_02281	3876_01554	FGLLNACG_02715	IBPNIEHO_00028	NDLPMKAP_00876	ABHIBDEF_00901	CLENMDMK_01694	OKPKJFCI_02663	GDONGAIO_02501	GEJGAKBB_00579	DMBJAFJD_01250	IFNAGHGF_00034	ADHKEBMM_01393	OGPHLCOI_03159	ONECDKKL_02720	DLAJAEDN_00644	DMFMJFDC_01399	HBBOCNCB_01035	LGIGNMLK_00602	NCAKBNJH_01288	NPGBFFIF_01837	FJIFHCJF_00600	CLPCAHCE_00461	GALIAGHB_01145	FPKPPGJL_01229	LKCHBGGI_01060	GHHCNHDM_00501	MOMMLLHH_00523	DOLKEENL_00090	NKLGJNMO_00458	EJCPDHLA_00325	LKCGLDPN_00894	GMOKCEHM_00031	FACAEEMJ_02878
ybgC		Acyl-CoA thioester hydrolase YbgC	114	114	1	52	7642				404	404	404	2967_00838	3266_01518	3271_02368	3876_01467	FGLLNACG_04156	IBPNIEHO_04035	NDLPMKAP_03977	ABHIBDEF_03908	CLENMDMK_03985	OKPKJFCI_04101	GDONGAIO_03846	GEJGAKBB_00492	DMBJAFJD_03776	IFNAGHGF_03832	ADHKEBMM_01306	OGPHLCOI_04267	ONECDKKL_03988	DLAJAEDN_00557	DMFMJFDC_04038	HBBOCNCB_04187	LGIGNMLK_03735	NCAKBNJH_03963	NPGBFFIF_03956	FJIFHCJF_03767	CLPCAHCE_03768	GALIAGHB_01058	FPKPPGJL_03619	LKCHBGGI_00973	GHHCNHDM_03962	MOMMLLHH_00436	DOLKEENL_00007	NKLGJNMO_03503	EJCPDHLA_00412	LKCGLDPN_04198	GMOKCEHM_04183	FACAEEMJ_04122
uhpB		Signal transduction histidine-protein kinase/phosphatase UhpB	114	114	1	52	1921				1502	1502	1502	2967_01675	3266_02047	3271_02803	3876_02352	FGLLNACG_00025	IBPNIEHO_03914	NDLPMKAP_02176	ABHIBDEF_04082	CLENMDMK_03230	OKPKJFCI_00830	GDONGAIO_03688	GEJGAKBB_01035	DMBJAFJD_04068	IFNAGHGF_04073	ADHKEBMM_04083	OGPHLCOI_03549	ONECDKKL_04186	DLAJAEDN_01808	DMFMJFDC_03840	HBBOCNCB_04111	LGIGNMLK_04027	NCAKBNJH_04066	NPGBFFIF_00980	FJIFHCJF_03961	CLPCAHCE_04030	GALIAGHB_04456	FPKPPGJL_03918	LKCHBGGI_04108	GHHCNHDM_04050	MOMMLLHH_03699	DOLKEENL_02834	NKLGJNMO_03798	EJCPDHLA_01475	LKCGLDPN_01243	GMOKCEHM_00380	FACAEEMJ_03476
group_5656		hypothetical protein	114	114	1	52	6740				299	299	299	2967_02293	3266_01134	3271_01603	3876_01181	FGLLNACG_01056	IBPNIEHO_01501	NDLPMKAP_00711	ABHIBDEF_00157	CLENMDMK_03065	OKPKJFCI_00752	GDONGAIO_00334	GEJGAKBB_01496	DMBJAFJD_02040	IFNAGHGF_01096	ADHKEBMM_00157	OGPHLCOI_02306	ONECDKKL_01840	DLAJAEDN_01127	DMFMJFDC_00261	HBBOCNCB_00197	LGIGNMLK_00301	NCAKBNJH_01157	NPGBFFIF_01378	FJIFHCJF_00301	CLPCAHCE_00929	GALIAGHB_01660	FPKPPGJL_01697	LKCHBGGI_00678	GHHCNHDM_00200	MOMMLLHH_00158	DOLKEENL_01241	NKLGJNMO_00157	EJCPDHLA_00696	LKCGLDPN_01969	GMOKCEHM_02067	FACAEEMJ_03913
wecD		dTDP-fucosamine acetyltransferase	114	114	1	53	45				677	677	677	2967_04422	3266_04285	3271_04259	3876_03997	FGLLNACG_03602	IBPNIEHO_04193	NDLPMKAP_03708	ABHIBDEF_04224	CLENMDMK_03454	OKPKJFCI_03720	GDONGAIO_02943	GEJGAKBB_03988	DMBJAFJD_03621	IFNAGHGF_03585	ADHKEBMM_03713	OGPHLCOI_04051	ONECDKKL_03447	DLAJAEDN_03978	DMFMJFDC_04228	HBBOCNCB_04457	LGIGNMLK_04249	NCAKBNJH_03810	NPGBFFIF_03843	FJIFHCJF_03391	CLPCAHCE_03547	GALIAGHB_04207	FPKPPGJL_03416	LKCHBGGI_03717	GHHCNHDM_03609	MOMMLLHH_04131	DOLKEENL_03898	NKLGJNMO_04095	EJCPDHLA_03873	LKCGLDPN_04044	GMOKCEHM_03890	FACAEEMJ_03772
slp		Outer membrane protein Slp	114	114	1	52	5196				581	581	581	2967_00772	3266_00819	3271_00819	3876_00054	FGLLNACG_02864	IBPNIEHO_00400	NDLPMKAP_00062	ABHIBDEF_00490	CLENMDMK_03334	OKPKJFCI_02921	GDONGAIO_01797	GEJGAKBB_00062	DMBJAFJD_00062	IFNAGHGF_00406	ADHKEBMM_00491	OGPHLCOI_00447	ONECDKKL_03341	DLAJAEDN_00063	DMFMJFDC_02267	HBBOCNCB_02934	LGIGNMLK_02903	NCAKBNJH_00062	NPGBFFIF_00539	FJIFHCJF_01800	CLPCAHCE_01702	GALIAGHB_00610	FPKPPGJL_00063	LKCHBGGI_00062	GHHCNHDM_01665	MOMMLLHH_02796	DOLKEENL_01401	NKLGJNMO_01262	EJCPDHLA_01029	LKCGLDPN_00063	GMOKCEHM_01114	FACAEEMJ_01243
group_5659		hypothetical protein	114	114	1	52	461				386	386	386	2967_03055	3266_03584	3271_03264	3876_04287	FGLLNACG_00615	IBPNIEHO_03718	NDLPMKAP_01995	ABHIBDEF_01833	CLENMDMK_03633	OKPKJFCI_02256	GDONGAIO_01262	GEJGAKBB_04232	DMBJAFJD_02175	IFNAGHGF_01231	ADHKEBMM_02385	OGPHLCOI_02588	ONECDKKL_04011	DLAJAEDN_04191	DMFMJFDC_03665	HBBOCNCB_01423	LGIGNMLK_01425	NCAKBNJH_02160	NPGBFFIF_03043	FJIFHCJF_01407	CLPCAHCE_01301	GALIAGHB_02807	FPKPPGJL_01832	LKCHBGGI_02119	GHHCNHDM_02120	MOMMLLHH_01249	DOLKEENL_01626	NKLGJNMO_01043	EJCPDHLA_02947	LKCGLDPN_02104	GMOKCEHM_02429	FACAEEMJ_04145
mtgA		Biosynthetic peptidoglycan transglycosylase	114	114	1	52	6393				728	728	728	2967_02056	3266_00897	3271_01839	3876_01418	FGLLNACG_03108	IBPNIEHO_03029	NDLPMKAP_03530	ABHIBDEF_03379	CLENMDMK_00785	OKPKJFCI_00485	GDONGAIO_00069	GEJGAKBB_03519	DMBJAFJD_03435	IFNAGHGF_02514	ADHKEBMM_03527	OGPHLCOI_03966	ONECDKKL_03201	DLAJAEDN_03784	DMFMJFDC_00025	HBBOCNCB_03157	LGIGNMLK_00066	NCAKBNJH_00922	NPGBFFIF_01643	FJIFHCJF_00066	CLPCAHCE_03183	GALIAGHB_03543	FPKPPGJL_03149	LKCHBGGI_02794	GHHCNHDM_03340	MOMMLLHH_01629	DOLKEENL_03536	NKLGJNMO_02662	EJCPDHLA_00460	LKCGLDPN_03120	GMOKCEHM_03596	FACAEEMJ_03230
rplV		50S ribosomal protein L22	114	114	1	52	1236				332	332	332	2967_04522	3266_02392	3271_04545	3876_02007	FGLLNACG_04506	IBPNIEHO_04307	NDLPMKAP_04258	ABHIBDEF_04315	CLENMDMK_04128	OKPKJFCI_04190	GDONGAIO_04098	GEJGAKBB_04483	DMBJAFJD_04340	IFNAGHGF_04280	ADHKEBMM_04325	OGPHLCOI_04597	ONECDKKL_04470	DLAJAEDN_04457	DMFMJFDC_04428	HBBOCNCB_04657	LGIGNMLK_04311	NCAKBNJH_04337	NPGBFFIF_04195	FJIFHCJF_04231	CLPCAHCE_04313	GALIAGHB_04551	FPKPPGJL_04306	LKCHBGGI_04306	GHHCNHDM_04259	MOMMLLHH_04254	DOLKEENL_04301	NKLGJNMO_04239	EJCPDHLA_04315	LKCGLDPN_04450	GMOKCEHM_04425	FACAEEMJ_04413
lipB		Octanoyltransferase	114	114	1	52	7555				641	641	641	2967_00935	3266_01615	3271_02271	3876_01564	FGLLNACG_02725	IBPNIEHO_00038	NDLPMKAP_00886	ABHIBDEF_00911	CLENMDMK_01704	OKPKJFCI_02673	GDONGAIO_02511	GEJGAKBB_00589	DMBJAFJD_01260	IFNAGHGF_00044	ADHKEBMM_01403	OGPHLCOI_03169	ONECDKKL_02730	DLAJAEDN_00654	DMFMJFDC_01409	HBBOCNCB_01045	LGIGNMLK_00612	NCAKBNJH_01298	NPGBFFIF_01847	FJIFHCJF_00610	CLPCAHCE_00471	GALIAGHB_01155	FPKPPGJL_01239	LKCHBGGI_01070	GHHCNHDM_00511	MOMMLLHH_00533	DOLKEENL_00100	NKLGJNMO_00468	EJCPDHLA_00315	LKCGLDPN_00904	GMOKCEHM_00041	FACAEEMJ_02888
spnQ		dTDP-4-dehydro-2,6-dideoxy-D-glucose 3-dehydratase	114	114	1	52	3759				1313	1313	1313	2967_02533	3266_02905	3271_01097	3876_02600	FGLLNACG_01737	IBPNIEHO_02564	NDLPMKAP_00339	ABHIBDEF_00767	CLENMDMK_01331	OKPKJFCI_02979	GDONGAIO_02206	GEJGAKBB_00340	DMBJAFJD_00339	IFNAGHGF_02843	ADHKEBMM_00768	OGPHLCOI_00876	ONECDKKL_00636	DLAJAEDN_00341	DMFMJFDC_01541	HBBOCNCB_01561	LGIGNMLK_01662	NCAKBNJH_00339	NPGBFFIF_00816	FJIFHCJF_01054	CLPCAHCE_01539	GALIAGHB_00888	FPKPPGJL_00340	LKCHBGGI_00338	GHHCNHDM_01462	MOMMLLHH_01067	DOLKEENL_01865	NKLGJNMO_01660	EJCPDHLA_01306	LKCGLDPN_00339	GMOKCEHM_02766	FACAEEMJ_01615
fliH		Flagellar assembly protein FliH	114	114	1	52	3498				707	707	707	2967_02652	3266_03024	3271_00978	3876_02481	FGLLNACG_02932	IBPNIEHO_00558	NDLPMKAP_00220	ABHIBDEF_00648	CLENMDMK_01037	OKPKJFCI_03555	GDONGAIO_03981	GEJGAKBB_00221	DMBJAFJD_00220	IFNAGHGF_00564	ADHKEBMM_00649	OGPHLCOI_01058	ONECDKKL_00516	DLAJAEDN_00222	DMFMJFDC_02567	HBBOCNCB_02585	LGIGNMLK_03779	NCAKBNJH_00220	NPGBFFIF_00697	FJIFHCJF_00935	CLPCAHCE_03914	GALIAGHB_00769	FPKPPGJL_00221	LKCHBGGI_00219	GHHCNHDM_01823	MOMMLLHH_02420	DOLKEENL_01559	NKLGJNMO_04293	EJCPDHLA_01186	LKCGLDPN_00220	GMOKCEHM_01273	FACAEEMJ_01402
flhD		Flagellar transcriptional regulator FlhD	114	114	1	52	3458				341	341	341	2967_02695	3266_03067	3271_00935	3876_02438	FGLLNACG_02975	IBPNIEHO_00515	NDLPMKAP_00177	ABHIBDEF_00605	CLENMDMK_00995	OKPKJFCI_03597	GDONGAIO_03024	GEJGAKBB_00178	DMBJAFJD_00177	IFNAGHGF_00521	ADHKEBMM_00606	OGPHLCOI_01101	ONECDKKL_00473	DLAJAEDN_00179	DMFMJFDC_02610	HBBOCNCB_02628	LGIGNMLK_03456	NCAKBNJH_00177	NPGBFFIF_00655	FJIFHCJF_01915	CLPCAHCE_01817	GALIAGHB_00726	FPKPPGJL_00178	LKCHBGGI_00177	GHHCNHDM_01780	MOMMLLHH_02462	DOLKEENL_01516	NKLGJNMO_01377	EJCPDHLA_01144	LKCGLDPN_00178	GMOKCEHM_01230	FACAEEMJ_01359
pstB		Phosphate import ATP-binding protein PstB	114	114	1	52	1996				773	773	773	2967_04068	3266_04422	3271_04401	3876_04214	FGLLNACG_03932	IBPNIEHO_03645	NDLPMKAP_03889	ABHIBDEF_03820	CLENMDMK_03509	OKPKJFCI_04003	GDONGAIO_03241	GEJGAKBB_00973	DMBJAFJD_03956	IFNAGHGF_03962	ADHKEBMM_03971	OGPHLCOI_03611	ONECDKKL_03628	DLAJAEDN_04043	DMFMJFDC_03285	HBBOCNCB_03848	LGIGNMLK_03504	NCAKBNJH_03875	NPGBFFIF_03898	FJIFHCJF_03603	CLPCAHCE_03680	GALIAGHB_04337	FPKPPGJL_03650	LKCHBGGI_03997	GHHCNHDM_03871	MOMMLLHH_03751	DOLKEENL_02896	NKLGJNMO_03252	EJCPDHLA_04084	LKCGLDPN_04107	GMOKCEHM_04095	FACAEEMJ_03835
udk		Uridine kinase	114	114	1	52	3726				641	641	641	2967_02501	3266_02873	3271_01129	3876_02632	FGLLNACG_01705	IBPNIEHO_02596	NDLPMKAP_00371	ABHIBDEF_00799	CLENMDMK_01363	OKPKJFCI_03011	GDONGAIO_02238	GEJGAKBB_00372	DMBJAFJD_00371	IFNAGHGF_02875	ADHKEBMM_00800	OGPHLCOI_00844	ONECDKKL_00668	DLAJAEDN_00373	DMFMJFDC_01573	HBBOCNCB_01529	LGIGNMLK_01694	NCAKBNJH_00371	NPGBFFIF_00848	FJIFHCJF_01086	CLPCAHCE_01571	GALIAGHB_00920	FPKPPGJL_00372	LKCHBGGI_00370	GHHCNHDM_01494	MOMMLLHH_01099	DOLKEENL_01897	NKLGJNMO_01692	EJCPDHLA_01338	LKCGLDPN_00371	GMOKCEHM_02798	FACAEEMJ_01647
pduA_2		Propanediol utilization protein PduA	114	114	1	52	3581				275	275	275	2967_02581	3266_02953	3271_01049	3876_02552	FGLLNACG_03997	IBPNIEHO_00629	NDLPMKAP_00291	ABHIBDEF_00719	CLENMDMK_01108	OKPKJFCI_03795	GDONGAIO_03506	GEJGAKBB_00292	DMBJAFJD_00291	IFNAGHGF_00635	ADHKEBMM_00720	OGPHLCOI_00987	ONECDKKL_00587	DLAJAEDN_00293	DMFMJFDC_03081	HBBOCNCB_03561	LGIGNMLK_01614	NCAKBNJH_00291	NPGBFFIF_00768	FJIFHCJF_01006	CLPCAHCE_01491	GALIAGHB_00840	FPKPPGJL_00292	LKCHBGGI_00290	GHHCNHDM_01414	MOMMLLHH_01019	DOLKEENL_01817	NKLGJNMO_01612	EJCPDHLA_01258	LKCGLDPN_00291	GMOKCEHM_01344	FACAEEMJ_03663
group_5671		hypothetical protein	114	114	1	52	6768				578	578	578	2967_02321	3266_01162	3271_01575	3876_01153	FGLLNACG_01028	IBPNIEHO_01529	NDLPMKAP_00683	ABHIBDEF_00185	CLENMDMK_03093	OKPKJFCI_00780	GDONGAIO_00362	GEJGAKBB_01524	DMBJAFJD_02068	IFNAGHGF_01124	ADHKEBMM_00185	OGPHLCOI_02278	ONECDKKL_01868	DLAJAEDN_01155	DMFMJFDC_00289	HBBOCNCB_00225	LGIGNMLK_00329	NCAKBNJH_01185	NPGBFFIF_01350	FJIFHCJF_00329	CLPCAHCE_00957	GALIAGHB_01688	FPKPPGJL_01725	LKCHBGGI_00706	GHHCNHDM_00228	MOMMLLHH_00186	DOLKEENL_01269	NKLGJNMO_00185	EJCPDHLA_00724	LKCGLDPN_01997	GMOKCEHM_02095	FACAEEMJ_03941
pdhR_2		Pyruvate dehydrogenase complex repressor	114	114	1	52	6743				749	749	749	2967_02296	3266_01137	3271_01600	3876_01178	FGLLNACG_01053	IBPNIEHO_01504	NDLPMKAP_00708	ABHIBDEF_00160	CLENMDMK_03068	OKPKJFCI_00755	GDONGAIO_00337	GEJGAKBB_01499	DMBJAFJD_02043	IFNAGHGF_01099	ADHKEBMM_00160	OGPHLCOI_02303	ONECDKKL_01843	DLAJAEDN_01130	DMFMJFDC_00264	HBBOCNCB_00200	LGIGNMLK_00304	NCAKBNJH_01160	NPGBFFIF_01375	FJIFHCJF_00304	CLPCAHCE_00932	GALIAGHB_01663	FPKPPGJL_01700	LKCHBGGI_00681	GHHCNHDM_00203	MOMMLLHH_00161	DOLKEENL_01244	NKLGJNMO_00160	EJCPDHLA_00699	LKCGLDPN_01972	GMOKCEHM_02070	FACAEEMJ_03916
group_5673		hypothetical protein	114	114	1	52	2375				941	941	941	2967_03841	3266_04079	3271_04053	3876_03679	FGLLNACG_02440	IBPNIEHO_03184	NDLPMKAP_02821	ABHIBDEF_03534	CLENMDMK_02288	OKPKJFCI_03363	GDONGAIO_02421	GEJGAKBB_03348	DMBJAFJD_03495	IFNAGHGF_03359	ADHKEBMM_03587	OGPHLCOI_03275	ONECDKKL_02204	DLAJAEDN_03259	DMFMJFDC_03996	HBBOCNCB_01792	LGIGNMLK_03167	NCAKBNJH_02504	NPGBFFIF_03487	FJIFHCJF_03265	CLPCAHCE_03338	GALIAGHB_03186	FPKPPGJL_03209	LKCHBGGI_03591	GHHCNHDM_02622	MOMMLLHH_01743	DOLKEENL_03691	NKLGJNMO_02921	EJCPDHLA_03363	LKCGLDPN_03234	GMOKCEHM_03091	FACAEEMJ_02625
lptB_2		Lipopolysaccharide export system ATP-binding protein LptB	114	114	1	52	6400				725	725	725	2967_02063	3266_00904	3271_01832	3876_01411	FGLLNACG_03101	IBPNIEHO_03022	NDLPMKAP_03523	ABHIBDEF_03372	CLENMDMK_00793	OKPKJFCI_00493	GDONGAIO_00077	GEJGAKBB_03526	DMBJAFJD_03428	IFNAGHGF_02521	ADHKEBMM_03520	OGPHLCOI_03959	ONECDKKL_03194	DLAJAEDN_03777	DMFMJFDC_00032	HBBOCNCB_03150	LGIGNMLK_00073	NCAKBNJH_00929	NPGBFFIF_01635	FJIFHCJF_00073	CLPCAHCE_03176	GALIAGHB_03550	FPKPPGJL_03142	LKCHBGGI_02801	GHHCNHDM_03333	MOMMLLHH_01636	DOLKEENL_03529	NKLGJNMO_02655	EJCPDHLA_00467	LKCGLDPN_03127	GMOKCEHM_03589	FACAEEMJ_03223
smg		Protein Smg	114	114	1	52	1205				473	473	473	2967_04553	3266_02423	3271_04576	3876_01976	FGLLNACG_04475	IBPNIEHO_04276	NDLPMKAP_04227	ABHIBDEF_04284	CLENMDMK_04097	OKPKJFCI_04159	GDONGAIO_04067	GEJGAKBB_04451	DMBJAFJD_04309	IFNAGHGF_04249	ADHKEBMM_04294	OGPHLCOI_04566	ONECDKKL_04439	DLAJAEDN_04425	DMFMJFDC_04397	HBBOCNCB_04626	LGIGNMLK_04280	NCAKBNJH_04306	NPGBFFIF_04164	FJIFHCJF_04200	CLPCAHCE_04282	GALIAGHB_04519	FPKPPGJL_04275	LKCHBGGI_04275	GHHCNHDM_04228	MOMMLLHH_04223	DOLKEENL_04270	NKLGJNMO_04208	EJCPDHLA_04284	LKCGLDPN_04418	GMOKCEHM_04393	FACAEEMJ_04381
group_5676		hypothetical protein	114	114	1	52	887			Hypothetical protein with no hits to refseq/uniprot/clusters/cdd/tigrfams/pfam overlapping another protein with hits	179	179	179	2967_01749	3266_02711	3271_02675	3876_02792	FGLLNACG_03695	IBPNIEHO_02731	NDLPMKAP_03120	ABHIBDEF_03180	CLENMDMK_03186	OKPKJFCI_02079	GDONGAIO_02765	GEJGAKBB_03700	DMBJAFJD_00548	IFNAGHGF_03010	ADHKEBMM_03228	OGPHLCOI_00067	ONECDKKL_02663	DLAJAEDN_01502	DMFMJFDC_02826	HBBOCNCB_02753	LGIGNMLK_03013	NCAKBNJH_03411	NPGBFFIF_02866	FJIFHCJF_03014	CLPCAHCE_02776	GALIAGHB_03724	FPKPPGJL_03045	LKCHBGGI_03335	GHHCNHDM_02921	MOMMLLHH_02589	DOLKEENL_03126	NKLGJNMO_02364	EJCPDHLA_03692	LKCGLDPN_03441	GMOKCEHM_03298	FACAEEMJ_01059
group_5677		hypothetical protein	114	114	1	52	2151				374	374	374	2967_01913	3266_02547	3271_02511	3876_02956	FGLLNACG_02005	IBPNIEHO_03295	NDLPMKAP_02523	ABHIBDEF_02218	CLENMDMK_01503	OKPKJFCI_03151	GDONGAIO_03307	GEJGAKBB_02909	DMBJAFJD_00713	IFNAGHGF_02013	ADHKEBMM_02229	OGPHLCOI_00282	ONECDKKL_02967	DLAJAEDN_01666	DMFMJFDC_02996	HBBOCNCB_02186	LGIGNMLK_02231	NCAKBNJH_01740	NPGBFFIF_03524	FJIFHCJF_01978	CLPCAHCE_02195	GALIAGHB_02377	FPKPPGJL_02732	LKCHBGGI_01511	GHHCNHDM_02324	MOMMLLHH_02011	DOLKEENL_02687	NKLGJNMO_02051	EJCPDHLA_02542	LKCGLDPN_02493	GMOKCEHM_01525	FACAEEMJ_02203
group_5678		hypothetical protein	114	114	1	52	5831				665	665	665	2967_00466	3266_00514	3271_00514	3876_00360	FGLLNACG_00892	IBPNIEHO_00781	NDLPMKAP_01495	ABHIBDEF_01771	CLENMDMK_01805	OKPKJFCI_00237	GDONGAIO_00626	GEJGAKBB_02435	DMBJAFJD_01071	IFNAGHGF_00915	ADHKEBMM_01943	OGPHLCOI_00751	ONECDKKL_00267	DLAJAEDN_02760	DMFMJFDC_00767	HBBOCNCB_00981	LGIGNMLK_01152	NCAKBNJH_02098	NPGBFFIF_00237	FJIFHCJF_04057	CLPCAHCE_02998	GALIAGHB_02745	FPKPPGJL_00680	LKCHBGGI_03146	GHHCNHDM_01340	MOMMLLHH_00962	DOLKEENL_00641	NKLGJNMO_04153	EJCPDHLA_02052	LKCGLDPN_01787	GMOKCEHM_01885	FACAEEMJ_00243
tsx		Nucleoside-specific channel-forming protein Tsx	114	114	1	52	3148				863	863	863	2967_01203	3266_01883	3271_02003	3876_01832	FGLLNACG_01251	IBPNIEHO_00248	NDLPMKAP_01096	ABHIBDEF_01121	CLENMDMK_01207	OKPKJFCI_02492	GDONGAIO_01663	GEJGAKBB_00799	DMBJAFJD_01470	IFNAGHGF_00254	ADHKEBMM_01613	OGPHLCOI_01588	ONECDKKL_01364	DLAJAEDN_00864	DMFMJFDC_01088	HBBOCNCB_01254	LGIGNMLK_00822	NCAKBNJH_01508	NPGBFFIF_03268	FJIFHCJF_00820	CLPCAHCE_00681	GALIAGHB_01365	FPKPPGJL_01449	LKCHBGGI_01280	GHHCNHDM_00721	MOMMLLHH_02153	DOLKEENL_00310	NKLGJNMO_00678	EJCPDHLA_00105	LKCGLDPN_01114	GMOKCEHM_00251	FACAEEMJ_00852
iclR		Transcriptional repressor IclR	114	114	1	52	103				824	824	824	2967_03883	3266_03135	3271_03942	3876_04064	FGLLNACG_03894	IBPNIEHO_03608	NDLPMKAP_03852	ABHIBDEF_04001	CLENMDMK_03891	OKPKJFCI_03968	GDONGAIO_03203	GEJGAKBB_04082	DMBJAFJD_03919	IFNAGHGF_01960	ADHKEBMM_03934	OGPHLCOI_02965	ONECDKKL_04365	DLAJAEDN_04146	DMFMJFDC_04213	HBBOCNCB_03668	LGIGNMLK_02217	NCAKBNJH_02941	NPGBFFIF_04038	FJIFHCJF_02542	CLPCAHCE_03479	GALIAGHB_04300	FPKPPGJL_03560	LKCHBGGI_02577	GHHCNHDM_03834	MOMMLLHH_04035	DOLKEENL_02405	NKLGJNMO_03059	EJCPDHLA_04047	LKCGLDPN_02790	GMOKCEHM_04058	FACAEEMJ_02470
rsxA		Ion-translocating oxidoreductase complex subunit A	114	114	1	52	5900				581	581	581	2967_00403	3266_00451	3271_00451	3876_00423	FGLLNACG_00955	IBPNIEHO_00843	NDLPMKAP_01557	ABHIBDEF_03663	CLENMDMK_01868	OKPKJFCI_00174	GDONGAIO_00563	GEJGAKBB_02497	DMBJAFJD_01133	IFNAGHGF_03743	ADHKEBMM_02005	OGPHLCOI_01932	ONECDKKL_00330	DLAJAEDN_03581	DMFMJFDC_02403	HBBOCNCB_03487	LGIGNMLK_02804	NCAKBNJH_03520	NPGBFFIF_00174	FJIFHCJF_03678	CLPCAHCE_03060	GALIAGHB_00510	FPKPPGJL_00742	LKCHBGGI_03208	GHHCNHDM_03030	MOMMLLHH_02698	DOLKEENL_00703	NKLGJNMO_04199	EJCPDHLA_02114	LKCGLDPN_03550	GMOKCEHM_03793	FACAEEMJ_00305
rimK		Ribosomal protein S6--L-glutamate ligase	114	114	1	52	4089				902	902	902	2967_03324	3266_03711	3271_03391	3876_03086	FGLLNACG_02294	IBPNIEHO_02068	NDLPMKAP_02675	ABHIBDEF_02522	CLENMDMK_00398	OKPKJFCI_01913	GDONGAIO_01127	GEJGAKBB_03202	DMBJAFJD_02688	IFNAGHGF_02338	ADHKEBMM_02928	OGPHLCOI_02848	ONECDKKL_01572	DLAJAEDN_03112	DMFMJFDC_04098	HBBOCNCB_01645	LGIGNMLK_03649	NCAKBNJH_02982	NPGBFFIF_02700	FJIFHCJF_02582	CLPCAHCE_02347	GALIAGHB_03367	FPKPPGJL_02491	LKCHBGGI_02618	GHHCNHDM_02476	MOMMLLHH_03628	DOLKEENL_02446	NKLGJNMO_01810	EJCPDHLA_02799	LKCGLDPN_02943	GMOKCEHM_02945	FACAEEMJ_04206
def		Peptide deformylase	114	114	1	52	1207				509	509	509	2967_04551	3266_02421	3271_04574	3876_01978	FGLLNACG_04477	IBPNIEHO_04278	NDLPMKAP_04229	ABHIBDEF_04286	CLENMDMK_04099	OKPKJFCI_04161	GDONGAIO_04069	GEJGAKBB_04454	DMBJAFJD_04311	IFNAGHGF_04251	ADHKEBMM_04296	OGPHLCOI_04568	ONECDKKL_04441	DLAJAEDN_04428	DMFMJFDC_04399	HBBOCNCB_04628	LGIGNMLK_04282	NCAKBNJH_04308	NPGBFFIF_04166	FJIFHCJF_04202	CLPCAHCE_04284	GALIAGHB_04522	FPKPPGJL_04277	LKCHBGGI_04277	GHHCNHDM_04230	MOMMLLHH_04225	DOLKEENL_04272	NKLGJNMO_04210	EJCPDHLA_04286	LKCGLDPN_04421	GMOKCEHM_04396	FACAEEMJ_04384
fdhE		Protein FdhE	114	114	1	52	2381				929	929	929	2967_03835	3266_04073	3271_04047	3876_03685	FGLLNACG_02446	IBPNIEHO_03190	NDLPMKAP_02827	ABHIBDEF_03540	CLENMDMK_02284	OKPKJFCI_03359	GDONGAIO_02417	GEJGAKBB_03354	DMBJAFJD_03501	IFNAGHGF_03365	ADHKEBMM_03593	OGPHLCOI_03281	ONECDKKL_02210	DLAJAEDN_03265	DMFMJFDC_04002	HBBOCNCB_01798	LGIGNMLK_03173	NCAKBNJH_02510	NPGBFFIF_03483	FJIFHCJF_03271	CLPCAHCE_03344	GALIAGHB_03192	FPKPPGJL_03215	LKCHBGGI_03597	GHHCNHDM_02628	MOMMLLHH_01749	DOLKEENL_03697	NKLGJNMO_02927	EJCPDHLA_03369	LKCGLDPN_03240	GMOKCEHM_03097	FACAEEMJ_02631
group_5685		hypothetical protein	114	114	1	52	6829				470	470	470	2967_02381	3266_01222	3271_01515	3876_01093	FGLLNACG_00968	IBPNIEHO_01110	NDLPMKAP_00623	ABHIBDEF_00245	CLENMDMK_00705	OKPKJFCI_01735	GDONGAIO_03395	GEJGAKBB_01584	DMBJAFJD_02128	IFNAGHGF_01184	ADHKEBMM_00245	OGPHLCOI_02218	ONECDKKL_01232	DLAJAEDN_01215	DMFMJFDC_02491	HBBOCNCB_00285	LGIGNMLK_00389	NCAKBNJH_01245	NPGBFFIF_02518	FJIFHCJF_00389	CLPCAHCE_01017	GALIAGHB_01748	FPKPPGJL_01785	LKCHBGGI_00766	GHHCNHDM_00288	MOMMLLHH_00246	DOLKEENL_01329	NKLGJNMO_00245	EJCPDHLA_00784	LKCGLDPN_02057	GMOKCEHM_02155	FACAEEMJ_04016
mgsA		Methylglyoxal synthase	114	114	1	52	3902				458	458	458	2967_00024	3266_00072	3271_00072	3876_03947	FGLLNACG_02197	IBPNIEHO_01655	NDLPMKAP_01664	ABHIBDEF_01237	CLENMDMK_00288	OKPKJFCI_01803	GDONGAIO_01017	GEJGAKBB_01841	DMBJAFJD_01589	IFNAGHGF_03880	ADHKEBMM_01004	OGPHLCOI_02029	ONECDKKL_03250	DLAJAEDN_02166	DMFMJFDC_00844	HBBOCNCB_02502	LGIGNMLK_03333	NCAKBNJH_00603	NPGBFFIF_02590	FJIFHCJF_03517	CLPCAHCE_00136	GALIAGHB_00073	FPKPPGJL_00961	LKCHBGGI_03842	GHHCNHDM_03660	MOMMLLHH_03247	DOLKEENL_00790	NKLGJNMO_03166	EJCPDHLA_03924	LKCGLDPN_00512	GMOKCEHM_00754	FACAEEMJ_00414
manX		PTS system mannose-specific EIIAB component	114	114	1	52	5186				968	968	968	2967_00782	3266_00829	3271_00829	3876_00044	FGLLNACG_02874	IBPNIEHO_00410	NDLPMKAP_00072	ABHIBDEF_00500	CLENMDMK_03344	OKPKJFCI_02931	GDONGAIO_01787	GEJGAKBB_00072	DMBJAFJD_00072	IFNAGHGF_00416	ADHKEBMM_00501	OGPHLCOI_00437	ONECDKKL_03351	DLAJAEDN_00073	DMFMJFDC_02277	HBBOCNCB_02944	LGIGNMLK_02913	NCAKBNJH_00072	NPGBFFIF_00549	FJIFHCJF_01810	CLPCAHCE_01712	GALIAGHB_00620	FPKPPGJL_00073	LKCHBGGI_00072	GHHCNHDM_01675	MOMMLLHH_02806	DOLKEENL_01411	NKLGJNMO_01272	EJCPDHLA_01039	LKCGLDPN_00073	GMOKCEHM_01124	FACAEEMJ_01253
yhbE		putative inner membrane transporter YhbE	114	114	1	52	6417				965	965	965	2967_02080	3266_00921	3271_01815	3876_01394	FGLLNACG_03084	IBPNIEHO_03005	NDLPMKAP_03506	ABHIBDEF_03355	CLENMDMK_00810	OKPKJFCI_00510	GDONGAIO_00094	GEJGAKBB_03543	DMBJAFJD_03411	IFNAGHGF_02538	ADHKEBMM_03503	OGPHLCOI_03942	ONECDKKL_03177	DLAJAEDN_03760	DMFMJFDC_00049	HBBOCNCB_03133	LGIGNMLK_00090	NCAKBNJH_00946	NPGBFFIF_01618	FJIFHCJF_00090	CLPCAHCE_03159	GALIAGHB_03567	FPKPPGJL_03125	LKCHBGGI_02818	GHHCNHDM_03316	MOMMLLHH_01653	DOLKEENL_03512	NKLGJNMO_02638	EJCPDHLA_00484	LKCGLDPN_03144	GMOKCEHM_03572	FACAEEMJ_03206
ynfD		putative protein YnfD	114	114	1	52	5854				305	305	305	2967_00444	3266_00492	3271_00492	3876_00382	FGLLNACG_00914	IBPNIEHO_00803	NDLPMKAP_01517	ABHIBDEF_01793	CLENMDMK_01827	OKPKJFCI_00215	GDONGAIO_00604	GEJGAKBB_02457	DMBJAFJD_01093	IFNAGHGF_00937	ADHKEBMM_01965	OGPHLCOI_00773	ONECDKKL_00289	DLAJAEDN_02782	DMFMJFDC_00789	HBBOCNCB_01003	LGIGNMLK_01174	NCAKBNJH_02120	NPGBFFIF_00215	FJIFHCJF_04079	CLPCAHCE_03020	GALIAGHB_02767	FPKPPGJL_00702	LKCHBGGI_03168	GHHCNHDM_01362	MOMMLLHH_00984	DOLKEENL_00663	NKLGJNMO_04175	EJCPDHLA_02074	LKCGLDPN_01809	GMOKCEHM_01907	FACAEEMJ_00265
cueR		HTH-type transcriptional regulator CueR	114	114	1	52	3237				416	416	416	2967_01117	3266_01797	3271_02089	3876_01746	FGLLNACG_03240	IBPNIEHO_00162	NDLPMKAP_01010	ABHIBDEF_01035	CLENMDMK_03739	OKPKJFCI_02798	GDONGAIO_03564	GEJGAKBB_00713	DMBJAFJD_01384	IFNAGHGF_00168	ADHKEBMM_01527	OGPHLCOI_01503	ONECDKKL_03879	DLAJAEDN_00778	DMFMJFDC_01533	HBBOCNCB_01169	LGIGNMLK_00736	NCAKBNJH_01422	NPGBFFIF_01972	FJIFHCJF_00734	CLPCAHCE_00595	GALIAGHB_01279	FPKPPGJL_01363	LKCHBGGI_01194	GHHCNHDM_00635	MOMMLLHH_00657	DOLKEENL_00224	NKLGJNMO_00592	EJCPDHLA_00191	LKCGLDPN_01028	GMOKCEHM_00165	FACAEEMJ_00766
bamD		Outer membrane protein assembly factor BamD	114	114	1	52	7131				737	737	737	2967_04033	3266_04388	3271_04362	3876_00741	FGLLNACG_03704	IBPNIEHO_02859	NDLPMKAP_03360	ABHIBDEF_03209	CLENMDMK_04160	OKPKJFCI_01476	GDONGAIO_04160	GEJGAKBB_04252	DMBJAFJD_03265	IFNAGHGF_03138	ADHKEBMM_03355	OGPHLCOI_04081	ONECDKKL_02803	DLAJAEDN_04262	DMFMJFDC_03324	HBBOCNCB_03756	LGIGNMLK_03862	NCAKBNJH_03658	NPGBFFIF_02260	FJIFHCJF_03043	CLPCAHCE_02904	GALIAGHB_03945	FPKPPGJL_03854	LKCHBGGI_03463	GHHCNHDM_03170	MOMMLLHH_03380	DOLKEENL_03366	NKLGJNMO_02492	EJCPDHLA_03721	LKCGLDPN_03689	GMOKCEHM_03426	FACAEEMJ_03060
iscA		Iron-binding protein IscA	114	114	1	52	881				323	323	323	2967_01743	3266_02717	3271_02681	3876_02786	FGLLNACG_03689	IBPNIEHO_02725	NDLPMKAP_03114	ABHIBDEF_03174	CLENMDMK_03180	OKPKJFCI_02073	GDONGAIO_02759	GEJGAKBB_03694	DMBJAFJD_00542	IFNAGHGF_03004	ADHKEBMM_03222	OGPHLCOI_00061	ONECDKKL_02657	DLAJAEDN_01496	DMFMJFDC_02820	HBBOCNCB_02747	LGIGNMLK_03007	NCAKBNJH_03405	NPGBFFIF_02860	FJIFHCJF_03008	CLPCAHCE_02770	GALIAGHB_03718	FPKPPGJL_03039	LKCHBGGI_03329	GHHCNHDM_02915	MOMMLLHH_02583	DOLKEENL_03120	NKLGJNMO_02358	EJCPDHLA_03686	LKCGLDPN_03435	GMOKCEHM_03292	FACAEEMJ_01053
ybjJ		Inner membrane protein YbjJ	114	114	1	52	4082				1211	1211	1211	2967_03317	3266_03718	3271_03398	3876_03079	FGLLNACG_02301	IBPNIEHO_02075	NDLPMKAP_02682	ABHIBDEF_02529	CLENMDMK_00405	OKPKJFCI_01920	GDONGAIO_01134	GEJGAKBB_03209	DMBJAFJD_02695	IFNAGHGF_02345	ADHKEBMM_02935	OGPHLCOI_02855	ONECDKKL_01579	DLAJAEDN_03119	DMFMJFDC_04091	HBBOCNCB_01652	LGIGNMLK_03642	NCAKBNJH_02989	NPGBFFIF_02707	FJIFHCJF_02589	CLPCAHCE_02354	GALIAGHB_03374	FPKPPGJL_02498	LKCHBGGI_02625	GHHCNHDM_02483	MOMMLLHH_03621	DOLKEENL_02453	NKLGJNMO_01817	EJCPDHLA_02806	LKCGLDPN_02950	GMOKCEHM_02952	FACAEEMJ_04199
group_5694		hypothetical protein	114	114	1	52	1303				2087	2087	2087	2967_01362	3266_02360	3271_04525	3876_02039	FGLLNACG_00336	IBPNIEHO_01323	NDLPMKAP_04211	ABHIBDEF_02151	CLENMDMK_00233	OKPKJFCI_01131	GDONGAIO_00973	GEJGAKBB_04435	DMBJAFJD_04293	IFNAGHGF_01779	ADHKEBMM_02703	OGPHLCOI_04510	ONECDKKL_04423	DLAJAEDN_02121	DMFMJFDC_04316	HBBOCNCB_04610	LGIGNMLK_01336	NCAKBNJH_04290	NPGBFFIF_01281	FJIFHCJF_01717	CLPCAHCE_04234	GALIAGHB_02215	FPKPPGJL_04259	LKCHBGGI_02437	GHHCNHDM_04211	MOMMLLHH_04207	DOLKEENL_04254	NKLGJNMO_01560	EJCPDHLA_01788	LKCGLDPN_04402	GMOKCEHM_04377	FACAEEMJ_01590
group_5695		hypothetical protein	114	114	1	52	1440				2060	2060	2060	2967_01496	3266_02226	3271_02982	3876_02173	FGLLNACG_00203	IBPNIEHO_01189	NDLPMKAP_02354	ABHIBDEF_02017	CLENMDMK_00106	OKPKJFCI_01004	GDONGAIO_00846	GEJGAKBB_01214	DMBJAFJD_02358	IFNAGHGF_01645	ADHKEBMM_02569	OGPHLCOI_01305	ONECDKKL_00926	DLAJAEDN_01987	DMFMJFDC_01244	HBBOCNCB_00619	LGIGNMLK_01202	NCAKBNJH_02344	NPGBFFIF_01154	FJIFHCJF_01583	CLPCAHCE_01860	GALIAGHB_02081	FPKPPGJL_02181	LKCHBGGI_02303	GHHCNHDM_00975	MOMMLLHH_01439	DOLKEENL_01991	NKLGJNMO_01426	EJCPDHLA_01653	LKCGLDPN_01421	GMOKCEHM_00558	FACAEEMJ_01456
csgE		Curli production assembly/transport component CsgE	114	114	1	52	4621				395	395	395	2967_00087	3266_00135	3271_00135	3876_03884	FGLLNACG_02259	IBPNIEHO_01717	NDLPMKAP_01727	ABHIBDEF_01300	CLENMDMK_04244	OKPKJFCI_04253	GDONGAIO_04284	GEJGAKBB_01904	DMBJAFJD_01652	IFNAGHGF_04364	ADHKEBMM_01067	OGPHLCOI_02091	ONECDKKL_03020	DLAJAEDN_02229	DMFMJFDC_00906	HBBOCNCB_03189	LGIGNMLK_01770	NCAKBNJH_00666	NPGBFFIF_04256	FJIFHCJF_04336	CLPCAHCE_00199	GALIAGHB_00136	FPKPPGJL_01024	LKCHBGGI_01636	GHHCNHDM_01852	MOMMLLHH_01854	DOLKEENL_00853	NKLGJNMO_03294	EJCPDHLA_03474	LKCGLDPN_00575	GMOKCEHM_00817	FACAEEMJ_00477
ompR		Transcriptional regulatory protein OmpR	114	114	1	52	1338				719	719	719	2967_01396	3266_02326	3271_03082	3876_02073	FGLLNACG_00302	IBPNIEHO_01289	NDLPMKAP_02454	ABHIBDEF_02117	CLENMDMK_00199	OKPKJFCI_01097	GDONGAIO_00939	GEJGAKBB_01314	DMBJAFJD_02458	IFNAGHGF_01745	ADHKEBMM_02669	OGPHLCOI_01404	ONECDKKL_01026	DLAJAEDN_02087	DMFMJFDC_01344	HBBOCNCB_00718	LGIGNMLK_01302	NCAKBNJH_02444	NPGBFFIF_01247	FJIFHCJF_01683	CLPCAHCE_01960	GALIAGHB_02181	FPKPPGJL_02281	LKCHBGGI_02403	GHHCNHDM_01075	MOMMLLHH_01540	DOLKEENL_02091	NKLGJNMO_01526	EJCPDHLA_01754	LKCGLDPN_01521	GMOKCEHM_00658	FACAEEMJ_01556
ymdB		O-acetyl-ADP-ribose deacetylase	114	114	1	52	4627				539	539	539	2967_00093	3266_00141	3271_00141	3876_00733	FGLLNACG_03339	IBPNIEHO_01723	NDLPMKAP_01733	ABHIBDEF_01306	CLENMDMK_02321	OKPKJFCI_03396	GDONGAIO_02787	GEJGAKBB_01910	DMBJAFJD_01658	IFNAGHGF_01394	ADHKEBMM_01073	OGPHLCOI_02097	ONECDKKL_03026	DLAJAEDN_02235	DMFMJFDC_00912	HBBOCNCB_03195	LGIGNMLK_01776	NCAKBNJH_00672	NPGBFFIF_03642	FJIFHCJF_02101	CLPCAHCE_00205	GALIAGHB_00142	FPKPPGJL_01030	LKCHBGGI_01642	GHHCNHDM_01858	MOMMLLHH_01860	DOLKEENL_00859	NKLGJNMO_03300	EJCPDHLA_03480	LKCGLDPN_00581	GMOKCEHM_00823	FACAEEMJ_00483
yajC		Sec translocon accessory complex subunit YajC	114	114	1	52	3143				332	332	332	2967_01208	3266_01888	3271_01998	3876_01837	FGLLNACG_01256	IBPNIEHO_00253	NDLPMKAP_01101	ABHIBDEF_01126	CLENMDMK_01214	OKPKJFCI_02499	GDONGAIO_01670	GEJGAKBB_00804	DMBJAFJD_01475	IFNAGHGF_00259	ADHKEBMM_01618	OGPHLCOI_01593	ONECDKKL_01369	DLAJAEDN_00869	DMFMJFDC_01093	HBBOCNCB_01259	LGIGNMLK_00827	NCAKBNJH_01513	NPGBFFIF_03275	FJIFHCJF_00825	CLPCAHCE_00686	GALIAGHB_01370	FPKPPGJL_01454	LKCHBGGI_01285	GHHCNHDM_00726	MOMMLLHH_02158	DOLKEENL_00315	NKLGJNMO_00683	EJCPDHLA_00100	LKCGLDPN_01119	GMOKCEHM_00256	FACAEEMJ_00857
yjjG		Pyrimidine 5'-nucleotidase YjjG	114	114	1	52	735				680	680	680	2967_03640	3266_03918	3271_03728	3876_03442	FGLLNACG_00361	IBPNIEHO_02852	NDLPMKAP_03353	ABHIBDEF_02432	CLENMDMK_02022	OKPKJFCI_01240	GDONGAIO_02157	GEJGAKBB_02676	DMBJAFJD_03258	IFNAGHGF_03131	ADHKEBMM_03348	OGPHLCOI_03884	ONECDKKL_01971	DLAJAEDN_03022	DMFMJFDC_00533	HBBOCNCB_02874	LGIGNMLK_02042	NCAKBNJH_03651	NPGBFFIF_01757	FJIFHCJF_02367	CLPCAHCE_02897	GALIAGHB_03938	FPKPPGJL_02400	LKCHBGGI_03456	GHHCNHDM_03163	MOMMLLHH_02939	DOLKEENL_03359	NKLGJNMO_02485	EJCPDHLA_02213	LKCGLDPN_03682	GMOKCEHM_03419	FACAEEMJ_03053
pncC_1		Nicotinamide-nucleotide amidohydrolase PncC	114	114	1	52	5839				527	527	527	2967_00458	3266_00506	3271_00506	3876_00368	FGLLNACG_00900	IBPNIEHO_00789	NDLPMKAP_01503	ABHIBDEF_01779	CLENMDMK_01813	OKPKJFCI_00229	GDONGAIO_00618	GEJGAKBB_02443	DMBJAFJD_01079	IFNAGHGF_00923	ADHKEBMM_01951	OGPHLCOI_00759	ONECDKKL_00275	DLAJAEDN_02768	DMFMJFDC_00775	HBBOCNCB_00989	LGIGNMLK_01160	NCAKBNJH_02106	NPGBFFIF_00229	FJIFHCJF_04065	CLPCAHCE_03006	GALIAGHB_02753	FPKPPGJL_00688	LKCHBGGI_03154	GHHCNHDM_01348	MOMMLLHH_00970	DOLKEENL_00649	NKLGJNMO_04161	EJCPDHLA_02060	LKCGLDPN_01795	GMOKCEHM_01893	FACAEEMJ_00251
menA		1,4-dihydroxy-2-naphthoate octaprenyltransferase	114	114	1	52	2293				929	929	929	2967_03777	3266_04015	3271_03989	3876_03743	FGLLNACG_02504	IBPNIEHO_03450	NDLPMKAP_02885	ABHIBDEF_03741	CLENMDMK_02227	OKPKJFCI_03302	GDONGAIO_02360	GEJGAKBB_03412	DMBJAFJD_03683	IFNAGHGF_03647	ADHKEBMM_03775	OGPHLCOI_03339	ONECDKKL_02268	DLAJAEDN_03323	DMFMJFDC_02719	HBBOCNCB_01856	LGIGNMLK_03269	NCAKBNJH_02610	NPGBFFIF_03426	FJIFHCJF_03453	CLPCAHCE_03609	GALIAGHB_03293	FPKPPGJL_03315	LKCHBGGI_03778	GHHCNHDM_02686	MOMMLLHH_01807	DOLKEENL_03797	NKLGJNMO_03102	EJCPDHLA_03427	LKCGLDPN_03298	GMOKCEHM_03155	FACAEEMJ_02689
rpmF		50S ribosomal protein L32	114	114	1	52	4673				173	173	173	2967_00137	3266_00185	3271_00185	3876_00689	FGLLNACG_03383	IBPNIEHO_01767	NDLPMKAP_01777	ABHIBDEF_01350	CLENMDMK_02363	OKPKJFCI_03438	GDONGAIO_02829	GEJGAKBB_01954	DMBJAFJD_01702	IFNAGHGF_01438	ADHKEBMM_01117	OGPHLCOI_02141	ONECDKKL_03070	DLAJAEDN_02279	DMFMJFDC_00956	HBBOCNCB_03240	LGIGNMLK_01820	NCAKBNJH_00716	NPGBFFIF_03684	FJIFHCJF_02145	CLPCAHCE_00249	GALIAGHB_00186	FPKPPGJL_01074	LKCHBGGI_01686	GHHCNHDM_01902	MOMMLLHH_01904	DOLKEENL_00903	NKLGJNMO_03344	EJCPDHLA_03524	LKCGLDPN_00625	GMOKCEHM_00867	FACAEEMJ_00527
group_5704		hypothetical protein	114	114	1	52	7556				263	263	263	2967_00934	3266_01614	3271_02272	3876_01563	FGLLNACG_02724	IBPNIEHO_00037	NDLPMKAP_00885	ABHIBDEF_00910	CLENMDMK_01703	OKPKJFCI_02672	GDONGAIO_02510	GEJGAKBB_00588	DMBJAFJD_01259	IFNAGHGF_00043	ADHKEBMM_01402	OGPHLCOI_03168	ONECDKKL_02729	DLAJAEDN_00653	DMFMJFDC_01408	HBBOCNCB_01044	LGIGNMLK_00611	NCAKBNJH_01297	NPGBFFIF_01846	FJIFHCJF_00609	CLPCAHCE_00470	GALIAGHB_01154	FPKPPGJL_01238	LKCHBGGI_01069	GHHCNHDM_00510	MOMMLLHH_00532	DOLKEENL_00099	NKLGJNMO_00467	EJCPDHLA_00316	LKCGLDPN_00903	GMOKCEHM_00040	FACAEEMJ_02887
eutK		Ethanolamine utilization protein EutK	114	114	1	52	1026				494	494	494	2967_01829	3266_02631	3271_02595	3876_02872	FGLLNACG_03189	IBPNIEHO_03110	NDLPMKAP_03611	ABHIBDEF_03460	CLENMDMK_02514	OKPKJFCI_02159	GDONGAIO_02011	GEJGAKBB_03782	DMBJAFJD_00628	IFNAGHGF_03286	ADHKEBMM_02145	OGPHLCOI_00199	ONECDKKL_02417	DLAJAEDN_01582	DMFMJFDC_01769	HBBOCNCB_02144	LGIGNMLK_03095	NCAKBNJH_01655	NPGBFFIF_02946	FJIFHCJF_03191	CLPCAHCE_03264	GALIAGHB_02293	FPKPPGJL_03763	LKCHBGGI_01427	GHHCNHDM_03421	MOMMLLHH_03098	DOLKEENL_03618	NKLGJNMO_03687	EJCPDHLA_02459	LKCGLDPN_03837	GMOKCEHM_01441	FACAEEMJ_01139
speB		Agmatinase	114	114	1	52	6749				920	920	920	2967_02302	3266_01143	3271_01594	3876_01172	FGLLNACG_01047	IBPNIEHO_01510	NDLPMKAP_00702	ABHIBDEF_00166	CLENMDMK_03074	OKPKJFCI_00761	GDONGAIO_00343	GEJGAKBB_01505	DMBJAFJD_02049	IFNAGHGF_01105	ADHKEBMM_00166	OGPHLCOI_02297	ONECDKKL_01849	DLAJAEDN_01136	DMFMJFDC_00270	HBBOCNCB_00206	LGIGNMLK_00310	NCAKBNJH_01166	NPGBFFIF_01369	FJIFHCJF_00310	CLPCAHCE_00938	GALIAGHB_01669	FPKPPGJL_01706	LKCHBGGI_00687	GHHCNHDM_00209	MOMMLLHH_00167	DOLKEENL_01250	NKLGJNMO_00166	EJCPDHLA_00705	LKCGLDPN_01978	GMOKCEHM_02076	FACAEEMJ_03922
group_5707		hypothetical protein	114	114	1	52	3536				326	326	326	2967_02615	3266_02987	3271_01015	3876_02518	FGLLNACG_04031	IBPNIEHO_00595	NDLPMKAP_00257	ABHIBDEF_00685	CLENMDMK_01073	OKPKJFCI_03760	GDONGAIO_04110	GEJGAKBB_00258	DMBJAFJD_00257	IFNAGHGF_00601	ADHKEBMM_00686	OGPHLCOI_01021	ONECDKKL_00553	DLAJAEDN_00259	DMFMJFDC_03115	HBBOCNCB_03595	LGIGNMLK_03748	NCAKBNJH_00257	NPGBFFIF_00733	FJIFHCJF_00972	CLPCAHCE_03877	GALIAGHB_00806	FPKPPGJL_00258	LKCHBGGI_00256	GHHCNHDM_01380	MOMMLLHH_04372	DOLKEENL_04378	NKLGJNMO_04361	EJCPDHLA_01224	LKCGLDPN_00257	GMOKCEHM_01310	FACAEEMJ_03697
glgC		Glucose-1-phosphate adenylyltransferase	114	114	1	52	1365				1295	1295	1295	2967_01423	3266_02299	3271_03055	3876_02100	FGLLNACG_00275	IBPNIEHO_01262	NDLPMKAP_02427	ABHIBDEF_02090	CLENMDMK_00177	OKPKJFCI_01075	GDONGAIO_00917	GEJGAKBB_01287	DMBJAFJD_02431	IFNAGHGF_01718	ADHKEBMM_02642	OGPHLCOI_01377	ONECDKKL_00999	DLAJAEDN_02060	DMFMJFDC_01317	HBBOCNCB_00691	LGIGNMLK_01275	NCAKBNJH_02417	NPGBFFIF_01225	FJIFHCJF_01656	CLPCAHCE_01933	GALIAGHB_02154	FPKPPGJL_02254	LKCHBGGI_02376	GHHCNHDM_01048	MOMMLLHH_01513	DOLKEENL_02064	NKLGJNMO_01499	EJCPDHLA_01727	LKCGLDPN_01494	GMOKCEHM_00631	FACAEEMJ_01529
elfA		Laminin-binding fimbrial subunit ElfA	114	114	1	52	672				542	542	542	2967_03702	3266_03856	3271_03790	3876_03380	FGLLNACG_00423	IBPNIEHO_02790	NDLPMKAP_03291	ABHIBDEF_02370	CLENMDMK_01965	OKPKJFCI_01183	GDONGAIO_02100	GEJGAKBB_02614	DMBJAFJD_03196	IFNAGHGF_03069	ADHKEBMM_03286	OGPHLCOI_03822	ONECDKKL_01909	DLAJAEDN_02960	DMFMJFDC_00471	HBBOCNCB_02812	LGIGNMLK_01980	NCAKBNJH_03589	NPGBFFIF_01700	FJIFHCJF_02305	CLPCAHCE_02835	GALIAGHB_03876	FPKPPGJL_02338	LKCHBGGI_03394	GHHCNHDM_03101	MOMMLLHH_02877	DOLKEENL_03297	NKLGJNMO_02423	EJCPDHLA_02151	LKCGLDPN_03620	GMOKCEHM_03357	FACAEEMJ_02991
hycE		Formate hydrogenlyase subunit 5	114	114	1	52	6987				1709	1709	1709	2967_02904	3266_01380	3271_01357	3876_00935	FGLLNACG_01811	IBPNIEHO_00952	NDLPMKAP_00465	ABHIBDEF_00403	CLENMDMK_00566	OKPKJFCI_01596	GDONGAIO_01513	GEJGAKBB_01742	DMBJAFJD_02507	IFNAGHGF_02157	ADHKEBMM_00403	OGPHLCOI_02652	ONECDKKL_01075	DLAJAEDN_01373	DMFMJFDC_01969	HBBOCNCB_00444	LGIGNMLK_00547	NCAKBNJH_02676	NPGBFFIF_02379	FJIFHCJF_00546	CLPCAHCE_02009	GALIAGHB_01906	FPKPPGJL_02016	LKCHBGGI_00923	GHHCNHDM_00445	MOMMLLHH_00404	DOLKEENL_02140	NKLGJNMO_00403	EJCPDHLA_00942	LKCGLDPN_02637	GMOKCEHM_02613	FACAEEMJ_02016
ibpA_2		Small heat shock protein IbpA	114	114	1	52	1942				413	413	413	2967_01696	3266_02026	3271_02782	3876_02373	FGLLNACG_00004	IBPNIEHO_03893	NDLPMKAP_02155	ABHIBDEF_04061	CLENMDMK_03209	OKPKJFCI_00809	GDONGAIO_03667	GEJGAKBB_01014	DMBJAFJD_04047	IFNAGHGF_04052	ADHKEBMM_04062	OGPHLCOI_03570	ONECDKKL_04165	DLAJAEDN_01787	DMFMJFDC_03819	HBBOCNCB_04090	LGIGNMLK_04006	NCAKBNJH_04045	NPGBFFIF_00959	FJIFHCJF_03940	CLPCAHCE_04009	GALIAGHB_04435	FPKPPGJL_03897	LKCHBGGI_04087	GHHCNHDM_04029	MOMMLLHH_03678	DOLKEENL_02855	NKLGJNMO_03777	EJCPDHLA_01454	LKCGLDPN_01222	GMOKCEHM_00359	FACAEEMJ_03455
group_5712		hypothetical protein	114	114	1	52	7919				275	275	275	2967_03480	3266_03322	3271_03605	3876_03242	FGLLNACG_02660	IBPNIEHO_02411	NDLPMKAP_03030	ABHIBDEF_02998	CLENMDMK_02580	OKPKJFCI_01402	GDONGAIO_02627	GEJGAKBB_02840	DMBJAFJD_03028	IFNAGHGF_02700	ADHKEBMM_02829	OGPHLCOI_03497	ONECDKKL_03849	DLAJAEDN_03473	DMFMJFDC_03502	HBBOCNCB_02012	LGIGNMLK_02586	NCAKBNJH_03320	NPGBFFIF_02099	FJIFHCJF_02924	CLPCAHCE_02686	GALIAGHB_03127	FPKPPGJL_02955	LKCHBGGI_03101	GHHCNHDM_02831	MOMMLLHH_02367	DOLKEENL_03036	NKLGJNMO_02274	EJCPDHLA_02379	LKCGLDPN_02424	GMOKCEHM_02274	FACAEEMJ_01967
group_5713		hypothetical protein	114	114	1	52	5192				179	179	179	2967_00776	3266_00823	3271_00823	3876_00050	FGLLNACG_02868	IBPNIEHO_00404	NDLPMKAP_00066	ABHIBDEF_00494	CLENMDMK_03338	OKPKJFCI_02925	GDONGAIO_01793	GEJGAKBB_00066	DMBJAFJD_00066	IFNAGHGF_00410	ADHKEBMM_00495	OGPHLCOI_00443	ONECDKKL_03345	DLAJAEDN_00067	DMFMJFDC_02271	HBBOCNCB_02938	LGIGNMLK_02907	NCAKBNJH_00066	NPGBFFIF_00543	FJIFHCJF_01804	CLPCAHCE_01706	GALIAGHB_00614	FPKPPGJL_00067	LKCHBGGI_00066	GHHCNHDM_01669	MOMMLLHH_02800	DOLKEENL_01405	NKLGJNMO_01266	EJCPDHLA_01033	LKCGLDPN_00067	GMOKCEHM_01118	FACAEEMJ_01247
hflX		GTPase HflX	114	114	1	52	7935				1280	1280	1280	2967_03464	3266_03306	3271_03621	3876_03226	FGLLNACG_02676	IBPNIEHO_02427	NDLPMKAP_03046	ABHIBDEF_03014	CLENMDMK_03678	OKPKJFCI_01417	GDONGAIO_02642	GEJGAKBB_02856	DMBJAFJD_03044	IFNAGHGF_02716	ADHKEBMM_02845	OGPHLCOI_03513	ONECDKKL_03865	DLAJAEDN_03489	DMFMJFDC_03518	HBBOCNCB_02028	LGIGNMLK_02602	NCAKBNJH_03336	NPGBFFIF_02114	FJIFHCJF_02940	CLPCAHCE_02702	GALIAGHB_03143	FPKPPGJL_02971	LKCHBGGI_03117	GHHCNHDM_02847	MOMMLLHH_02383	DOLKEENL_03052	NKLGJNMO_02290	EJCPDHLA_02395	LKCGLDPN_02440	GMOKCEHM_02290	FACAEEMJ_01983
ihfA		Integration host factor subunit alpha	114	114	1	52	6023				299	299	299	2967_00282	3266_00330	3271_00330	3876_00544	FGLLNACG_01477	IBPNIEHO_03753	NDLPMKAP_01922	ABHIBDEF_01495	CLENMDMK_02966	OKPKJFCI_00055	GDONGAIO_00444	GEJGAKBB_02157	DMBJAFJD_01847	IFNAGHGF_01583	ADHKEBMM_01262	OGPHLCOI_01812	ONECDKKL_02561	DLAJAEDN_02482	DMFMJFDC_01908	HBBOCNCB_02407	LGIGNMLK_03822	NCAKBNJH_00861	NPGBFFIF_00055	FJIFHCJF_03833	CLPCAHCE_00394	GALIAGHB_00389	FPKPPGJL_03704	LKCHBGGI_01831	GHHCNHDM_02047	MOMMLLHH_03805	DOLKEENL_01048	NKLGJNMO_03628	EJCPDHLA_03209	LKCGLDPN_00828	GMOKCEHM_03934	FACAEEMJ_04258
secD		Protein translocase subunit SecD	114	114	1	52	3144				1814	1814	1814	2967_01207	3266_01887	3271_01999	3876_01836	FGLLNACG_01255	IBPNIEHO_00252	NDLPMKAP_01100	ABHIBDEF_01125	CLENMDMK_01213	OKPKJFCI_02498	GDONGAIO_01669	GEJGAKBB_00803	DMBJAFJD_01474	IFNAGHGF_00258	ADHKEBMM_01617	OGPHLCOI_01592	ONECDKKL_01368	DLAJAEDN_00868	DMFMJFDC_01092	HBBOCNCB_01258	LGIGNMLK_00826	NCAKBNJH_01512	NPGBFFIF_03274	FJIFHCJF_00824	CLPCAHCE_00685	GALIAGHB_01369	FPKPPGJL_01453	LKCHBGGI_01284	GHHCNHDM_00725	MOMMLLHH_02157	DOLKEENL_00314	NKLGJNMO_00682	EJCPDHLA_00101	LKCGLDPN_01118	GMOKCEHM_00255	FACAEEMJ_00856
group_5717		hypothetical protein	114	114	1	52	6612				614	614	614	2967_02178	3266_01019	3271_01718	3876_01296	FGLLNACG_01171	IBPNIEHO_01386	NDLPMKAP_00826	ABHIBDEF_00042	CLENMDMK_00924	OKPKJFCI_00624	GDONGAIO_00208	GEJGAKBB_01380	DMBJAFJD_01925	IFNAGHGF_00981	ADHKEBMM_00042	OGPHLCOI_02421	ONECDKKL_01725	DLAJAEDN_01011	DMFMJFDC_00146	HBBOCNCB_00082	LGIGNMLK_00186	NCAKBNJH_01042	NPGBFFIF_01504	FJIFHCJF_00186	CLPCAHCE_00814	GALIAGHB_01545	FPKPPGJL_01582	LKCHBGGI_00563	GHHCNHDM_00085	MOMMLLHH_00043	DOLKEENL_01126	NKLGJNMO_00042	EJCPDHLA_00581	LKCGLDPN_01854	GMOKCEHM_01952	FACAEEMJ_02772
zapD		Cell division protein ZapD	114	114	1	52	548				743	743	743	2967_03129	3266_03510	3271_03190	3876_03559	FGLLNACG_00541	IBPNIEHO_01951	NDLPMKAP_02069	ABHIBDEF_01907	CLENMDMK_02740	OKPKJFCI_02327	GDONGAIO_01333	GEJGAKBB_03085	DMBJAFJD_02249	IFNAGHGF_01305	ADHKEBMM_02459	OGPHLCOI_02514	ONECDKKL_02111	DLAJAEDN_02842	DMFMJFDC_00353	HBBOCNCB_01349	LGIGNMLK_01499	NCAKBNJH_02234	NPGBFFIF_03114	FJIFHCJF_01481	CLPCAHCE_01375	GALIAGHB_02881	FPKPPGJL_01906	LKCHBGGI_02193	GHHCNHDM_02194	MOMMLLHH_01323	DOLKEENL_01700	NKLGJNMO_01117	EJCPDHLA_03021	LKCGLDPN_02178	GMOKCEHM_02503	FACAEEMJ_02379
ybfE		putative protein YbfE	114	114	1	52	7748				293	293	293	2967_00875	3266_01555	3271_02331	3876_01504	FGLLNACG_04312	IBPNIEHO_04263	NDLPMKAP_03940	ABHIBDEF_03871	CLENMDMK_01652	OKPKJFCI_02621	GDONGAIO_02459	GEJGAKBB_00529	DMBJAFJD_03739	IFNAGHGF_03795	ADHKEBMM_01343	OGPHLCOI_03109	ONECDKKL_04272	DLAJAEDN_00594	DMFMJFDC_03597	HBBOCNCB_04383	LGIGNMLK_03698	NCAKBNJH_03926	NPGBFFIF_04238	FJIFHCJF_03730	CLPCAHCE_03731	GALIAGHB_01095	FPKPPGJL_03582	LKCHBGGI_01010	GHHCNHDM_03925	MOMMLLHH_00473	DOLKEENL_00044	NKLGJNMO_03466	EJCPDHLA_00375	LKCGLDPN_04161	GMOKCEHM_04146	FACAEEMJ_04085
dgkA		Diacylglycerol kinase	114	114	1	52	152				368	368	368	2967_03932	3266_03184	3271_03894	3876_04113	FGLLNACG_03846	IBPNIEHO_03560	NDLPMKAP_03804	ABHIBDEF_03953	CLENMDMK_04085	OKPKJFCI_03920	GDONGAIO_03155	GEJGAKBB_04034	DMBJAFJD_03871	IFNAGHGF_01912	ADHKEBMM_03886	OGPHLCOI_03014	ONECDKKL_04315	DLAJAEDN_04098	DMFMJFDC_04163	HBBOCNCB_03620	LGIGNMLK_02169	NCAKBNJH_02893	NPGBFFIF_02250	FJIFHCJF_02494	CLPCAHCE_03431	GALIAGHB_04252	FPKPPGJL_03512	LKCHBGGI_02529	GHHCNHDM_03786	MOMMLLHH_04271	DOLKEENL_02357	NKLGJNMO_03011	EJCPDHLA_03999	LKCGLDPN_02839	GMOKCEHM_04010	FACAEEMJ_02519
ilvM		Acetolactate synthase isozyme 2 small subunit	114	114	1	53	25				263	263	263	2967_04441	3266_04305	3271_04279	3876_03977	FGLLNACG_03622	IBPNIEHO_04212	NDLPMKAP_03727	ABHIBDEF_04243	CLENMDMK_03473	OKPKJFCI_03739	GDONGAIO_02962	GEJGAKBB_04008	DMBJAFJD_03640	IFNAGHGF_03604	ADHKEBMM_03732	OGPHLCOI_04071	ONECDKKL_03466	DLAJAEDN_03998	DMFMJFDC_04248	HBBOCNCB_04477	LGIGNMLK_04269	NCAKBNJH_03829	NPGBFFIF_03862	FJIFHCJF_03410	CLPCAHCE_03566	GALIAGHB_04227	FPKPPGJL_03435	LKCHBGGI_03736	GHHCNHDM_03628	MOMMLLHH_04150	DOLKEENL_03917	NKLGJNMO_04114	EJCPDHLA_03892	LKCGLDPN_04063	GMOKCEHM_03909	FACAEEMJ_03791
amiC		N-acetylmuramoyl-L-alanine amidase AmiC	114	114	1	52	6838				1253	1253	1253	2967_02390	3266_01231	3271_01506	3876_01084	FGLLNACG_00959	IBPNIEHO_01101	NDLPMKAP_00614	ABHIBDEF_00254	CLENMDMK_00696	OKPKJFCI_01726	GDONGAIO_03386	GEJGAKBB_01593	DMBJAFJD_02137	IFNAGHGF_01193	ADHKEBMM_00254	OGPHLCOI_02209	ONECDKKL_01223	DLAJAEDN_01224	DMFMJFDC_02482	HBBOCNCB_00294	LGIGNMLK_00398	NCAKBNJH_01254	NPGBFFIF_02509	FJIFHCJF_00398	CLPCAHCE_01026	GALIAGHB_01757	FPKPPGJL_01794	LKCHBGGI_00775	GHHCNHDM_00297	MOMMLLHH_00255	DOLKEENL_01338	NKLGJNMO_00254	EJCPDHLA_00793	LKCGLDPN_02066	GMOKCEHM_02164	FACAEEMJ_04007
ftsB		Cell division protein FtsB	114	114	1	52	6903				311	311	311	2967_02821	3266_01297	3271_01440	3876_01018	FGLLNACG_01895	IBPNIEHO_01035	NDLPMKAP_00549	ABHIBDEF_00320	CLENMDMK_00644	OKPKJFCI_01674	GDONGAIO_01591	GEJGAKBB_01659	DMBJAFJD_02590	IFNAGHGF_02240	ADHKEBMM_00320	OGPHLCOI_02736	ONECDKKL_01159	DLAJAEDN_01290	DMFMJFDC_02053	HBBOCNCB_00360	LGIGNMLK_00464	NCAKBNJH_02759	NPGBFFIF_02457	FJIFHCJF_00463	CLPCAHCE_02092	GALIAGHB_01823	FPKPPGJL_02099	LKCHBGGI_00840	GHHCNHDM_00362	MOMMLLHH_00321	DOLKEENL_02223	NKLGJNMO_00320	EJCPDHLA_00859	LKCGLDPN_02720	GMOKCEHM_02696	FACAEEMJ_02099
wrbA		NAD(P)H dehydrogenase (quinone)	114	114	1	52	3861				596	596	596	2967_00065	3266_00113	3271_00113	3876_03906	FGLLNACG_02237	IBPNIEHO_01696	NDLPMKAP_01705	ABHIBDEF_01278	CLENMDMK_04045	OKPKJFCI_01762	GDONGAIO_03886	GEJGAKBB_01882	DMBJAFJD_01630	IFNAGHGF_03921	ADHKEBMM_01045	OGPHLCOI_02069	ONECDKKL_03290	DLAJAEDN_02207	DMFMJFDC_00884	HBBOCNCB_02542	LGIGNMLK_03374	NCAKBNJH_00644	NPGBFFIF_02549	FJIFHCJF_03558	CLPCAHCE_00177	GALIAGHB_00114	FPKPPGJL_01002	LKCHBGGI_03883	GHHCNHDM_03701	MOMMLLHH_03288	DOLKEENL_00831	NKLGJNMO_03207	EJCPDHLA_03965	LKCGLDPN_00553	GMOKCEHM_00795	FACAEEMJ_00455
group_5725		hypothetical protein	114	114	1	52	5178				287	287	287	2967_00790	3266_00837	3271_00837	3876_00036	FGLLNACG_02882	IBPNIEHO_00418	NDLPMKAP_00080	ABHIBDEF_00508	CLENMDMK_03352	OKPKJFCI_02939	GDONGAIO_03757	GEJGAKBB_00080	DMBJAFJD_00080	IFNAGHGF_00424	ADHKEBMM_00509	OGPHLCOI_00429	ONECDKKL_03359	DLAJAEDN_00081	DMFMJFDC_02285	HBBOCNCB_02952	LGIGNMLK_02921	NCAKBNJH_00080	NPGBFFIF_00557	FJIFHCJF_01818	CLPCAHCE_01720	GALIAGHB_00628	FPKPPGJL_00081	LKCHBGGI_00080	GHHCNHDM_01683	MOMMLLHH_02814	DOLKEENL_01419	NKLGJNMO_01280	EJCPDHLA_01047	LKCGLDPN_00081	GMOKCEHM_01132	FACAEEMJ_01261
hosA		Transcriptional regulator HosA	114	114	1	52	6914				404	404	404	2967_02832	3266_01308	3271_01429	3876_01007	FGLLNACG_01884	IBPNIEHO_01024	NDLPMKAP_00538	ABHIBDEF_00331	CLENMDMK_00633	OKPKJFCI_01663	GDONGAIO_01580	GEJGAKBB_01670	DMBJAFJD_02579	IFNAGHGF_02229	ADHKEBMM_00331	OGPHLCOI_02725	ONECDKKL_01148	DLAJAEDN_01301	DMFMJFDC_02042	HBBOCNCB_00371	LGIGNMLK_00475	NCAKBNJH_02748	NPGBFFIF_02446	FJIFHCJF_00474	CLPCAHCE_02081	GALIAGHB_01834	FPKPPGJL_02088	LKCHBGGI_00851	GHHCNHDM_00373	MOMMLLHH_00332	DOLKEENL_02212	NKLGJNMO_00331	EJCPDHLA_00870	LKCGLDPN_02709	GMOKCEHM_02685	FACAEEMJ_02088
cpxR		Transcriptional regulatory protein CpxR	114	114	1	52	2410				698	698	698	2967_03807	3266_04045	3271_04019	3876_03713	FGLLNACG_02474	IBPNIEHO_03218	NDLPMKAP_02855	ABHIBDEF_03568	CLENMDMK_02257	OKPKJFCI_03332	GDONGAIO_02390	GEJGAKBB_03382	DMBJAFJD_03529	IFNAGHGF_03393	ADHKEBMM_03621	OGPHLCOI_03309	ONECDKKL_02238	DLAJAEDN_03293	DMFMJFDC_02689	HBBOCNCB_01826	LGIGNMLK_03201	NCAKBNJH_02538	NPGBFFIF_03456	FJIFHCJF_03299	CLPCAHCE_03372	GALIAGHB_03220	FPKPPGJL_03243	LKCHBGGI_03625	GHHCNHDM_02656	MOMMLLHH_01777	DOLKEENL_03725	NKLGJNMO_02955	EJCPDHLA_03397	LKCGLDPN_03268	GMOKCEHM_03125	FACAEEMJ_02659
yrfG		GMP/IMP nucleotidase YrfG	114	114	1	52	1332				668	668	668	2967_01390	3266_02332	3271_03088	3876_02067	FGLLNACG_00308	IBPNIEHO_01295	NDLPMKAP_02460	ABHIBDEF_02123	CLENMDMK_00205	OKPKJFCI_01103	GDONGAIO_00945	GEJGAKBB_01320	DMBJAFJD_02464	IFNAGHGF_01751	ADHKEBMM_02675	OGPHLCOI_01410	ONECDKKL_01032	DLAJAEDN_02093	DMFMJFDC_01350	HBBOCNCB_00724	LGIGNMLK_01308	NCAKBNJH_02450	NPGBFFIF_01253	FJIFHCJF_01689	CLPCAHCE_01966	GALIAGHB_02187	FPKPPGJL_02287	LKCHBGGI_02409	GHHCNHDM_01081	MOMMLLHH_01546	DOLKEENL_02097	NKLGJNMO_01532	EJCPDHLA_01760	LKCGLDPN_01527	GMOKCEHM_00664	FACAEEMJ_01562
nrfB		Cytochrome c-type protein NrfB	114	114	1	52	196				566	566	566	2967_04134	3266_03224	3271_03855	3876_04153	FGLLNACG_03796	IBPNIEHO_03511	NDLPMKAP_03754	ABHIBDEF_03093	CLENMDMK_03809	OKPKJFCI_03860	GDONGAIO_03421	GEJGAKBB_04164	DMBJAFJD_03821	IFNAGHGF_01872	ADHKEBMM_03836	OGPHLCOI_03053	ONECDKKL_03493	DLAJAEDN_03689	DMFMJFDC_03223	HBBOCNCB_03900	LGIGNMLK_02129	NCAKBNJH_02853	NPGBFFIF_02210	FJIFHCJF_02454	CLPCAHCE_03791	GALIAGHB_03822	FPKPPGJL_03462	LKCHBGGI_02489	GHHCNHDM_03736	MOMMLLHH_03489	DOLKEENL_02317	NKLGJNMO_03526	EJCPDHLA_04136	LKCGLDPN_02879	GMOKCEHM_02371	FACAEEMJ_02559
gstA		Glutathione S-transferase GstA	114	114	1	52	5908				605	605	605	2967_00395	3266_00443	3271_00443	3876_00431	FGLLNACG_01590	IBPNIEHO_00851	NDLPMKAP_01565	ABHIBDEF_03655	CLENMDMK_01876	OKPKJFCI_00166	GDONGAIO_00555	GEJGAKBB_02505	DMBJAFJD_01141	IFNAGHGF_03735	ADHKEBMM_02013	OGPHLCOI_01924	ONECDKKL_00338	DLAJAEDN_03573	DMFMJFDC_02395	HBBOCNCB_03479	LGIGNMLK_02796	NCAKBNJH_03512	NPGBFFIF_00166	FJIFHCJF_03670	CLPCAHCE_03068	GALIAGHB_00502	FPKPPGJL_00750	LKCHBGGI_03216	GHHCNHDM_03022	MOMMLLHH_02690	DOLKEENL_00711	NKLGJNMO_03445	EJCPDHLA_03322	LKCGLDPN_03542	GMOKCEHM_03785	FACAEEMJ_00313
rhaR_8		HTH-type transcriptional activator RhaR	114	114	1	52	3872				896	896	896	2967_00054	3266_00102	3271_00102	3876_03917	FGLLNACG_02227	IBPNIEHO_01685	NDLPMKAP_01694	ABHIBDEF_01267	CLENMDMK_00258	OKPKJFCI_01773	GDONGAIO_03875	GEJGAKBB_01871	DMBJAFJD_01619	IFNAGHGF_03910	ADHKEBMM_01034	OGPHLCOI_02059	ONECDKKL_03280	DLAJAEDN_02196	DMFMJFDC_00874	HBBOCNCB_02532	LGIGNMLK_03363	NCAKBNJH_00633	NPGBFFIF_02560	FJIFHCJF_03547	CLPCAHCE_00166	GALIAGHB_00103	FPKPPGJL_00991	LKCHBGGI_03872	GHHCNHDM_03690	MOMMLLHH_03277	DOLKEENL_00820	NKLGJNMO_03196	EJCPDHLA_03954	LKCGLDPN_00542	GMOKCEHM_00784	FACAEEMJ_00444
oleD		2-alkyl-3-oxoalkanoate reductase	114	114	1	52	4108				1013	1013	1013	2967_03343	3266_03692	3271_03372	3876_03105	FGLLNACG_02275	IBPNIEHO_02049	NDLPMKAP_02656	ABHIBDEF_02503	CLENMDMK_00379	OKPKJFCI_01894	GDONGAIO_01108	GEJGAKBB_03183	DMBJAFJD_02669	IFNAGHGF_02319	ADHKEBMM_02909	OGPHLCOI_02829	ONECDKKL_01553	DLAJAEDN_03093	DMFMJFDC_03931	HBBOCNCB_01626	LGIGNMLK_03668	NCAKBNJH_02963	NPGBFFIF_02681	FJIFHCJF_02563	CLPCAHCE_02328	GALIAGHB_03348	FPKPPGJL_02472	LKCHBGGI_02599	GHHCNHDM_02457	MOMMLLHH_03647	DOLKEENL_02427	NKLGJNMO_01791	EJCPDHLA_02780	LKCGLDPN_02924	GMOKCEHM_02926	FACAEEMJ_04225
ynhF		putative protein YnhF	114	114	1	52	5929				89	89	89	2967_00374	3266_00422	3271_00422	3876_00452	FGLLNACG_01569	IBPNIEHO_00872	NDLPMKAP_01586	ABHIBDEF_03634	CLENMDMK_01896	OKPKJFCI_00146	GDONGAIO_00535	GEJGAKBB_02526	DMBJAFJD_01162	IFNAGHGF_03714	ADHKEBMM_02034	OGPHLCOI_01903	ONECDKKL_00359	DLAJAEDN_03552	DMFMJFDC_02374	HBBOCNCB_03458	LGIGNMLK_02775	NCAKBNJH_03491	NPGBFFIF_00146	FJIFHCJF_03649	CLPCAHCE_03089	GALIAGHB_00481	FPKPPGJL_00771	LKCHBGGI_03237	GHHCNHDM_03001	MOMMLLHH_02669	DOLKEENL_00732	NKLGJNMO_03424	EJCPDHLA_03301	LKCGLDPN_03521	GMOKCEHM_03764	FACAEEMJ_00334
spaL		putative ATP synthase SpaL	114	114	1	52	6941				1295	1295	1295	2967_02859	3266_01335	3271_01402	3876_00980	FGLLNACG_01857	IBPNIEHO_00997	NDLPMKAP_00511	ABHIBDEF_00358	CLENMDMK_00611	OKPKJFCI_01641	GDONGAIO_01558	GEJGAKBB_01697	DMBJAFJD_02552	IFNAGHGF_02202	ADHKEBMM_00358	OGPHLCOI_02698	ONECDKKL_01121	DLAJAEDN_01328	DMFMJFDC_02015	HBBOCNCB_00398	LGIGNMLK_00502	NCAKBNJH_02721	NPGBFFIF_02424	FJIFHCJF_00501	CLPCAHCE_02054	GALIAGHB_01861	FPKPPGJL_02061	LKCHBGGI_00878	GHHCNHDM_00400	MOMMLLHH_00359	DOLKEENL_02185	NKLGJNMO_00358	EJCPDHLA_00897	LKCGLDPN_02682	GMOKCEHM_02658	FACAEEMJ_02061
ypjD		Inner membrane protein YpjD	114	114	1	52	7151				791	791	791	2967_03978	3266_04333	3271_04307	3876_00796	FGLLNACG_03717	IBPNIEHO_02872	NDLPMKAP_03373	ABHIBDEF_03222	CLENMDMK_04147	OKPKJFCI_01489	GDONGAIO_04147	GEJGAKBB_04265	DMBJAFJD_03278	IFNAGHGF_03151	ADHKEBMM_03368	OGPHLCOI_04094	ONECDKKL_02816	DLAJAEDN_04275	DMFMJFDC_03337	HBBOCNCB_03769	LGIGNMLK_03875	NCAKBNJH_03671	NPGBFFIF_02273	FJIFHCJF_03056	CLPCAHCE_02917	GALIAGHB_03958	FPKPPGJL_03867	LKCHBGGI_03476	GHHCNHDM_03183	MOMMLLHH_03367	DOLKEENL_03379	NKLGJNMO_02505	EJCPDHLA_03734	LKCGLDPN_03702	GMOKCEHM_03439	FACAEEMJ_03073
gntR_2		HTH-type transcriptional regulator GntR	114	114	1	52	1371				995	995	995	2967_01430	3266_02292	3271_03048	3876_02107	FGLLNACG_00269	IBPNIEHO_01255	NDLPMKAP_02420	ABHIBDEF_02083	CLENMDMK_00170	OKPKJFCI_01068	GDONGAIO_00910	GEJGAKBB_01280	DMBJAFJD_02424	IFNAGHGF_01711	ADHKEBMM_02635	OGPHLCOI_01371	ONECDKKL_00992	DLAJAEDN_02053	DMFMJFDC_01310	HBBOCNCB_00685	LGIGNMLK_01268	NCAKBNJH_02410	NPGBFFIF_01218	FJIFHCJF_01649	CLPCAHCE_01926	GALIAGHB_02147	FPKPPGJL_02247	LKCHBGGI_02369	GHHCNHDM_01041	MOMMLLHH_01506	DOLKEENL_02057	NKLGJNMO_01492	EJCPDHLA_01720	LKCGLDPN_01487	GMOKCEHM_00624	FACAEEMJ_01522
ompF		Outer membrane porin F	114	114	1	52	4174				1091	1091	1091	2967_03407	3266_03628	3271_03308	3876_03169	FGLLNACG_02172	IBPNIEHO_01569	NDLPMKAP_03208	ABHIBDEF_02735	CLENMDMK_00314	OKPKJFCI_01829	GDONGAIO_01043	GEJGAKBB_04098	DMBJAFJD_03113	IFNAGHGF_03491	ADHKEBMM_00918	OGPHLCOI_02004	ONECDKKL_01489	DLAJAEDN_04312	DMFMJFDC_00819	HBBOCNCB_02476	LGIGNMLK_02672	NCAKBNJH_00517	NPGBFFIF_02616	FJIFHCJF_03780	CLPCAHCE_00050	GALIAGHB_04382	FPKPPGJL_00875	LKCHBGGI_03917	GHHCNHDM_03514	MOMMLLHH_03188	DOLKEENL_03214	NKLGJNMO_02852	EJCPDHLA_02716	LKCGLDPN_04232	GMOKCEHM_04251	FACAEEMJ_03957
exoX		Exodeoxyribonuclease 10	114	114	1	52	3407				698	698	698	2967_02744	3266_03116	3271_00886	3876_02389	FGLLNACG_03024	IBPNIEHO_00466	NDLPMKAP_00128	ABHIBDEF_00556	CLENMDMK_00947	OKPKJFCI_03645	GDONGAIO_02976	GEJGAKBB_00129	DMBJAFJD_00128	IFNAGHGF_00472	ADHKEBMM_00557	OGPHLCOI_01150	ONECDKKL_00424	DLAJAEDN_00130	DMFMJFDC_02659	HBBOCNCB_02677	LGIGNMLK_03407	NCAKBNJH_00128	NPGBFFIF_00607	FJIFHCJF_01866	CLPCAHCE_01768	GALIAGHB_00677	FPKPPGJL_00129	LKCHBGGI_00128	GHHCNHDM_01731	MOMMLLHH_02511	DOLKEENL_01467	NKLGJNMO_01328	EJCPDHLA_01095	LKCGLDPN_00129	GMOKCEHM_01181	FACAEEMJ_01310
pcm		Protein-L-isoaspartate O-methyltransferase	114	114	1	52	6908				626	626	626	2967_02826	3266_01302	3271_01435	3876_01013	FGLLNACG_01890	IBPNIEHO_01030	NDLPMKAP_00544	ABHIBDEF_00325	CLENMDMK_00639	OKPKJFCI_01669	GDONGAIO_01586	GEJGAKBB_01664	DMBJAFJD_02585	IFNAGHGF_02235	ADHKEBMM_00325	OGPHLCOI_02731	ONECDKKL_01154	DLAJAEDN_01295	DMFMJFDC_02048	HBBOCNCB_00365	LGIGNMLK_00469	NCAKBNJH_02754	NPGBFFIF_02452	FJIFHCJF_00468	CLPCAHCE_02087	GALIAGHB_01828	FPKPPGJL_02094	LKCHBGGI_00845	GHHCNHDM_00367	MOMMLLHH_00326	DOLKEENL_02218	NKLGJNMO_00325	EJCPDHLA_00864	LKCGLDPN_02715	GMOKCEHM_02691	FACAEEMJ_02094
mreB		Cell shape-determining protein MreB	114	114	1	52	6344				1043	1043	1043	2967_04300	3266_04480	3271_04454	3876_04384	FGLLNACG_04227	IBPNIEHO_04121	NDLPMKAP_04057	ABHIBDEF_04193	CLENMDMK_00737	OKPKJFCI_00437	GDONGAIO_00021	GEJGAKBB_03471	DMBJAFJD_04179	IFNAGHGF_02467	ADHKEBMM_04237	OGPHLCOI_04394	ONECDKKL_04234	DLAJAEDN_04365	DMFMJFDC_04123	HBBOCNCB_04259	LGIGNMLK_00019	NCAKBNJH_04177	NPGBFFIF_04065	FJIFHCJF_00019	CLPCAHCE_04120	GALIAGHB_03496	FPKPPGJL_04072	LKCHBGGI_02747	GHHCNHDM_04096	MOMMLLHH_01582	DOLKEENL_04059	NKLGJNMO_03908	EJCPDHLA_04185	LKCGLDPN_03073	GMOKCEHM_04304	FACAEEMJ_04312
rhtB		Homoserine/homoserine lactone efflux protein	114	114	1	53	76				620	620	620	2967_04249	3266_04251	3271_04225	3876_04031	FGLLNACG_03568	IBPNIEHO_03864	NDLPMKAP_03674	ABHIBDEF_04032	CLENMDMK_03417	OKPKJFCI_03683	GDONGAIO_02906	GEJGAKBB_03954	DMBJAFJD_03587	IFNAGHGF_03551	ADHKEBMM_03679	OGPHLCOI_04017	ONECDKKL_03413	DLAJAEDN_03944	DMFMJFDC_03893	HBBOCNCB_04061	LGIGNMLK_03977	NCAKBNJH_03776	NPGBFFIF_03806	FJIFHCJF_03357	CLPCAHCE_03513	GALIAGHB_04173	FPKPPGJL_03382	LKCHBGGI_03683	GHHCNHDM_03575	MOMMLLHH_03967	DOLKEENL_03864	NKLGJNMO_03748	EJCPDHLA_03839	LKCGLDPN_04010	GMOKCEHM_03856	FACAEEMJ_03738
yeiP		Elongation factor P-like protein	114	114	1	52	3636				572	572	572	2967_02412	3266_02784	3271_01218	3876_02721	FGLLNACG_01616	IBPNIEHO_04078	NDLPMKAP_04101	ABHIBDEF_02653	CLENMDMK_01451	OKPKJFCI_03099	GDONGAIO_04165	GEJGAKBB_00461	DMBJAFJD_00460	IFNAGHGF_04185	ADHKEBMM_04195	OGPHLCOI_04349	ONECDKKL_00757	DLAJAEDN_00462	DMFMJFDC_04460	HBBOCNCB_04302	LGIGNMLK_04139	NCAKBNJH_00460	NPGBFFIF_00936	FJIFHCJF_04009	CLPCAHCE_04078	GALIAGHB_01009	FPKPPGJL_04030	LKCHBGGI_00459	GHHCNHDM_01583	MOMMLLHH_01188	DOLKEENL_04102	NKLGJNMO_03952	EJCPDHLA_01427	LKCGLDPN_04287	GMOKCEHM_02887	FACAEEMJ_01736
bamE		Outer membrane protein assembly factor BamE	114	114	1	52	7157				338	338	338	2967_03972	3266_04327	3271_04301	3876_00802	FGLLNACG_03723	IBPNIEHO_02878	NDLPMKAP_03379	ABHIBDEF_03228	CLENMDMK_04141	OKPKJFCI_01495	GDONGAIO_04141	GEJGAKBB_04271	DMBJAFJD_03284	IFNAGHGF_03157	ADHKEBMM_03374	OGPHLCOI_04100	ONECDKKL_02822	DLAJAEDN_04281	DMFMJFDC_03343	HBBOCNCB_03775	LGIGNMLK_03881	NCAKBNJH_03677	NPGBFFIF_02279	FJIFHCJF_03062	CLPCAHCE_02923	GALIAGHB_03964	FPKPPGJL_03873	LKCHBGGI_03482	GHHCNHDM_03189	MOMMLLHH_03361	DOLKEENL_03385	NKLGJNMO_02511	EJCPDHLA_03740	LKCGLDPN_03708	GMOKCEHM_03445	FACAEEMJ_03079
marR		Multiple antibiotic resistance protein MarR	114	114	1	52	5832				434	434	434	2967_00465	3266_00513	3271_00513	3876_00361	FGLLNACG_00893	IBPNIEHO_00782	NDLPMKAP_01496	ABHIBDEF_01772	CLENMDMK_01806	OKPKJFCI_00236	GDONGAIO_00625	GEJGAKBB_02436	DMBJAFJD_01072	IFNAGHGF_00916	ADHKEBMM_01944	OGPHLCOI_00752	ONECDKKL_00268	DLAJAEDN_02761	DMFMJFDC_00768	HBBOCNCB_00982	LGIGNMLK_01153	NCAKBNJH_02099	NPGBFFIF_00236	FJIFHCJF_04058	CLPCAHCE_02999	GALIAGHB_02746	FPKPPGJL_00681	LKCHBGGI_03147	GHHCNHDM_01341	MOMMLLHH_00963	DOLKEENL_00642	NKLGJNMO_04154	EJCPDHLA_02053	LKCGLDPN_01788	GMOKCEHM_01886	FACAEEMJ_00244
ppk		Polyphosphate kinase	114	114	1	52	979				2066	2066	2066	2967_01782	3266_02678	3271_02642	3876_02825	FGLLNACG_03142	IBPNIEHO_03063	NDLPMKAP_03564	ABHIBDEF_03413	CLENMDMK_02467	OKPKJFCI_02112	GDONGAIO_01964	GEJGAKBB_03735	DMBJAFJD_00581	IFNAGHGF_03239	ADHKEBMM_02098	OGPHLCOI_00152	ONECDKKL_02370	DLAJAEDN_01535	DMFMJFDC_01722	HBBOCNCB_02097	LGIGNMLK_03048	NCAKBNJH_01608	NPGBFFIF_02899	FJIFHCJF_03144	CLPCAHCE_03217	GALIAGHB_02246	FPKPPGJL_04104	LKCHBGGI_01380	GHHCNHDM_03374	MOMMLLHH_03051	DOLKEENL_03571	NKLGJNMO_03982	EJCPDHLA_02412	LKCGLDPN_03790	GMOKCEHM_01394	FACAEEMJ_01092
rpoE		ECF RNA polymerase sigma-E factor	114	114	1	52	835				575	575	575	2967_04574	3266_04584	3271_04597	3876_04585	FGLLNACG_03644	IBPNIEHO_02680	NDLPMKAP_03069	ABHIBDEF_03129	CLENMDMK_03135	OKPKJFCI_02028	GDONGAIO_02714	GEJGAKBB_04501	DMBJAFJD_00497	IFNAGHGF_02959	ADHKEBMM_03177	OGPHLCOI_00016	ONECDKKL_02612	DLAJAEDN_04509	DMFMJFDC_02775	HBBOCNCB_02702	LGIGNMLK_02962	NCAKBNJH_03360	NPGBFFIF_02815	FJIFHCJF_02963	CLPCAHCE_02725	GALIAGHB_04568	FPKPPGJL_02994	LKCHBGGI_03284	GHHCNHDM_02870	MOMMLLHH_02538	DOLKEENL_03075	NKLGJNMO_02313	EJCPDHLA_03641	LKCGLDPN_04501	GMOKCEHM_04474	FACAEEMJ_04465
ppa		Inorganic pyrophosphatase	114	114	1	52	7833				530	530	530	2967_03515	3266_03357	3271_03570	3876_03277	FGLLNACG_02625	IBPNIEHO_02376	NDLPMKAP_02995	ABHIBDEF_02963	CLENMDMK_02616	OKPKJFCI_01366	GDONGAIO_02591	GEJGAKBB_02805	DMBJAFJD_02993	IFNAGHGF_02665	ADHKEBMM_02794	OGPHLCOI_03462	ONECDKKL_03814	DLAJAEDN_03438	DMFMJFDC_03467	HBBOCNCB_01977	LGIGNMLK_02551	NCAKBNJH_03285	NPGBFFIF_02063	FJIFHCJF_02889	CLPCAHCE_02651	GALIAGHB_03092	FPKPPGJL_02920	LKCHBGGI_03066	GHHCNHDM_02796	MOMMLLHH_02332	DOLKEENL_03001	NKLGJNMO_02239	EJCPDHLA_02344	LKCGLDPN_02389	GMOKCEHM_02239	FACAEEMJ_01932
csgB		Minor curlin subunit	114	114	1	52	4623				455	455	455	2967_00089	3266_00137	3271_00137	3876_00737	FGLLNACG_03335	IBPNIEHO_01719	NDLPMKAP_01729	ABHIBDEF_01302	CLENMDMK_04264	OKPKJFCI_04255	GDONGAIO_04314	GEJGAKBB_01906	DMBJAFJD_01654	IFNAGHGF_01390	ADHKEBMM_01069	OGPHLCOI_02093	ONECDKKL_03022	DLAJAEDN_02231	DMFMJFDC_00908	HBBOCNCB_03191	LGIGNMLK_01772	NCAKBNJH_00668	NPGBFFIF_04258	FJIFHCJF_02097	CLPCAHCE_00201	GALIAGHB_00138	FPKPPGJL_01026	LKCHBGGI_01638	GHHCNHDM_01854	MOMMLLHH_01856	DOLKEENL_00855	NKLGJNMO_03296	EJCPDHLA_03476	LKCGLDPN_00577	GMOKCEHM_00819	FACAEEMJ_00479
rplW		50S ribosomal protein L23	114	114	1	52	1239				302	302	302	2967_04519	3266_02389	3271_04542	3876_02010	FGLLNACG_04509	IBPNIEHO_04310	NDLPMKAP_04261	ABHIBDEF_04318	CLENMDMK_04131	OKPKJFCI_04193	GDONGAIO_04101	GEJGAKBB_04486	DMBJAFJD_04343	IFNAGHGF_04283	ADHKEBMM_04328	OGPHLCOI_04600	ONECDKKL_04473	DLAJAEDN_04460	DMFMJFDC_04431	HBBOCNCB_04660	LGIGNMLK_04314	NCAKBNJH_04340	NPGBFFIF_04198	FJIFHCJF_04234	CLPCAHCE_04316	GALIAGHB_04554	FPKPPGJL_04309	LKCHBGGI_04309	GHHCNHDM_04262	MOMMLLHH_04257	DOLKEENL_04304	NKLGJNMO_04242	EJCPDHLA_04318	LKCGLDPN_04453	GMOKCEHM_04428	FACAEEMJ_04416
feoA		Fe(2+) transport protein A	114	114	1	52	1341				227	227	227	2967_01399	3266_02323	3271_03079	3876_02076	FGLLNACG_00299	IBPNIEHO_01286	NDLPMKAP_02451	ABHIBDEF_02114	CLENMDMK_00196	OKPKJFCI_01094	GDONGAIO_00936	GEJGAKBB_01311	DMBJAFJD_02455	IFNAGHGF_01742	ADHKEBMM_02666	OGPHLCOI_01401	ONECDKKL_01023	DLAJAEDN_02084	DMFMJFDC_01341	HBBOCNCB_00715	LGIGNMLK_01299	NCAKBNJH_02441	NPGBFFIF_01244	FJIFHCJF_01680	CLPCAHCE_01957	GALIAGHB_02178	FPKPPGJL_02278	LKCHBGGI_02400	GHHCNHDM_01072	MOMMLLHH_01537	DOLKEENL_02088	NKLGJNMO_01523	EJCPDHLA_01751	LKCGLDPN_01518	GMOKCEHM_00655	FACAEEMJ_01553
fur		Ferric uptake regulation protein	114	114	1	52	7750				452	452	452	2967_00877	3266_01557	3271_02329	3876_01506	FGLLNACG_04310	IBPNIEHO_04261	NDLPMKAP_03938	ABHIBDEF_03869	CLENMDMK_01654	OKPKJFCI_02623	GDONGAIO_02461	GEJGAKBB_00531	DMBJAFJD_03737	IFNAGHGF_03793	ADHKEBMM_01345	OGPHLCOI_03111	ONECDKKL_04270	DLAJAEDN_00596	DMFMJFDC_03595	HBBOCNCB_04381	LGIGNMLK_03696	NCAKBNJH_03924	NPGBFFIF_04236	FJIFHCJF_03728	CLPCAHCE_03729	GALIAGHB_01097	FPKPPGJL_03580	LKCHBGGI_01012	GHHCNHDM_03923	MOMMLLHH_00475	DOLKEENL_00046	NKLGJNMO_03464	EJCPDHLA_00373	LKCGLDPN_04159	GMOKCEHM_04144	FACAEEMJ_04083
yccJ		putative protein YccJ	114	114	1	52	3862				227	227	227	2967_00064	3266_00112	3271_00112	3876_03907	FGLLNACG_02236	IBPNIEHO_01695	NDLPMKAP_01704	ABHIBDEF_01277	CLENMDMK_04044	OKPKJFCI_01763	GDONGAIO_03885	GEJGAKBB_01881	DMBJAFJD_01629	IFNAGHGF_03920	ADHKEBMM_01044	OGPHLCOI_02068	ONECDKKL_03289	DLAJAEDN_02206	DMFMJFDC_00883	HBBOCNCB_02541	LGIGNMLK_03373	NCAKBNJH_00643	NPGBFFIF_02550	FJIFHCJF_03557	CLPCAHCE_00176	GALIAGHB_00113	FPKPPGJL_01001	LKCHBGGI_03882	GHHCNHDM_03700	MOMMLLHH_03287	DOLKEENL_00830	NKLGJNMO_03206	EJCPDHLA_03964	LKCGLDPN_00552	GMOKCEHM_00794	FACAEEMJ_00454
flgD		Basal-body rod modification protein FlgD	114	114	1	52	4659				698	698	698	2967_00122	3266_00170	3271_00170	3876_00704	FGLLNACG_03368	IBPNIEHO_01752	NDLPMKAP_01762	ABHIBDEF_01335	CLENMDMK_02350	OKPKJFCI_03425	GDONGAIO_02816	GEJGAKBB_01939	DMBJAFJD_01687	IFNAGHGF_01423	ADHKEBMM_01102	OGPHLCOI_02126	ONECDKKL_03055	DLAJAEDN_02264	DMFMJFDC_00941	HBBOCNCB_03225	LGIGNMLK_01805	NCAKBNJH_00701	NPGBFFIF_03671	FJIFHCJF_02130	CLPCAHCE_00234	GALIAGHB_00171	FPKPPGJL_01059	LKCHBGGI_01671	GHHCNHDM_01887	MOMMLLHH_01889	DOLKEENL_00888	NKLGJNMO_03329	EJCPDHLA_03509	LKCGLDPN_00610	GMOKCEHM_00852	FACAEEMJ_00512
gcvA		Glycine cleavage system transcriptional activator	114	114	1	52	6845				917	917	917	2967_02764	3266_01240	3271_01497	3876_01075	FGLLNACG_01951	IBPNIEHO_01092	NDLPMKAP_00606	ABHIBDEF_00263	CLENMDMK_00686	OKPKJFCI_01716	GDONGAIO_03376	GEJGAKBB_01602	DMBJAFJD_02647	IFNAGHGF_02297	ADHKEBMM_00263	OGPHLCOI_02792	ONECDKKL_01215	DLAJAEDN_01233	DMFMJFDC_02473	HBBOCNCB_00303	LGIGNMLK_00407	NCAKBNJH_02816	NPGBFFIF_02499	FJIFHCJF_00406	CLPCAHCE_02149	GALIAGHB_01766	FPKPPGJL_02156	LKCHBGGI_00783	GHHCNHDM_00305	MOMMLLHH_00264	DOLKEENL_02280	NKLGJNMO_00263	EJCPDHLA_00802	LKCGLDPN_02777	GMOKCEHM_02753	FACAEEMJ_02156
uppP		Undecaprenyl-diphosphatase	114	114	1	52	6610				821	821	821	2967_02176	3266_01017	3271_01720	3876_01298	FGLLNACG_01173	IBPNIEHO_01384	NDLPMKAP_00828	ABHIBDEF_00040	CLENMDMK_00922	OKPKJFCI_00622	GDONGAIO_00206	GEJGAKBB_01378	DMBJAFJD_01923	IFNAGHGF_00979	ADHKEBMM_00040	OGPHLCOI_02423	ONECDKKL_01723	DLAJAEDN_01009	DMFMJFDC_00144	HBBOCNCB_00080	LGIGNMLK_00184	NCAKBNJH_01040	NPGBFFIF_01506	FJIFHCJF_00184	CLPCAHCE_00812	GALIAGHB_01543	FPKPPGJL_01580	LKCHBGGI_00561	GHHCNHDM_00083	MOMMLLHH_00041	DOLKEENL_01124	NKLGJNMO_00040	EJCPDHLA_00579	LKCGLDPN_01852	GMOKCEHM_01950	FACAEEMJ_02770
yidH		Inner membrane protein YidH	114	114	1	52	1939				347	347	347	2967_01693	3266_02029	3271_02785	3876_02370	FGLLNACG_00007	IBPNIEHO_03896	NDLPMKAP_02158	ABHIBDEF_04064	CLENMDMK_03212	OKPKJFCI_00812	GDONGAIO_03670	GEJGAKBB_01017	DMBJAFJD_04050	IFNAGHGF_04055	ADHKEBMM_04065	OGPHLCOI_03567	ONECDKKL_04168	DLAJAEDN_01790	DMFMJFDC_03822	HBBOCNCB_04093	LGIGNMLK_04009	NCAKBNJH_04048	NPGBFFIF_00962	FJIFHCJF_03943	CLPCAHCE_04012	GALIAGHB_04438	FPKPPGJL_03900	LKCHBGGI_04090	GHHCNHDM_04032	MOMMLLHH_03681	DOLKEENL_02852	NKLGJNMO_03780	EJCPDHLA_01457	LKCGLDPN_01225	GMOKCEHM_00362	FACAEEMJ_03458
eutS		Ethanolamine utilization protein EutS	114	114	1	52	1011				335	335	335	2967_01814	3266_02646	3271_02610	3876_02857	FGLLNACG_03174	IBPNIEHO_03095	NDLPMKAP_03596	ABHIBDEF_03445	CLENMDMK_02499	OKPKJFCI_02144	GDONGAIO_01996	GEJGAKBB_03767	DMBJAFJD_00613	IFNAGHGF_03271	ADHKEBMM_02130	OGPHLCOI_00184	ONECDKKL_02402	DLAJAEDN_01567	DMFMJFDC_01754	HBBOCNCB_02129	LGIGNMLK_03080	NCAKBNJH_01640	NPGBFFIF_02931	FJIFHCJF_03176	CLPCAHCE_03249	GALIAGHB_02278	FPKPPGJL_03748	LKCHBGGI_01412	GHHCNHDM_03406	MOMMLLHH_03083	DOLKEENL_03603	NKLGJNMO_03672	EJCPDHLA_02444	LKCGLDPN_03822	GMOKCEHM_01426	FACAEEMJ_01124
group_5758		hypothetical protein	114	114	1	52	2372				779	779	779	2967_03843	3266_04081	3271_04055	3876_03677	FGLLNACG_02438	IBPNIEHO_03182	NDLPMKAP_02819	ABHIBDEF_03532	CLENMDMK_02290	OKPKJFCI_03365	GDONGAIO_02423	GEJGAKBB_03346	DMBJAFJD_03493	IFNAGHGF_03357	ADHKEBMM_03585	OGPHLCOI_03273	ONECDKKL_02202	DLAJAEDN_03257	DMFMJFDC_03994	HBBOCNCB_01790	LGIGNMLK_03165	NCAKBNJH_02502	NPGBFFIF_03489	FJIFHCJF_03263	CLPCAHCE_03336	GALIAGHB_03184	FPKPPGJL_03207	LKCHBGGI_03589	GHHCNHDM_02620	MOMMLLHH_01741	DOLKEENL_03689	NKLGJNMO_02919	EJCPDHLA_03361	LKCGLDPN_03232	GMOKCEHM_03089	FACAEEMJ_02623
fis		DNA-binding protein Fis	114	114	1	52	6333				296	296	296	2967_04289	3266_04491	3271_04465	3876_04395	FGLLNACG_04216	IBPNIEHO_04110	NDLPMKAP_04046	ABHIBDEF_04182	CLENMDMK_00726	OKPKJFCI_00426	GDONGAIO_00010	GEJGAKBB_03460	DMBJAFJD_04168	IFNAGHGF_02456	ADHKEBMM_04226	OGPHLCOI_04383	ONECDKKL_04223	DLAJAEDN_04354	DMFMJFDC_04112	HBBOCNCB_04248	LGIGNMLK_00008	NCAKBNJH_04166	NPGBFFIF_04054	FJIFHCJF_00008	CLPCAHCE_04109	GALIAGHB_03485	FPKPPGJL_04061	LKCHBGGI_02736	GHHCNHDM_04085	MOMMLLHH_01571	DOLKEENL_04048	NKLGJNMO_03897	EJCPDHLA_04174	LKCGLDPN_03062	GMOKCEHM_04293	FACAEEMJ_04301
spaQ_2		Surface presentation of antigens protein SpaQ	114	114	1	52	6946				260	260	260	2967_02864	3266_01340	3271_01397	3876_00975	FGLLNACG_01852	IBPNIEHO_00992	NDLPMKAP_00506	ABHIBDEF_00363	CLENMDMK_00606	OKPKJFCI_01636	GDONGAIO_01553	GEJGAKBB_01702	DMBJAFJD_02547	IFNAGHGF_02197	ADHKEBMM_00363	OGPHLCOI_02693	ONECDKKL_01116	DLAJAEDN_01333	DMFMJFDC_02010	HBBOCNCB_00403	LGIGNMLK_00507	NCAKBNJH_02716	NPGBFFIF_02419	FJIFHCJF_00506	CLPCAHCE_02049	GALIAGHB_01866	FPKPPGJL_02056	LKCHBGGI_00883	GHHCNHDM_00405	MOMMLLHH_00364	DOLKEENL_02180	NKLGJNMO_00363	EJCPDHLA_00902	LKCGLDPN_02677	GMOKCEHM_02653	FACAEEMJ_02056
dacA		D-alanyl-D-alanine carboxypeptidase DacA	114	114	1	52	7557				1211	1211	1211	2967_00933	3266_01613	3271_02273	3876_01562	FGLLNACG_02723	IBPNIEHO_00036	NDLPMKAP_00884	ABHIBDEF_00909	CLENMDMK_01702	OKPKJFCI_02671	GDONGAIO_02509	GEJGAKBB_00587	DMBJAFJD_01258	IFNAGHGF_00042	ADHKEBMM_01401	OGPHLCOI_03167	ONECDKKL_02728	DLAJAEDN_00652	DMFMJFDC_01407	HBBOCNCB_01043	LGIGNMLK_00610	NCAKBNJH_01296	NPGBFFIF_01845	FJIFHCJF_00608	CLPCAHCE_00469	GALIAGHB_01153	FPKPPGJL_01237	LKCHBGGI_01068	GHHCNHDM_00509	MOMMLLHH_00531	DOLKEENL_00098	NKLGJNMO_00466	EJCPDHLA_00317	LKCGLDPN_00902	GMOKCEHM_00039	FACAEEMJ_02886
leuE		Leucine efflux protein	114	114	1	52	6093				638	638	638	2967_00214	3266_00262	3271_00262	3876_00612	FGLLNACG_01409	IBPNIEHO_01844	NDLPMKAP_01854	ABHIBDEF_01427	CLENMDMK_02443	OKPKJFCI_03518	GDONGAIO_03933	GEJGAKBB_02089	DMBJAFJD_01779	IFNAGHGF_01515	ADHKEBMM_01194	OGPHLCOI_01744	ONECDKKL_02493	DLAJAEDN_02414	DMFMJFDC_01840	HBBOCNCB_02338	LGIGNMLK_01897	NCAKBNJH_00793	NPGBFFIF_03764	FJIFHCJF_02222	CLPCAHCE_00326	GALIAGHB_00321	FPKPPGJL_01151	LKCHBGGI_01763	GHHCNHDM_01979	MOMMLLHH_03433	DOLKEENL_00980	NKLGJNMO_02736	EJCPDHLA_03141	LKCGLDPN_00760	GMOKCEHM_01002	FACAEEMJ_00662
mnmG		tRNA uridine 5-carboxymethylaminomethyl modification enzyme MnmG	114	114	1	52	1975				1889	1889	1889	2967_04089	3266_04443	3271_04380	3876_04235	FGLLNACG_03953	IBPNIEHO_03666	NDLPMKAP_03910	ABHIBDEF_03841	CLENMDMK_03530	OKPKJFCI_04024	GDONGAIO_03262	GEJGAKBB_00952	DMBJAFJD_03977	IFNAGHGF_03983	ADHKEBMM_03992	OGPHLCOI_03632	ONECDKKL_03649	DLAJAEDN_04064	DMFMJFDC_03306	HBBOCNCB_03869	LGIGNMLK_03525	NCAKBNJH_03896	NPGBFFIF_03919	FJIFHCJF_03624	CLPCAHCE_03701	GALIAGHB_04358	FPKPPGJL_03671	LKCHBGGI_04018	GHHCNHDM_03892	MOMMLLHH_03772	DOLKEENL_02917	NKLGJNMO_03273	EJCPDHLA_04105	LKCGLDPN_04128	GMOKCEHM_04116	FACAEEMJ_03856
gltC_2		HTH-type transcriptional regulator GltC	114	114	1	53	31				887	887	887	2967_04436	3266_04299	3271_04273	3876_03983	FGLLNACG_03616	IBPNIEHO_04207	NDLPMKAP_03722	ABHIBDEF_04238	CLENMDMK_03468	OKPKJFCI_03734	GDONGAIO_02957	GEJGAKBB_04002	DMBJAFJD_03635	IFNAGHGF_03599	ADHKEBMM_03727	OGPHLCOI_04065	ONECDKKL_03461	DLAJAEDN_03992	DMFMJFDC_04242	HBBOCNCB_04471	LGIGNMLK_04263	NCAKBNJH_03824	NPGBFFIF_03857	FJIFHCJF_03405	CLPCAHCE_03561	GALIAGHB_04221	FPKPPGJL_03430	LKCHBGGI_03731	GHHCNHDM_03623	MOMMLLHH_04145	DOLKEENL_03912	NKLGJNMO_04109	EJCPDHLA_03887	LKCGLDPN_04058	GMOKCEHM_03904	FACAEEMJ_03786
artQ		Arginine ABC transporter permease protein ArtQ	114	114	1	52	4102				716	716	716	2967_03337	3266_03698	3271_03378	3876_03099	FGLLNACG_02281	IBPNIEHO_02055	NDLPMKAP_02662	ABHIBDEF_02509	CLENMDMK_00385	OKPKJFCI_01900	GDONGAIO_01114	GEJGAKBB_03189	DMBJAFJD_02675	IFNAGHGF_02325	ADHKEBMM_02915	OGPHLCOI_02835	ONECDKKL_01559	DLAJAEDN_03099	DMFMJFDC_03925	HBBOCNCB_01632	LGIGNMLK_03662	NCAKBNJH_02969	NPGBFFIF_02687	FJIFHCJF_02569	CLPCAHCE_02334	GALIAGHB_03354	FPKPPGJL_02478	LKCHBGGI_02605	GHHCNHDM_02463	MOMMLLHH_03641	DOLKEENL_02433	NKLGJNMO_01797	EJCPDHLA_02786	LKCGLDPN_02930	GMOKCEHM_02932	FACAEEMJ_04219
group_5766		hypothetical protein	114	114	1	52	7490				1175	1175	1175	2967_00996	3266_01676	3271_02210	3876_01625	FGLLNACG_02786	IBPNIEHO_00099	NDLPMKAP_00947	ABHIBDEF_00972	CLENMDMK_01766	OKPKJFCI_02735	GDONGAIO_02573	GEJGAKBB_00650	DMBJAFJD_01321	IFNAGHGF_00105	ADHKEBMM_01464	OGPHLCOI_03230	ONECDKKL_02791	DLAJAEDN_00715	DMFMJFDC_01470	HBBOCNCB_01106	LGIGNMLK_00673	NCAKBNJH_01359	NPGBFFIF_01909	FJIFHCJF_00671	CLPCAHCE_00532	GALIAGHB_01216	FPKPPGJL_01300	LKCHBGGI_01131	GHHCNHDM_00572	MOMMLLHH_00594	DOLKEENL_00161	NKLGJNMO_00529	EJCPDHLA_00254	LKCGLDPN_00965	GMOKCEHM_00102	FACAEEMJ_02949
apbC		Iron-sulfur cluster carrier protein	114	114	1	52	3694				1109	1109	1109	2967_02469	3266_02841	3271_01161	3876_02664	FGLLNACG_01673	IBPNIEHO_02628	NDLPMKAP_00403	ABHIBDEF_00831	CLENMDMK_01393	OKPKJFCI_03041	GDONGAIO_02268	GEJGAKBB_00404	DMBJAFJD_00403	IFNAGHGF_02907	ADHKEBMM_00832	OGPHLCOI_00812	ONECDKKL_00700	DLAJAEDN_00405	DMFMJFDC_01605	HBBOCNCB_01497	LGIGNMLK_01726	NCAKBNJH_00403	NPGBFFIF_00878	FJIFHCJF_01118	CLPCAHCE_01603	GALIAGHB_00952	FPKPPGJL_00404	LKCHBGGI_00402	GHHCNHDM_01526	MOMMLLHH_01131	DOLKEENL_01929	NKLGJNMO_01724	EJCPDHLA_01370	LKCGLDPN_00403	GMOKCEHM_02830	FACAEEMJ_01679
group_5768		hypothetical protein	114	114	1	52	2342				197	197	197	2967_03868	3266_04106	3271_04080	3876_03652	FGLLNACG_02413	IBPNIEHO_03157	NDLPMKAP_02794	ABHIBDEF_03507	CLENMDMK_02310	OKPKJFCI_03385	GDONGAIO_02443	GEJGAKBB_03321	DMBJAFJD_03468	IFNAGHGF_03332	ADHKEBMM_03560	OGPHLCOI_03248	ONECDKKL_02177	DLAJAEDN_03232	DMFMJFDC_03969	HBBOCNCB_01765	LGIGNMLK_03140	NCAKBNJH_02477	NPGBFFIF_03509	FJIFHCJF_03238	CLPCAHCE_03311	GALIAGHB_03159	FPKPPGJL_03182	LKCHBGGI_03564	GHHCNHDM_02595	MOMMLLHH_01716	DOLKEENL_03664	NKLGJNMO_02894	EJCPDHLA_03336	LKCGLDPN_03207	GMOKCEHM_03064	FACAEEMJ_02598
nfi		Endonuclease V	114	114	1	52	1257				671	671	671	2967_04492	3266_04571	3271_04483	3876_04572	FGLLNACG_04449	IBPNIEHO_04227	NDLPMKAP_04169	ABHIBDEF_04258	CLENMDMK_04199	OKPKJFCI_04133	GDONGAIO_03957	GEJGAKBB_04392	DMBJAFJD_04250	IFNAGHGF_04214	ADHKEBMM_04268	OGPHLCOI_04469	ONECDKKL_04380	DLAJAEDN_04398	DMFMJFDC_04520	HBBOCNCB_04527	LGIGNMLK_01379	NCAKBNJH_04248	NPGBFFIF_04139	FJIFHCJF_04173	CLPCAHCE_04191	GALIAGHB_04493	FPKPPGJL_04217	LKCHBGGI_04248	GHHCNHDM_04168	MOMMLLHH_04165	DOLKEENL_04211	NKLGJNMO_04129	EJCPDHLA_04257	LKCGLDPN_04360	GMOKCEHM_04335	FACAEEMJ_04489
atpC		ATP synthase epsilon chain	114	114	1	52	1985				419	419	419	2967_04079	3266_04433	3271_04390	3876_04225	FGLLNACG_03943	IBPNIEHO_03656	NDLPMKAP_03900	ABHIBDEF_03831	CLENMDMK_03520	OKPKJFCI_04014	GDONGAIO_03252	GEJGAKBB_00962	DMBJAFJD_03967	IFNAGHGF_03973	ADHKEBMM_03982	OGPHLCOI_03622	ONECDKKL_03639	DLAJAEDN_04054	DMFMJFDC_03296	HBBOCNCB_03859	LGIGNMLK_03515	NCAKBNJH_03886	NPGBFFIF_03909	FJIFHCJF_03614	CLPCAHCE_03691	GALIAGHB_04348	FPKPPGJL_03661	LKCHBGGI_04008	GHHCNHDM_03882	MOMMLLHH_03762	DOLKEENL_02907	NKLGJNMO_03263	EJCPDHLA_04095	LKCGLDPN_04118	GMOKCEHM_04106	FACAEEMJ_03846
group_5771		hypothetical protein	114	114	1	52	3477				224	224	224	2967_02673	3266_03045	3271_00957	3876_02460	FGLLNACG_02953	IBPNIEHO_00537	NDLPMKAP_00199	ABHIBDEF_00627	CLENMDMK_01017	OKPKJFCI_03575	GDONGAIO_03046	GEJGAKBB_00200	DMBJAFJD_00199	IFNAGHGF_00543	ADHKEBMM_00628	OGPHLCOI_01079	ONECDKKL_00495	DLAJAEDN_00201	DMFMJFDC_02588	HBBOCNCB_02606	LGIGNMLK_03800	NCAKBNJH_00199	NPGBFFIF_00677	FJIFHCJF_00914	CLPCAHCE_03935	GALIAGHB_00748	FPKPPGJL_00200	LKCHBGGI_00199	GHHCNHDM_01802	MOMMLLHH_02440	DOLKEENL_01538	NKLGJNMO_01399	EJCPDHLA_01166	LKCGLDPN_00200	GMOKCEHM_01252	FACAEEMJ_01381
group_5772		hypothetical protein	114	114	1	52	3091				194	194	194	2967_01259	3266_01939	3271_01947	3876_01888	FGLLNACG_01307	IBPNIEHO_00304	NDLPMKAP_01152	ABHIBDEF_01177	CLENMDMK_01265	OKPKJFCI_02550	GDONGAIO_01721	GEJGAKBB_00855	DMBJAFJD_01526	IFNAGHGF_00310	ADHKEBMM_01669	OGPHLCOI_01644	ONECDKKL_01420	DLAJAEDN_00920	DMFMJFDC_01144	HBBOCNCB_03032	LGIGNMLK_00878	NCAKBNJH_01564	NPGBFFIF_03326	FJIFHCJF_00876	CLPCAHCE_00737	GALIAGHB_01421	FPKPPGJL_01505	LKCHBGGI_01336	GHHCNHDM_00777	MOMMLLHH_02209	DOLKEENL_00366	NKLGJNMO_00734	EJCPDHLA_00049	LKCGLDPN_01170	GMOKCEHM_00307	FACAEEMJ_00908
lptF		Lipopolysaccharide export system permease protein LptF	114	114	1	52	7773				1100	1100	1100	2967_03575	3266_03417	3271_03510	3876_03337	FGLLNACG_02565	IBPNIEHO_02315	NDLPMKAP_02934	ABHIBDEF_02902	CLENMDMK_02677	OKPKJFCI_01305	GDONGAIO_04028	GEJGAKBB_02745	DMBJAFJD_02932	IFNAGHGF_02604	ADHKEBMM_02733	OGPHLCOI_03402	ONECDKKL_03575	DLAJAEDN_03378	DMFMJFDC_03181	HBBOCNCB_01917	LGIGNMLK_02490	NCAKBNJH_03224	NPGBFFIF_02002	FJIFHCJF_02828	CLPCAHCE_02590	GALIAGHB_03032	FPKPPGJL_02859	LKCHBGGI_03005	GHHCNHDM_02736	MOMMLLHH_02272	DOLKEENL_02940	NKLGJNMO_02178	EJCPDHLA_02284	LKCGLDPN_02329	GMOKCEHM_02179	FACAEEMJ_01872
rhlB		ATP-dependent RNA helicase RhlB	114	114	1	53	36				1265	1265	1265	2967_04431	3266_04294	3271_04268	3876_03988	FGLLNACG_03611	IBPNIEHO_04202	NDLPMKAP_03717	ABHIBDEF_04233	CLENMDMK_03463	OKPKJFCI_03729	GDONGAIO_02952	GEJGAKBB_03997	DMBJAFJD_03630	IFNAGHGF_03594	ADHKEBMM_03722	OGPHLCOI_04060	ONECDKKL_03456	DLAJAEDN_03987	DMFMJFDC_04237	HBBOCNCB_04466	LGIGNMLK_04258	NCAKBNJH_03819	NPGBFFIF_03852	FJIFHCJF_03400	CLPCAHCE_03556	GALIAGHB_04216	FPKPPGJL_03425	LKCHBGGI_03726	GHHCNHDM_03618	MOMMLLHH_04140	DOLKEENL_03907	NKLGJNMO_04104	EJCPDHLA_03882	LKCGLDPN_04053	GMOKCEHM_03899	FACAEEMJ_03781
group_5775		putative protein	114	114	1	52	996				863	863	863	2967_01799	3266_02661	3271_02625	3876_02842	FGLLNACG_03159	IBPNIEHO_03080	NDLPMKAP_03581	ABHIBDEF_03430	CLENMDMK_02484	OKPKJFCI_02129	GDONGAIO_01981	GEJGAKBB_03752	DMBJAFJD_00598	IFNAGHGF_03256	ADHKEBMM_02115	OGPHLCOI_00169	ONECDKKL_02387	DLAJAEDN_01552	DMFMJFDC_01739	HBBOCNCB_02114	LGIGNMLK_03065	NCAKBNJH_01625	NPGBFFIF_02916	FJIFHCJF_03161	CLPCAHCE_03234	GALIAGHB_02263	FPKPPGJL_04121	LKCHBGGI_01397	GHHCNHDM_03391	MOMMLLHH_03068	DOLKEENL_03588	NKLGJNMO_03999	EJCPDHLA_02429	LKCGLDPN_03807	GMOKCEHM_01411	FACAEEMJ_01109
group_5776		hypothetical protein	114	114	1	52	3217				167	167	167	2967_01136	3266_01816	3271_02070	3876_01765	FGLLNACG_01185	IBPNIEHO_00181	NDLPMKAP_01029	ABHIBDEF_01054	CLENMDMK_04220	OKPKJFCI_02429	GDONGAIO_04056	GEJGAKBB_00732	DMBJAFJD_01403	IFNAGHGF_00187	ADHKEBMM_01546	OGPHLCOI_01522	ONECDKKL_01298	DLAJAEDN_00797	DMFMJFDC_01022	HBBOCNCB_01188	LGIGNMLK_00755	NCAKBNJH_01441	NPGBFFIF_03205	FJIFHCJF_00753	CLPCAHCE_00614	GALIAGHB_01298	FPKPPGJL_01382	LKCHBGGI_01213	GHHCNHDM_00654	MOMMLLHH_00676	DOLKEENL_00243	NKLGJNMO_00611	EJCPDHLA_00172	LKCGLDPN_01047	GMOKCEHM_00184	FACAEEMJ_00785
kdsA		2-dehydro-3-deoxyphosphooctonate aldolase	114	114	1	52	5248				854	854	854	2967_00721	3266_00769	3271_00769	3876_00105	FGLLNACG_02814	IBPNIEHO_00351	NDLPMKAP_00013	ABHIBDEF_00441	CLENMDMK_02808	OKPKJFCI_02872	GDONGAIO_01846	GEJGAKBB_00013	DMBJAFJD_00013	IFNAGHGF_00357	ADHKEBMM_00441	OGPHLCOI_00497	ONECDKKL_00013	DLAJAEDN_00013	DMFMJFDC_02218	HBBOCNCB_02884	LGIGNMLK_02853	NCAKBNJH_00013	NPGBFFIF_00490	FJIFHCJF_01751	CLPCAHCE_01652	GALIAGHB_00560	FPKPPGJL_00013	LKCHBGGI_00013	GHHCNHDM_01616	MOMMLLHH_02747	DOLKEENL_01351	NKLGJNMO_01213	EJCPDHLA_00980	LKCGLDPN_00013	GMOKCEHM_01064	FACAEEMJ_01194
fliD		Flagellar hook-associated protein 2	114	114	1	52	3487				1403	1403	1403	2967_02663	3266_03035	3271_00967	3876_02470	FGLLNACG_02943	IBPNIEHO_00547	NDLPMKAP_00209	ABHIBDEF_00637	CLENMDMK_01027	OKPKJFCI_03565	GDONGAIO_03056	GEJGAKBB_00210	DMBJAFJD_00209	IFNAGHGF_00553	ADHKEBMM_00638	OGPHLCOI_01069	ONECDKKL_00505	DLAJAEDN_00211	DMFMJFDC_02578	HBBOCNCB_02596	LGIGNMLK_03790	NCAKBNJH_00209	NPGBFFIF_00687	FJIFHCJF_00924	CLPCAHCE_03925	GALIAGHB_00758	FPKPPGJL_00210	LKCHBGGI_00209	GHHCNHDM_01812	MOMMLLHH_02430	DOLKEENL_01548	NKLGJNMO_04282	EJCPDHLA_01176	LKCGLDPN_00210	GMOKCEHM_01262	FACAEEMJ_01391
sprT		Protein SprT	114	114	1	52	6737				455	455	455	2967_02290	3266_01131	3271_01606	3876_01184	FGLLNACG_01059	IBPNIEHO_01498	NDLPMKAP_00714	ABHIBDEF_00154	CLENMDMK_03062	OKPKJFCI_00749	GDONGAIO_00331	GEJGAKBB_01493	DMBJAFJD_02037	IFNAGHGF_01093	ADHKEBMM_00154	OGPHLCOI_02309	ONECDKKL_01837	DLAJAEDN_01124	DMFMJFDC_00258	HBBOCNCB_00194	LGIGNMLK_00298	NCAKBNJH_01154	NPGBFFIF_01381	FJIFHCJF_00298	CLPCAHCE_00926	GALIAGHB_01657	FPKPPGJL_01694	LKCHBGGI_00675	GHHCNHDM_00197	MOMMLLHH_00155	DOLKEENL_01238	NKLGJNMO_00154	EJCPDHLA_00693	LKCGLDPN_01966	GMOKCEHM_02064	FACAEEMJ_03910
dcuR		Transcriptional regulatory protein DcuR	114	114	1	52	224				719	719	719	2967_04107	3266_03251	3271_03828	3876_04180	FGLLNACG_03823	IBPNIEHO_03538	NDLPMKAP_03781	ABHIBDEF_03066	CLENMDMK_03838	OKPKJFCI_03889	GDONGAIO_03450	GEJGAKBB_04191	DMBJAFJD_03848	IFNAGHGF_01845	ADHKEBMM_03863	OGPHLCOI_03080	ONECDKKL_03520	DLAJAEDN_03662	DMFMJFDC_03250	HBBOCNCB_03927	LGIGNMLK_02102	NCAKBNJH_02826	NPGBFFIF_02181	FJIFHCJF_02427	CLPCAHCE_03818	GALIAGHB_03795	FPKPPGJL_03489	LKCHBGGI_02462	GHHCNHDM_03763	MOMMLLHH_03516	DOLKEENL_02290	NKLGJNMO_03553	EJCPDHLA_04163	LKCGLDPN_02906	GMOKCEHM_02344	FACAEEMJ_02586
kdsB		3-deoxy-manno-octulosonate cytidylyltransferase	114	114	1	52	4163				746	746	746	2967_03396	3266_03639	3271_03319	3876_03158	FGLLNACG_02161	IBPNIEHO_01558	NDLPMKAP_03219	ABHIBDEF_02746	CLENMDMK_00325	OKPKJFCI_01840	GDONGAIO_01054	GEJGAKBB_04109	DMBJAFJD_03124	IFNAGHGF_03502	ADHKEBMM_00907	OGPHLCOI_01993	ONECDKKL_01500	DLAJAEDN_04323	DMFMJFDC_00808	HBBOCNCB_02465	LGIGNMLK_02683	NCAKBNJH_00506	NPGBFFIF_02627	FJIFHCJF_03791	CLPCAHCE_00039	GALIAGHB_04393	FPKPPGJL_00864	LKCHBGGI_03928	GHHCNHDM_03525	MOMMLLHH_03199	DOLKEENL_03225	NKLGJNMO_02863	EJCPDHLA_02727	LKCGLDPN_04243	GMOKCEHM_04262	FACAEEMJ_03968
yciB		putative intracellular septation protein A	114	114	1	52	5282				539	539	539	2967_00685	3266_00733	3271_00733	3876_00141	FGLLNACG_00674	IBPNIEHO_02456	NDLPMKAP_01277	ABHIBDEF_01553	CLENMDMK_02844	OKPKJFCI_02836	GDONGAIO_01882	GEJGAKBB_02215	DMBJAFJD_00853	IFNAGHGF_00697	ADHKEBMM_01725	OGPHLCOI_00533	ONECDKKL_00049	DLAJAEDN_02540	DMFMJFDC_00549	HBBOCNCB_00763	LGIGNMLK_00934	NCAKBNJH_01880	NPGBFFIF_00454	FJIFHCJF_01176	CLPCAHCE_01048	GALIAGHB_02525	FPKPPGJL_00462	LKCHBGGI_01889	GHHCNHDM_01121	MOMMLLHH_00742	DOLKEENL_00423	NKLGJNMO_00790	EJCPDHLA_01832	LKCGLDPN_01567	GMOKCEHM_01665	FACAEEMJ_00023
group_5783		hypothetical protein	114	114	1	52	1007				230	230	230	2967_01810	3266_02650	3271_02614	3876_02853	FGLLNACG_03170	IBPNIEHO_03091	NDLPMKAP_03592	ABHIBDEF_03441	CLENMDMK_02495	OKPKJFCI_02140	GDONGAIO_01992	GEJGAKBB_03763	DMBJAFJD_00609	IFNAGHGF_03267	ADHKEBMM_02126	OGPHLCOI_00180	ONECDKKL_02398	DLAJAEDN_01563	DMFMJFDC_01750	HBBOCNCB_02125	LGIGNMLK_03076	NCAKBNJH_01636	NPGBFFIF_02927	FJIFHCJF_03172	CLPCAHCE_03245	GALIAGHB_02274	FPKPPGJL_03744	LKCHBGGI_01408	GHHCNHDM_03402	MOMMLLHH_03079	DOLKEENL_03599	NKLGJNMO_03668	EJCPDHLA_02440	LKCGLDPN_03818	GMOKCEHM_01422	FACAEEMJ_01120
manZ_1		PTS system mannose-specific EIID component	114	114	1	52	5184				851	851	851	2967_00784	3266_00831	3271_00831	3876_00042	FGLLNACG_02876	IBPNIEHO_00412	NDLPMKAP_00074	ABHIBDEF_00502	CLENMDMK_03346	OKPKJFCI_02933	GDONGAIO_01785	GEJGAKBB_00074	DMBJAFJD_00074	IFNAGHGF_00418	ADHKEBMM_00503	OGPHLCOI_00435	ONECDKKL_03353	DLAJAEDN_00075	DMFMJFDC_02279	HBBOCNCB_02946	LGIGNMLK_02915	NCAKBNJH_00074	NPGBFFIF_00551	FJIFHCJF_01812	CLPCAHCE_01714	GALIAGHB_00622	FPKPPGJL_00075	LKCHBGGI_00074	GHHCNHDM_01677	MOMMLLHH_02808	DOLKEENL_01413	NKLGJNMO_01274	EJCPDHLA_01041	LKCGLDPN_00075	GMOKCEHM_01126	FACAEEMJ_01255
tatC		Sec-independent protein translocase protein TatC	114	114	1	53	12				779	779	779	2967_04234	3266_04236	3271_04210	3876_04046	FGLLNACG_03553	IBPNIEHO_03879	NDLPMKAP_03659	ABHIBDEF_04047	CLENMDMK_03402	OKPKJFCI_03668	GDONGAIO_02891	GEJGAKBB_03939	DMBJAFJD_03572	IFNAGHGF_03536	ADHKEBMM_03664	OGPHLCOI_04002	ONECDKKL_03398	DLAJAEDN_03929	DMFMJFDC_03908	HBBOCNCB_04076	LGIGNMLK_03992	NCAKBNJH_03761	NPGBFFIF_03791	FJIFHCJF_03342	CLPCAHCE_03498	GALIAGHB_04158	FPKPPGJL_03367	LKCHBGGI_03668	GHHCNHDM_03560	MOMMLLHH_03982	DOLKEENL_03849	NKLGJNMO_03763	EJCPDHLA_03824	LKCGLDPN_03995	GMOKCEHM_03841	FACAEEMJ_03723
group_5786		hypothetical protein	114	114	1	52	6112				344	344	344	2967_00194	3266_00242	3271_00242	3876_00632	FGLLNACG_01389	IBPNIEHO_01824	NDLPMKAP_01834	ABHIBDEF_01407	CLENMDMK_02423	OKPKJFCI_03498	GDONGAIO_03913	GEJGAKBB_02069	DMBJAFJD_01759	IFNAGHGF_01495	ADHKEBMM_01174	OGPHLCOI_01724	ONECDKKL_02473	DLAJAEDN_02394	DMFMJFDC_01820	HBBOCNCB_02318	LGIGNMLK_01877	NCAKBNJH_00773	NPGBFFIF_03744	FJIFHCJF_02202	CLPCAHCE_00306	GALIAGHB_00301	FPKPPGJL_01131	LKCHBGGI_01743	GHHCNHDM_01959	MOMMLLHH_03453	DOLKEENL_00960	NKLGJNMO_02756	EJCPDHLA_03121	LKCGLDPN_00740	GMOKCEHM_00982	FACAEEMJ_00642
group_5787		hypothetical protein	114	114	1	52	2200				218	218	218	2967_01857	3266_02603	3271_02567	3876_02900	FGLLNACG_03217	IBPNIEHO_03139	NDLPMKAP_03640	ABHIBDEF_03489	CLENMDMK_02542	OKPKJFCI_02187	GDONGAIO_02039	GEJGAKBB_03810	DMBJAFJD_00657	IFNAGHGF_03315	ADHKEBMM_02174	OGPHLCOI_00227	ONECDKKL_02445	DLAJAEDN_01610	DMFMJFDC_01797	HBBOCNCB_02172	LGIGNMLK_03124	NCAKBNJH_01684	NPGBFFIF_02974	FJIFHCJF_03220	CLPCAHCE_03293	GALIAGHB_02321	FPKPPGJL_03792	LKCHBGGI_01456	GHHCNHDM_03449	MOMMLLHH_03126	DOLKEENL_03647	NKLGJNMO_03716	EJCPDHLA_02487	LKCGLDPN_03865	GMOKCEHM_01469	FACAEEMJ_01167
fldB		Flavodoxin 2	114	114	1	52	6783				521	521	521	2967_02336	3266_01177	3271_01560	3876_01138	FGLLNACG_01013	IBPNIEHO_01155	NDLPMKAP_00668	ABHIBDEF_00200	CLENMDMK_03108	OKPKJFCI_00795	GDONGAIO_00377	GEJGAKBB_01539	DMBJAFJD_02083	IFNAGHGF_01139	ADHKEBMM_00200	OGPHLCOI_02263	ONECDKKL_01277	DLAJAEDN_01170	DMFMJFDC_02536	HBBOCNCB_00240	LGIGNMLK_00344	NCAKBNJH_01200	NPGBFFIF_01335	FJIFHCJF_00344	CLPCAHCE_00972	GALIAGHB_01703	FPKPPGJL_01740	LKCHBGGI_00721	GHHCNHDM_00243	MOMMLLHH_00201	DOLKEENL_01284	NKLGJNMO_00200	EJCPDHLA_00739	LKCGLDPN_02012	GMOKCEHM_02110	FACAEEMJ_04061
secY		Protein translocase subunit SecY	114	114	1	52	1221				1331	1331	1331	2967_04537	3266_02407	3271_04560	3876_01992	FGLLNACG_04491	IBPNIEHO_04292	NDLPMKAP_04243	ABHIBDEF_04300	CLENMDMK_04113	OKPKJFCI_04175	GDONGAIO_04083	GEJGAKBB_04468	DMBJAFJD_04325	IFNAGHGF_04265	ADHKEBMM_04310	OGPHLCOI_04582	ONECDKKL_04455	DLAJAEDN_04442	DMFMJFDC_04413	HBBOCNCB_04642	LGIGNMLK_04296	NCAKBNJH_04322	NPGBFFIF_04180	FJIFHCJF_04216	CLPCAHCE_04298	GALIAGHB_04536	FPKPPGJL_04291	LKCHBGGI_04291	GHHCNHDM_04244	MOMMLLHH_04239	DOLKEENL_04286	NKLGJNMO_04224	EJCPDHLA_04300	LKCGLDPN_04435	GMOKCEHM_04410	FACAEEMJ_04398
group_5790		hypothetical protein	114	114	1	52	211				89	89	89	2967_04120	3266_03238	3271_03841	3876_04167	FGLLNACG_03810	IBPNIEHO_03525	NDLPMKAP_03768	ABHIBDEF_03079	CLENMDMK_03824	OKPKJFCI_03875	GDONGAIO_03436	GEJGAKBB_04178	DMBJAFJD_03835	IFNAGHGF_01858	ADHKEBMM_03850	OGPHLCOI_03067	ONECDKKL_03507	DLAJAEDN_03675	DMFMJFDC_03237	HBBOCNCB_03914	LGIGNMLK_02115	NCAKBNJH_02839	NPGBFFIF_02195	FJIFHCJF_02440	CLPCAHCE_03805	GALIAGHB_03808	FPKPPGJL_03476	LKCHBGGI_02475	GHHCNHDM_03750	MOMMLLHH_03503	DOLKEENL_02303	NKLGJNMO_03540	EJCPDHLA_04150	LKCGLDPN_02893	GMOKCEHM_02357	FACAEEMJ_02573
fabZ		3-hydroxyacyl-[acyl-carrier-protein] dehydratase FabZ	114	114	1	52	443				455	455	455	2967_03039	3266_03600	3271_03280	3876_04271	FGLLNACG_00631	IBPNIEHO_03702	NDLPMKAP_01979	ABHIBDEF_01817	CLENMDMK_03649	OKPKJFCI_02240	GDONGAIO_01246	GEJGAKBB_04216	DMBJAFJD_02159	IFNAGHGF_01215	ADHKEBMM_02369	OGPHLCOI_02604	ONECDKKL_04027	DLAJAEDN_04175	DMFMJFDC_03681	HBBOCNCB_01439	LGIGNMLK_01409	NCAKBNJH_02144	NPGBFFIF_03027	FJIFHCJF_01391	CLPCAHCE_01285	GALIAGHB_02791	FPKPPGJL_01816	LKCHBGGI_02103	GHHCNHDM_02104	MOMMLLHH_01233	DOLKEENL_01610	NKLGJNMO_01027	EJCPDHLA_02931	LKCGLDPN_02088	GMOKCEHM_02413	FACAEEMJ_04161
group_5792		putative transporter	114	114	1	52	7020				1184	1184	1184	2967_02942	3266_01418	3271_01319	3876_00897	FGLLNACG_04200	IBPNIEHO_02942	NDLPMKAP_03443	ABHIBDEF_03292	CLENMDMK_00528	OKPKJFCI_01558	GDONGAIO_01475	GEJGAKBB_04334	DMBJAFJD_03348	IFNAGHGF_03221	ADHKEBMM_03438	OGPHLCOI_04204	ONECDKKL_04153	DLAJAEDN_04250	DMFMJFDC_03747	HBBOCNCB_04028	LGIGNMLK_03944	NCAKBNJH_03741	NPGBFFIF_02341	FJIFHCJF_03126	CLPCAHCE_02987	GALIAGHB_04028	FPKPPGJL_03842	LKCHBGGI_03546	GHHCNHDM_03253	MOMMLLHH_03934	DOLKEENL_03449	NKLGJNMO_02575	EJCPDHLA_03804	LKCGLDPN_03772	GMOKCEHM_03509	FACAEEMJ_03143
selD		Selenide, water dikinase	114	114	1	52	6065				1043	1043	1043	2967_00241	3266_00289	3271_00289	3876_00585	FGLLNACG_01436	IBPNIEHO_01871	NDLPMKAP_01881	ABHIBDEF_01454	CLENMDMK_02925	OKPKJFCI_00014	GDONGAIO_00403	GEJGAKBB_02116	DMBJAFJD_01806	IFNAGHGF_01542	ADHKEBMM_01221	OGPHLCOI_01771	ONECDKKL_02520	DLAJAEDN_02441	DMFMJFDC_01867	HBBOCNCB_02366	LGIGNMLK_01924	NCAKBNJH_00820	NPGBFFIF_00014	FJIFHCJF_02249	CLPCAHCE_00353	GALIAGHB_00348	FPKPPGJL_01178	LKCHBGGI_01790	GHHCNHDM_02006	MOMMLLHH_03406	DOLKEENL_01007	NKLGJNMO_02709	EJCPDHLA_03168	LKCGLDPN_00787	GMOKCEHM_01029	FACAEEMJ_00689
rpsO		30S ribosomal protein S15	114	114	1	52	6435				269	269	269	2967_02100	3266_00941	3271_01795	3876_01374	FGLLNACG_03064	IBPNIEHO_02985	NDLPMKAP_03486	ABHIBDEF_03335	CLENMDMK_00829	OKPKJFCI_00529	GDONGAIO_00113	GEJGAKBB_03563	DMBJAFJD_03391	IFNAGHGF_02558	ADHKEBMM_03483	OGPHLCOI_03922	ONECDKKL_03157	DLAJAEDN_03740	DMFMJFDC_00069	HBBOCNCB_03113	LGIGNMLK_00110	NCAKBNJH_00966	NPGBFFIF_01599	FJIFHCJF_00110	CLPCAHCE_03139	GALIAGHB_03587	FPKPPGJL_03105	LKCHBGGI_02838	GHHCNHDM_03296	MOMMLLHH_01673	DOLKEENL_03492	NKLGJNMO_02618	EJCPDHLA_00504	LKCGLDPN_03164	GMOKCEHM_03552	FACAEEMJ_03186
gntP		High-affinity gluconate transporter	114	114	1	52	989				1268	1268	1268	2967_01792	3266_02668	3271_02632	3876_02835	FGLLNACG_03152	IBPNIEHO_03073	NDLPMKAP_03574	ABHIBDEF_03423	CLENMDMK_02477	OKPKJFCI_02122	GDONGAIO_01974	GEJGAKBB_03745	DMBJAFJD_00591	IFNAGHGF_03249	ADHKEBMM_02108	OGPHLCOI_00162	ONECDKKL_02380	DLAJAEDN_01545	DMFMJFDC_01732	HBBOCNCB_02107	LGIGNMLK_03058	NCAKBNJH_01618	NPGBFFIF_02909	FJIFHCJF_03154	CLPCAHCE_03227	GALIAGHB_02256	FPKPPGJL_04114	LKCHBGGI_01390	GHHCNHDM_03384	MOMMLLHH_03061	DOLKEENL_03581	NKLGJNMO_03992	EJCPDHLA_02422	LKCGLDPN_03800	GMOKCEHM_01404	FACAEEMJ_01102
group_5796		hypothetical protein	114	114	1	52	4127				860	860	860	2967_03360	3266_03675	3271_03355	3876_03122	FGLLNACG_02125	IBPNIEHO_04361	NDLPMKAP_03255	ABHIBDEF_04390	CLENMDMK_00360	OKPKJFCI_01875	GDONGAIO_01089	GEJGAKBB_04145	DMBJAFJD_03160	IFNAGHGF_04354	ADHKEBMM_00871	OGPHLCOI_02812	ONECDKKL_01536	DLAJAEDN_04537	DMFMJFDC_03948	HBBOCNCB_04800	LGIGNMLK_02719	NCAKBNJH_04392	NPGBFFIF_02662	FJIFHCJF_04273	CLPCAHCE_00003	GALIAGHB_04429	FPKPPGJL_00828	LKCHBGGI_03964	GHHCNHDM_04314	MOMMLLHH_04354	DOLKEENL_03261	NKLGJNMO_01774	EJCPDHLA_02763	LKCGLDPN_04529	GMOKCEHM_04502	FACAEEMJ_04004
pduD		Propanediol dehydratase medium subunit	114	114	1	52	3577				674	674	674	2967_02585	3266_02957	3271_01045	3876_02548	FGLLNACG_04001	IBPNIEHO_00625	NDLPMKAP_00287	ABHIBDEF_00715	CLENMDMK_01104	OKPKJFCI_03791	GDONGAIO_03510	GEJGAKBB_00288	DMBJAFJD_00287	IFNAGHGF_00631	ADHKEBMM_00716	OGPHLCOI_00991	ONECDKKL_00583	DLAJAEDN_00289	DMFMJFDC_03085	HBBOCNCB_03565	LGIGNMLK_01610	NCAKBNJH_00287	NPGBFFIF_00764	FJIFHCJF_01002	CLPCAHCE_01487	GALIAGHB_00836	FPKPPGJL_00288	LKCHBGGI_00286	GHHCNHDM_01410	MOMMLLHH_01015	DOLKEENL_01813	NKLGJNMO_01608	EJCPDHLA_01254	LKCGLDPN_00287	GMOKCEHM_01340	FACAEEMJ_03667
fdnH_2		Formate dehydrogenase, nitrate-inducible, iron-sulfur subunit	114	114	1	52	6667				986	986	986	2967_02233	3266_01074	3271_01663	3876_01241	FGLLNACG_01116	IBPNIEHO_01441	NDLPMKAP_00771	ABHIBDEF_00097	CLENMDMK_03570	OKPKJFCI_00679	GDONGAIO_00262	GEJGAKBB_01435	DMBJAFJD_01980	IFNAGHGF_01036	ADHKEBMM_00097	OGPHLCOI_02366	ONECDKKL_01780	DLAJAEDN_01066	DMFMJFDC_00201	HBBOCNCB_00137	LGIGNMLK_00241	NCAKBNJH_01097	NPGBFFIF_01450	FJIFHCJF_00241	CLPCAHCE_00869	GALIAGHB_01600	FPKPPGJL_01637	LKCHBGGI_00618	GHHCNHDM_00140	MOMMLLHH_00098	DOLKEENL_01181	NKLGJNMO_00097	EJCPDHLA_00636	LKCGLDPN_01909	GMOKCEHM_02007	FACAEEMJ_02827
livH		High-affinity branched-chain amino acid transport system permease protein LivH	114	114	1	52	1391				926	926	926	2967_01450	3266_02272	3271_03028	3876_02127	FGLLNACG_00249	IBPNIEHO_01235	NDLPMKAP_02400	ABHIBDEF_02063	CLENMDMK_00151	OKPKJFCI_01049	GDONGAIO_00891	GEJGAKBB_01260	DMBJAFJD_02404	IFNAGHGF_01691	ADHKEBMM_02615	OGPHLCOI_01351	ONECDKKL_00972	DLAJAEDN_02033	DMFMJFDC_01290	HBBOCNCB_00665	LGIGNMLK_01248	NCAKBNJH_02390	NPGBFFIF_01199	FJIFHCJF_01629	CLPCAHCE_01906	GALIAGHB_02127	FPKPPGJL_02227	LKCHBGGI_02349	GHHCNHDM_01021	MOMMLLHH_01486	DOLKEENL_02037	NKLGJNMO_01472	EJCPDHLA_01700	LKCGLDPN_01467	GMOKCEHM_00604	FACAEEMJ_01502
group_580		hypothetical protein	114	114	1	52	3892				503	680	678	2967_00035	3266_00083	3271_00083	3876_03936	FGLLNACG_02208	IBPNIEHO_01666	NDLPMKAP_01675	ABHIBDEF_01248	CLENMDMK_00277	OKPKJFCI_01792	GDONGAIO_01006	GEJGAKBB_01852	DMBJAFJD_01600	IFNAGHGF_03891	ADHKEBMM_01015	OGPHLCOI_02040	ONECDKKL_03261	DLAJAEDN_02177	DMFMJFDC_00855	HBBOCNCB_02513	LGIGNMLK_03344	NCAKBNJH_00614	NPGBFFIF_02579	FJIFHCJF_03528	CLPCAHCE_00147	GALIAGHB_00084	FPKPPGJL_00972	LKCHBGGI_03853	GHHCNHDM_03671	MOMMLLHH_03258	DOLKEENL_00801	NKLGJNMO_03177	EJCPDHLA_03935	LKCGLDPN_00523	GMOKCEHM_00765	FACAEEMJ_00425
hslO		33 kDa chaperonin	114	114	1	52	1334				878	878	878	2967_01392	3266_02330	3271_03086	3876_02069	FGLLNACG_00306	IBPNIEHO_01293	NDLPMKAP_02458	ABHIBDEF_02121	CLENMDMK_00203	OKPKJFCI_01101	GDONGAIO_00943	GEJGAKBB_01318	DMBJAFJD_02462	IFNAGHGF_01749	ADHKEBMM_02673	OGPHLCOI_01408	ONECDKKL_01030	DLAJAEDN_02091	DMFMJFDC_01348	HBBOCNCB_00722	LGIGNMLK_01306	NCAKBNJH_02448	NPGBFFIF_01251	FJIFHCJF_01687	CLPCAHCE_01964	GALIAGHB_02185	FPKPPGJL_02285	LKCHBGGI_02407	GHHCNHDM_01079	MOMMLLHH_01544	DOLKEENL_02095	NKLGJNMO_01530	EJCPDHLA_01758	LKCGLDPN_01525	GMOKCEHM_00662	FACAEEMJ_01560
group_5801		hypothetical protein	114	114	1	52	777				1184	1184	1184	2967_03598	3266_03960	3271_03686	3876_03484	FGLLNACG_04064	IBPNIEHO_03825	NDLPMKAP_04021	ABHIBDEF_02474	CLENMDMK_02054	OKPKJFCI_01272	GDONGAIO_02189	GEJGAKBB_02716	DMBJAFJD_04027	IFNAGHGF_04035	ADHKEBMM_04042	OGPHLCOI_04291	ONECDKKL_02013	DLAJAEDN_03064	DMFMJFDC_03773	HBBOCNCB_03948	LGIGNMLK_02084	NCAKBNJH_04025	NPGBFFIF_01789	FJIFHCJF_02409	CLPCAHCE_03859	GALIAGHB_03003	FPKPPGJL_02440	LKCHBGGI_04070	GHHCNHDM_04009	MOMMLLHH_03878	DOLKEENL_03962	NKLGJNMO_03592	EJCPDHLA_02255	LKCGLDPN_02300	GMOKCEHM_04227	FACAEEMJ_01843
cydX		Cytochrome bd-I ubiquinol oxidase subunit X	114	114	1	52	7644				113	113	113	2967_00840	3266_01520	3271_02366	3876_01469	FGLLNACG_04154	IBPNIEHO_04033	NDLPMKAP_03975	ABHIBDEF_03906	CLENMDMK_03983	OKPKJFCI_04099	GDONGAIO_03844	GEJGAKBB_00494	DMBJAFJD_03774	IFNAGHGF_03830	ADHKEBMM_01308	OGPHLCOI_04265	ONECDKKL_03986	DLAJAEDN_00559	DMFMJFDC_04036	HBBOCNCB_04185	LGIGNMLK_03733	NCAKBNJH_03961	NPGBFFIF_03958	FJIFHCJF_03765	CLPCAHCE_03766	GALIAGHB_01060	FPKPPGJL_03617	LKCHBGGI_00975	GHHCNHDM_03960	MOMMLLHH_00438	DOLKEENL_00009	NKLGJNMO_03501	EJCPDHLA_00410	LKCGLDPN_04196	GMOKCEHM_04181	FACAEEMJ_04120
dusB		tRNA-dihydrouridine synthase B	114	114	1	52	6334				965	965	965	2967_04290	3266_04490	3271_04464	3876_04394	FGLLNACG_04217	IBPNIEHO_04111	NDLPMKAP_04047	ABHIBDEF_04183	CLENMDMK_00727	OKPKJFCI_00427	GDONGAIO_00011	GEJGAKBB_03461	DMBJAFJD_04169	IFNAGHGF_02457	ADHKEBMM_04227	OGPHLCOI_04384	ONECDKKL_04224	DLAJAEDN_04355	DMFMJFDC_04113	HBBOCNCB_04249	LGIGNMLK_00009	NCAKBNJH_04167	NPGBFFIF_04055	FJIFHCJF_00009	CLPCAHCE_04110	GALIAGHB_03486	FPKPPGJL_04062	LKCHBGGI_02737	GHHCNHDM_04086	MOMMLLHH_01572	DOLKEENL_04049	NKLGJNMO_03898	EJCPDHLA_04175	LKCGLDPN_03063	GMOKCEHM_04294	FACAEEMJ_04302
group_5804		hypothetical protein	114	114	1	52	2186				326	326	326	2967_01877	3266_02583	3271_02547	3876_02920	FGLLNACG_01969	IBPNIEHO_03259	NDLPMKAP_02487	ABHIBDEF_02182	CLENMDMK_02561	OKPKJFCI_02207	GDONGAIO_02058	GEJGAKBB_02873	DMBJAFJD_00677	IFNAGHGF_01977	ADHKEBMM_02193	OGPHLCOI_00246	ONECDKKL_03003	DLAJAEDN_01630	DMFMJFDC_02960	HBBOCNCB_04418	LGIGNMLK_04210	NCAKBNJH_01704	NPGBFFIF_02994	FJIFHCJF_01942	CLPCAHCE_02159	GALIAGHB_02341	FPKPPGJL_04178	LKCHBGGI_01475	GHHCNHDM_02288	MOMMLLHH_04092	DOLKEENL_04172	NKLGJNMO_04056	EJCPDHLA_02506	LKCGLDPN_02457	GMOKCEHM_01489	FACAEEMJ_02167
chbA		PTS system N,N'-diacetylchitobiose-specific EIIA component	114	114	1	52	6047				347	347	347	2967_00259	3266_00307	3271_00307	3876_00567	FGLLNACG_01454	IBPNIEHO_01889	NDLPMKAP_01899	ABHIBDEF_01472	CLENMDMK_02943	OKPKJFCI_00032	GDONGAIO_00421	GEJGAKBB_02134	DMBJAFJD_01824	IFNAGHGF_01560	ADHKEBMM_01239	OGPHLCOI_01789	ONECDKKL_02538	DLAJAEDN_02459	DMFMJFDC_01885	HBBOCNCB_02384	LGIGNMLK_01942	NCAKBNJH_00838	NPGBFFIF_00032	FJIFHCJF_02267	CLPCAHCE_00371	GALIAGHB_00366	FPKPPGJL_01196	LKCHBGGI_01808	GHHCNHDM_02024	MOMMLLHH_03388	DOLKEENL_01025	NKLGJNMO_02691	EJCPDHLA_03186	LKCGLDPN_00805	GMOKCEHM_01047	FACAEEMJ_00707
metK		S-adenosylmethionine synthase	114	114	1	52	6739				1154	1154	1154	2967_02292	3266_01133	3271_01604	3876_01182	FGLLNACG_01057	IBPNIEHO_01500	NDLPMKAP_00712	ABHIBDEF_00156	CLENMDMK_03064	OKPKJFCI_00751	GDONGAIO_00333	GEJGAKBB_01495	DMBJAFJD_02039	IFNAGHGF_01095	ADHKEBMM_00156	OGPHLCOI_02307	ONECDKKL_01839	DLAJAEDN_01126	DMFMJFDC_00260	HBBOCNCB_00196	LGIGNMLK_00300	NCAKBNJH_01156	NPGBFFIF_01379	FJIFHCJF_00300	CLPCAHCE_00928	GALIAGHB_01659	FPKPPGJL_01696	LKCHBGGI_00677	GHHCNHDM_00199	MOMMLLHH_00157	DOLKEENL_01240	NKLGJNMO_00156	EJCPDHLA_00695	LKCGLDPN_01968	GMOKCEHM_02066	FACAEEMJ_03912
relA		GTP pyrophosphokinase	114	114	1	52	6871				2234	2234	2234	2967_02789	3266_01265	3271_01472	3876_01050	FGLLNACG_01926	IBPNIEHO_01067	NDLPMKAP_00581	ABHIBDEF_00288	CLENMDMK_00661	OKPKJFCI_01691	GDONGAIO_03351	GEJGAKBB_01627	DMBJAFJD_02622	IFNAGHGF_02272	ADHKEBMM_00288	OGPHLCOI_02767	ONECDKKL_01190	DLAJAEDN_01258	DMFMJFDC_02448	HBBOCNCB_00329	LGIGNMLK_00432	NCAKBNJH_02791	NPGBFFIF_02474	FJIFHCJF_00431	CLPCAHCE_02124	GALIAGHB_01791	FPKPPGJL_02131	LKCHBGGI_00808	GHHCNHDM_00330	MOMMLLHH_00289	DOLKEENL_02255	NKLGJNMO_00288	EJCPDHLA_00827	LKCGLDPN_02752	GMOKCEHM_02728	FACAEEMJ_02131
rplO		50S ribosomal protein L15	114	114	1	52	1222				434	434	434	2967_04536	3266_02406	3271_04559	3876_01993	FGLLNACG_04492	IBPNIEHO_04293	NDLPMKAP_04244	ABHIBDEF_04301	CLENMDMK_04114	OKPKJFCI_04176	GDONGAIO_04084	GEJGAKBB_04469	DMBJAFJD_04326	IFNAGHGF_04266	ADHKEBMM_04311	OGPHLCOI_04583	ONECDKKL_04456	DLAJAEDN_04443	DMFMJFDC_04414	HBBOCNCB_04643	LGIGNMLK_04297	NCAKBNJH_04323	NPGBFFIF_04181	FJIFHCJF_04217	CLPCAHCE_04299	GALIAGHB_04537	FPKPPGJL_04292	LKCHBGGI_04292	GHHCNHDM_04245	MOMMLLHH_04240	DOLKEENL_04287	NKLGJNMO_04225	EJCPDHLA_04301	LKCGLDPN_04436	GMOKCEHM_04411	FACAEEMJ_04399
lacG		Lactose transport system permease protein LacG	114	114	1	52	1383				845	845	845	2967_01442	3266_02280	3271_03036	3876_02119	FGLLNACG_00257	IBPNIEHO_01243	NDLPMKAP_02408	ABHIBDEF_02071	CLENMDMK_00158	OKPKJFCI_01056	GDONGAIO_00898	GEJGAKBB_01268	DMBJAFJD_02412	IFNAGHGF_01699	ADHKEBMM_02623	OGPHLCOI_01359	ONECDKKL_00980	DLAJAEDN_02041	DMFMJFDC_01298	HBBOCNCB_00673	LGIGNMLK_01256	NCAKBNJH_02398	NPGBFFIF_01206	FJIFHCJF_01637	CLPCAHCE_01914	GALIAGHB_02135	FPKPPGJL_02235	LKCHBGGI_02357	GHHCNHDM_01029	MOMMLLHH_01494	DOLKEENL_02045	NKLGJNMO_01480	EJCPDHLA_01708	LKCGLDPN_01475	GMOKCEHM_00612	FACAEEMJ_01510
pipB		Secreted effector protein PipB	114	114	1	52	3891				875	875	875	2967_00036	3266_00084	3271_00084	3876_03935	FGLLNACG_02209	IBPNIEHO_01667	NDLPMKAP_01676	ABHIBDEF_01249	CLENMDMK_00276	OKPKJFCI_01791	GDONGAIO_01005	GEJGAKBB_01853	DMBJAFJD_01601	IFNAGHGF_03892	ADHKEBMM_01016	OGPHLCOI_02041	ONECDKKL_03262	DLAJAEDN_02178	DMFMJFDC_00856	HBBOCNCB_02514	LGIGNMLK_03345	NCAKBNJH_00615	NPGBFFIF_02578	FJIFHCJF_03529	CLPCAHCE_00148	GALIAGHB_00085	FPKPPGJL_00973	LKCHBGGI_03854	GHHCNHDM_03672	MOMMLLHH_03259	DOLKEENL_00802	NKLGJNMO_03178	EJCPDHLA_03936	LKCGLDPN_00524	GMOKCEHM_00766	FACAEEMJ_00426
holB		DNA polymerase III subunit delta'	114	114	1	52	4684				1004	1004	1004	2967_00147	3266_00195	3271_00195	3876_00679	FGLLNACG_03393	IBPNIEHO_01777	NDLPMKAP_01787	ABHIBDEF_01360	CLENMDMK_02373	OKPKJFCI_03448	GDONGAIO_02839	GEJGAKBB_01964	DMBJAFJD_01712	IFNAGHGF_01448	ADHKEBMM_01127	OGPHLCOI_02151	ONECDKKL_03080	DLAJAEDN_02289	DMFMJFDC_00966	HBBOCNCB_03250	LGIGNMLK_01830	NCAKBNJH_00726	NPGBFFIF_03694	FJIFHCJF_02155	CLPCAHCE_00259	GALIAGHB_00196	FPKPPGJL_01084	LKCHBGGI_01696	GHHCNHDM_01912	MOMMLLHH_01914	DOLKEENL_00913	NKLGJNMO_03354	EJCPDHLA_03534	LKCGLDPN_00635	GMOKCEHM_00877	FACAEEMJ_00537
brnQ		Branched-chain amino acid transport system 2 carrier protein	114	114	1	52	3136				1319	1319	1319	2967_01215	3266_01895	3271_01991	3876_01844	FGLLNACG_01263	IBPNIEHO_00260	NDLPMKAP_01108	ABHIBDEF_01133	CLENMDMK_01221	OKPKJFCI_02506	GDONGAIO_01677	GEJGAKBB_00811	DMBJAFJD_01482	IFNAGHGF_00266	ADHKEBMM_01625	OGPHLCOI_01600	ONECDKKL_01376	DLAJAEDN_00876	DMFMJFDC_01100	HBBOCNCB_02988	LGIGNMLK_00834	NCAKBNJH_01520	NPGBFFIF_03282	FJIFHCJF_00832	CLPCAHCE_00693	GALIAGHB_01377	FPKPPGJL_01461	LKCHBGGI_01292	GHHCNHDM_00733	MOMMLLHH_02165	DOLKEENL_00322	NKLGJNMO_00690	EJCPDHLA_00093	LKCGLDPN_01126	GMOKCEHM_00263	FACAEEMJ_00864
tgt		Queuine tRNA-ribosyltransferase	114	114	1	52	3142				1127	1127	1127	2967_01209	3266_01889	3271_01997	3876_01838	FGLLNACG_01257	IBPNIEHO_00254	NDLPMKAP_01102	ABHIBDEF_01127	CLENMDMK_01215	OKPKJFCI_02500	GDONGAIO_01671	GEJGAKBB_00805	DMBJAFJD_01476	IFNAGHGF_00260	ADHKEBMM_01619	OGPHLCOI_01594	ONECDKKL_01370	DLAJAEDN_00870	DMFMJFDC_01094	HBBOCNCB_01260	LGIGNMLK_00828	NCAKBNJH_01514	NPGBFFIF_03276	FJIFHCJF_00826	CLPCAHCE_00687	GALIAGHB_01371	FPKPPGJL_01455	LKCHBGGI_01286	GHHCNHDM_00727	MOMMLLHH_02159	DOLKEENL_00316	NKLGJNMO_00684	EJCPDHLA_00099	LKCGLDPN_01120	GMOKCEHM_00257	FACAEEMJ_00858
clsA		Cardiolipin synthase A	114	114	1	52	5277				1460	1460	1460	2967_00690	3266_00738	3271_00738	3876_00136	FGLLNACG_00669	IBPNIEHO_02451	NDLPMKAP_01272	ABHIBDEF_01548	CLENMDMK_02839	OKPKJFCI_02841	GDONGAIO_01877	GEJGAKBB_02210	DMBJAFJD_00848	IFNAGHGF_00692	ADHKEBMM_01720	OGPHLCOI_00528	ONECDKKL_00044	DLAJAEDN_02535	DMFMJFDC_00544	HBBOCNCB_00758	LGIGNMLK_00929	NCAKBNJH_01875	NPGBFFIF_00459	FJIFHCJF_01171	CLPCAHCE_01043	GALIAGHB_02520	FPKPPGJL_00457	LKCHBGGI_01884	GHHCNHDM_01116	MOMMLLHH_00737	DOLKEENL_00418	NKLGJNMO_00785	EJCPDHLA_01827	LKCGLDPN_01562	GMOKCEHM_01660	FACAEEMJ_00018
deoR_2		Deoxyribose operon repressor	114	114	1	52	1926				785	785	785	2967_01680	3266_02042	3271_02798	3876_02357	FGLLNACG_00020	IBPNIEHO_03909	NDLPMKAP_02171	ABHIBDEF_04077	CLENMDMK_03225	OKPKJFCI_00825	GDONGAIO_03683	GEJGAKBB_01030	DMBJAFJD_04063	IFNAGHGF_04068	ADHKEBMM_04078	OGPHLCOI_03554	ONECDKKL_04181	DLAJAEDN_01803	DMFMJFDC_03835	HBBOCNCB_04106	LGIGNMLK_04022	NCAKBNJH_04061	NPGBFFIF_00975	FJIFHCJF_03956	CLPCAHCE_04025	GALIAGHB_04451	FPKPPGJL_03913	LKCHBGGI_04103	GHHCNHDM_04045	MOMMLLHH_03694	DOLKEENL_02839	NKLGJNMO_03793	EJCPDHLA_01470	LKCGLDPN_01238	GMOKCEHM_00375	FACAEEMJ_03471
rng		Ribonuclease G	114	114	1	52	6348				1469	1469	1469	2967_04304	3266_04476	3271_04450	3876_04380	FGLLNACG_04231	IBPNIEHO_04125	NDLPMKAP_04061	ABHIBDEF_04197	CLENMDMK_00741	OKPKJFCI_00441	GDONGAIO_00025	GEJGAKBB_03475	DMBJAFJD_04183	IFNAGHGF_02471	ADHKEBMM_04241	OGPHLCOI_04398	ONECDKKL_04238	DLAJAEDN_04369	DMFMJFDC_04127	HBBOCNCB_04263	LGIGNMLK_00023	NCAKBNJH_04181	NPGBFFIF_04069	FJIFHCJF_00023	CLPCAHCE_04124	GALIAGHB_03500	FPKPPGJL_04076	LKCHBGGI_02751	GHHCNHDM_04100	MOMMLLHH_01586	DOLKEENL_04063	NKLGJNMO_03912	EJCPDHLA_04189	LKCGLDPN_03077	GMOKCEHM_04308	FACAEEMJ_04316
tolR		Tol-Pal system protein TolR	114	114	1	52	7640				428	428	428	2967_00836	3266_01516	3271_02370	3876_01465	FGLLNACG_04158	IBPNIEHO_04037	NDLPMKAP_03979	ABHIBDEF_03910	CLENMDMK_03987	OKPKJFCI_04103	GDONGAIO_03848	GEJGAKBB_00490	DMBJAFJD_03778	IFNAGHGF_03834	ADHKEBMM_01304	OGPHLCOI_04269	ONECDKKL_03990	DLAJAEDN_00555	DMFMJFDC_04040	HBBOCNCB_04189	LGIGNMLK_03737	NCAKBNJH_03965	NPGBFFIF_03954	FJIFHCJF_03769	CLPCAHCE_03770	GALIAGHB_01056	FPKPPGJL_03621	LKCHBGGI_00971	GHHCNHDM_03964	MOMMLLHH_00434	DOLKEENL_00005	NKLGJNMO_03505	EJCPDHLA_00414	LKCGLDPN_04200	GMOKCEHM_04185	FACAEEMJ_04124
ahpC_1		Alkyl hydroperoxide reductase C	114	114	1	52	3139				602	602	602	2967_01212	3266_01892	3271_01994	3876_01841	FGLLNACG_01260	IBPNIEHO_00257	NDLPMKAP_01105	ABHIBDEF_01130	CLENMDMK_01218	OKPKJFCI_02503	GDONGAIO_01674	GEJGAKBB_00808	DMBJAFJD_01479	IFNAGHGF_00263	ADHKEBMM_01622	OGPHLCOI_01597	ONECDKKL_01373	DLAJAEDN_00873	DMFMJFDC_01097	HBBOCNCB_01263	LGIGNMLK_00831	NCAKBNJH_01517	NPGBFFIF_03279	FJIFHCJF_00829	CLPCAHCE_00690	GALIAGHB_01374	FPKPPGJL_01458	LKCHBGGI_01289	GHHCNHDM_00730	MOMMLLHH_02162	DOLKEENL_00319	NKLGJNMO_00687	EJCPDHLA_00096	LKCGLDPN_01123	GMOKCEHM_00260	FACAEEMJ_00861
dcuB		Anaerobic C4-dicarboxylate transporter DcuB	114	114	1	52	222				1340	1340	1340	2967_04109	3266_03249	3271_03830	3876_04178	FGLLNACG_03821	IBPNIEHO_03536	NDLPMKAP_03779	ABHIBDEF_03068	CLENMDMK_03836	OKPKJFCI_03887	GDONGAIO_03448	GEJGAKBB_04189	DMBJAFJD_03846	IFNAGHGF_01847	ADHKEBMM_03861	OGPHLCOI_03078	ONECDKKL_03518	DLAJAEDN_03664	DMFMJFDC_03248	HBBOCNCB_03925	LGIGNMLK_02104	NCAKBNJH_02828	NPGBFFIF_02183	FJIFHCJF_02429	CLPCAHCE_03816	GALIAGHB_03797	FPKPPGJL_03487	LKCHBGGI_02464	GHHCNHDM_03761	MOMMLLHH_03514	DOLKEENL_02292	NKLGJNMO_03551	EJCPDHLA_04161	LKCGLDPN_02904	GMOKCEHM_02346	FACAEEMJ_02584
rpsR		30S ribosomal protein S18	114	114	1	52	7905				227	227	227	2967_03494	3266_03336	3271_03591	3876_03256	FGLLNACG_02646	IBPNIEHO_02397	NDLPMKAP_03016	ABHIBDEF_02984	CLENMDMK_02595	OKPKJFCI_01387	GDONGAIO_02612	GEJGAKBB_02826	DMBJAFJD_03014	IFNAGHGF_02686	ADHKEBMM_02815	OGPHLCOI_03483	ONECDKKL_03835	DLAJAEDN_03459	DMFMJFDC_03488	HBBOCNCB_01998	LGIGNMLK_02572	NCAKBNJH_03306	NPGBFFIF_02084	FJIFHCJF_02910	CLPCAHCE_02672	GALIAGHB_03113	FPKPPGJL_02941	LKCHBGGI_03087	GHHCNHDM_02817	MOMMLLHH_02353	DOLKEENL_03022	NKLGJNMO_02260	EJCPDHLA_02365	LKCGLDPN_02410	GMOKCEHM_02260	FACAEEMJ_01953
sigE		Chaperone protein SigE	114	114	1	52	3890				341	341	341	2967_00037	3266_00085	3271_00085	3876_03934	FGLLNACG_02210	IBPNIEHO_01668	NDLPMKAP_01677	ABHIBDEF_01250	CLENMDMK_00275	OKPKJFCI_01790	GDONGAIO_01004	GEJGAKBB_01854	DMBJAFJD_01602	IFNAGHGF_03893	ADHKEBMM_01017	OGPHLCOI_02042	ONECDKKL_03263	DLAJAEDN_02179	DMFMJFDC_00857	HBBOCNCB_02515	LGIGNMLK_03346	NCAKBNJH_00616	NPGBFFIF_02577	FJIFHCJF_03530	CLPCAHCE_00149	GALIAGHB_00086	FPKPPGJL_00974	LKCHBGGI_03855	GHHCNHDM_03673	MOMMLLHH_03260	DOLKEENL_00803	NKLGJNMO_03179	EJCPDHLA_03937	LKCGLDPN_00525	GMOKCEHM_00767	FACAEEMJ_00427
djlA		Co-chaperone protein DjlA	114	114	1	52	595				812	812	812	2967_03176	3266_03463	3271_03143	3876_03606	FGLLNACG_00494	IBPNIEHO_01998	NDLPMKAP_02116	ABHIBDEF_01954	CLENMDMK_02785	OKPKJFCI_02372	GDONGAIO_01378	GEJGAKBB_03132	DMBJAFJD_02296	IFNAGHGF_01352	ADHKEBMM_02506	OGPHLCOI_02467	ONECDKKL_02064	DLAJAEDN_02889	DMFMJFDC_00400	HBBOCNCB_01302	LGIGNMLK_01546	NCAKBNJH_02281	NPGBFFIF_03159	FJIFHCJF_01528	CLPCAHCE_01422	GALIAGHB_02928	FPKPPGJL_01953	LKCHBGGI_02240	GHHCNHDM_02241	MOMMLLHH_01370	DOLKEENL_01747	NKLGJNMO_01164	EJCPDHLA_03068	LKCGLDPN_02225	GMOKCEHM_02550	FACAEEMJ_02426
group_5821		hypothetical protein	114	114	1	52	102				434	434	434	2967_03882	3266_03134	3271_03943	3876_04063	FGLLNACG_03895	IBPNIEHO_03609	NDLPMKAP_03853	ABHIBDEF_04002	CLENMDMK_03892	OKPKJFCI_03969	GDONGAIO_03204	GEJGAKBB_04083	DMBJAFJD_03920	IFNAGHGF_01961	ADHKEBMM_03935	OGPHLCOI_02964	ONECDKKL_04366	DLAJAEDN_04147	DMFMJFDC_04214	HBBOCNCB_03669	LGIGNMLK_02218	NCAKBNJH_02942	NPGBFFIF_04039	FJIFHCJF_02543	CLPCAHCE_03480	GALIAGHB_04301	FPKPPGJL_03561	LKCHBGGI_02578	GHHCNHDM_03835	MOMMLLHH_04036	DOLKEENL_02406	NKLGJNMO_03060	EJCPDHLA_04048	LKCGLDPN_02789	GMOKCEHM_04059	FACAEEMJ_02469
group_5822		hypothetical protein	114	114	1	52	7047				431	431	431	2967_02969	3266_01445	3271_01292	3876_00870	FGLLNACG_04173	IBPNIEHO_02915	NDLPMKAP_03416	ABHIBDEF_03265	CLENMDMK_00502	OKPKJFCI_01532	GDONGAIO_01449	GEJGAKBB_04307	DMBJAFJD_03321	IFNAGHGF_03194	ADHKEBMM_03411	OGPHLCOI_04177	ONECDKKL_04126	DLAJAEDN_04223	DMFMJFDC_03720	HBBOCNCB_04001	LGIGNMLK_03917	NCAKBNJH_03714	NPGBFFIF_02315	FJIFHCJF_03099	CLPCAHCE_02960	GALIAGHB_04001	FPKPPGJL_03815	LKCHBGGI_03519	GHHCNHDM_03226	MOMMLLHH_03907	DOLKEENL_03422	NKLGJNMO_02548	EJCPDHLA_03777	LKCGLDPN_03745	GMOKCEHM_03482	FACAEEMJ_03116
yohC		Inner membrane protein YohC	114	114	1	52	3678				587	587	587	2967_02453	3266_02825	3271_01177	3876_02680	FGLLNACG_01657	IBPNIEHO_02644	NDLPMKAP_00419	ABHIBDEF_00847	CLENMDMK_01409	OKPKJFCI_03057	GDONGAIO_02284	GEJGAKBB_00420	DMBJAFJD_00419	IFNAGHGF_02923	ADHKEBMM_00848	OGPHLCOI_00796	ONECDKKL_00716	DLAJAEDN_00421	DMFMJFDC_01621	HBBOCNCB_01481	LGIGNMLK_01742	NCAKBNJH_00419	NPGBFFIF_00894	FJIFHCJF_01134	CLPCAHCE_01619	GALIAGHB_00968	FPKPPGJL_00420	LKCHBGGI_00418	GHHCNHDM_01542	MOMMLLHH_01147	DOLKEENL_01945	NKLGJNMO_01740	EJCPDHLA_01386	LKCGLDPN_00419	GMOKCEHM_02846	FACAEEMJ_01695
group_5824		hypothetical protein	114	114	1	52	435				389	389	389	2967_03031	3266_03608	3271_03288	3876_04263	FGLLNACG_00639	IBPNIEHO_03694	NDLPMKAP_01971	ABHIBDEF_01809	CLENMDMK_03657	OKPKJFCI_02232	GDONGAIO_01238	GEJGAKBB_04208	DMBJAFJD_02151	IFNAGHGF_01207	ADHKEBMM_02361	OGPHLCOI_02612	ONECDKKL_04035	DLAJAEDN_04167	DMFMJFDC_03689	HBBOCNCB_01447	LGIGNMLK_01401	NCAKBNJH_02136	NPGBFFIF_03019	FJIFHCJF_01383	CLPCAHCE_01277	GALIAGHB_02783	FPKPPGJL_01808	LKCHBGGI_02095	GHHCNHDM_02096	MOMMLLHH_01225	DOLKEENL_01602	NKLGJNMO_01019	EJCPDHLA_02923	LKCGLDPN_02080	GMOKCEHM_02405	FACAEEMJ_04169
plaP		Low-affinity putrescine importer PlaP	114	114	1	52	3784				1358	1358	1358	2967_02558	3266_02930	3271_01072	3876_02575	FGLLNACG_01762	IBPNIEHO_00652	NDLPMKAP_00314	ABHIBDEF_00742	CLENMDMK_01131	OKPKJFCI_03818	GDONGAIO_03483	GEJGAKBB_00315	DMBJAFJD_00314	IFNAGHGF_00658	ADHKEBMM_00743	OGPHLCOI_00901	ONECDKKL_00611	DLAJAEDN_00316	DMFMJFDC_03057	HBBOCNCB_01586	LGIGNMLK_01637	NCAKBNJH_00314	NPGBFFIF_00791	FJIFHCJF_01029	CLPCAHCE_01514	GALIAGHB_00863	FPKPPGJL_00315	LKCHBGGI_00313	GHHCNHDM_01437	MOMMLLHH_01042	DOLKEENL_01840	NKLGJNMO_01635	EJCPDHLA_01281	LKCGLDPN_00314	GMOKCEHM_01367	FACAEEMJ_03640
ycgM		putative protein YcgM	114	114	1	52	5203				659	659	659	2967_00765	3266_00812	3271_00812	3876_00061	FGLLNACG_02857	IBPNIEHO_00393	NDLPMKAP_00055	ABHIBDEF_00483	CLENMDMK_03327	OKPKJFCI_02914	GDONGAIO_01804	GEJGAKBB_00055	DMBJAFJD_00055	IFNAGHGF_00399	ADHKEBMM_00484	OGPHLCOI_00454	ONECDKKL_03334	DLAJAEDN_00056	DMFMJFDC_02260	HBBOCNCB_02927	LGIGNMLK_02896	NCAKBNJH_00055	NPGBFFIF_00532	FJIFHCJF_01793	CLPCAHCE_01695	GALIAGHB_00603	FPKPPGJL_00056	LKCHBGGI_00055	GHHCNHDM_01658	MOMMLLHH_02789	DOLKEENL_01394	NKLGJNMO_01255	EJCPDHLA_01022	LKCGLDPN_00056	GMOKCEHM_01107	FACAEEMJ_01236
holE		DNA polymerase III subunit theta	114	114	1	52	3404				230	230	230	2967_02746	3266_03118	3271_00884	3876_02387	FGLLNACG_03026	IBPNIEHO_00464	NDLPMKAP_00126	ABHIBDEF_00554	CLENMDMK_00944	OKPKJFCI_03648	GDONGAIO_02973	GEJGAKBB_00127	DMBJAFJD_00126	IFNAGHGF_00470	ADHKEBMM_00555	OGPHLCOI_01152	ONECDKKL_00422	DLAJAEDN_00128	DMFMJFDC_02661	HBBOCNCB_02679	LGIGNMLK_03405	NCAKBNJH_00126	NPGBFFIF_00604	FJIFHCJF_01864	CLPCAHCE_01766	GALIAGHB_00675	FPKPPGJL_00127	LKCHBGGI_00126	GHHCNHDM_01729	MOMMLLHH_02513	DOLKEENL_01465	NKLGJNMO_01326	EJCPDHLA_01093	LKCGLDPN_00127	GMOKCEHM_01179	FACAEEMJ_01308
yceD		Large ribosomal RNA subunit accumulation protein YceD	114	114	1	52	4672				521	521	521	2967_00136	3266_00184	3271_00184	3876_00690	FGLLNACG_03382	IBPNIEHO_01766	NDLPMKAP_01776	ABHIBDEF_01349	CLENMDMK_02362	OKPKJFCI_03437	GDONGAIO_02828	GEJGAKBB_01953	DMBJAFJD_01701	IFNAGHGF_01437	ADHKEBMM_01116	OGPHLCOI_02140	ONECDKKL_03069	DLAJAEDN_02278	DMFMJFDC_00955	HBBOCNCB_03239	LGIGNMLK_01819	NCAKBNJH_00715	NPGBFFIF_03683	FJIFHCJF_02144	CLPCAHCE_00248	GALIAGHB_00185	FPKPPGJL_01073	LKCHBGGI_01685	GHHCNHDM_01901	MOMMLLHH_01903	DOLKEENL_00902	NKLGJNMO_03343	EJCPDHLA_03523	LKCGLDPN_00624	GMOKCEHM_00866	FACAEEMJ_00526
topA_2		DNA topoisomerase 1	114	114	1	52	1204				542	542	542	2967_04554	3266_02424	3271_04577	3876_01975	FGLLNACG_04474	IBPNIEHO_04275	NDLPMKAP_04226	ABHIBDEF_04283	CLENMDMK_04096	OKPKJFCI_04158	GDONGAIO_04066	GEJGAKBB_04450	DMBJAFJD_04308	IFNAGHGF_04248	ADHKEBMM_04293	OGPHLCOI_04565	ONECDKKL_04438	DLAJAEDN_04424	DMFMJFDC_04396	HBBOCNCB_04625	LGIGNMLK_04279	NCAKBNJH_04305	NPGBFFIF_04163	FJIFHCJF_04199	CLPCAHCE_04281	GALIAGHB_04518	FPKPPGJL_04274	LKCHBGGI_04274	GHHCNHDM_04227	MOMMLLHH_04222	DOLKEENL_04269	NKLGJNMO_04207	EJCPDHLA_04283	LKCGLDPN_04417	GMOKCEHM_04392	FACAEEMJ_04380
sopB		Inositol phosphate phosphatase SopB	114	114	1	52	3889				1307	1685	1681	2967_00038	3266_00086	3271_00086	3876_03933	FGLLNACG_02211	IBPNIEHO_01669	NDLPMKAP_01678	ABHIBDEF_01251	CLENMDMK_00274	OKPKJFCI_01789	GDONGAIO_01003	GEJGAKBB_01855	DMBJAFJD_01603	IFNAGHGF_03894	ADHKEBMM_01018	OGPHLCOI_02043	ONECDKKL_03264	DLAJAEDN_02180	DMFMJFDC_00858	HBBOCNCB_02516	LGIGNMLK_03347	NCAKBNJH_00617	NPGBFFIF_02576	FJIFHCJF_03531	CLPCAHCE_00150	GALIAGHB_00087	FPKPPGJL_00975	LKCHBGGI_03856	GHHCNHDM_03674	MOMMLLHH_03261	DOLKEENL_00804	NKLGJNMO_03180	EJCPDHLA_03938	LKCGLDPN_00526	GMOKCEHM_00768	FACAEEMJ_00428
hfq		RNA-binding protein Hfq	114	114	1	52	7936				308	308	308	2967_03463	3266_03305	3271_03622	3876_03225	FGLLNACG_02677	IBPNIEHO_02428	NDLPMKAP_03047	ABHIBDEF_03015	CLENMDMK_03679	OKPKJFCI_01418	GDONGAIO_02643	GEJGAKBB_02857	DMBJAFJD_03045	IFNAGHGF_02717	ADHKEBMM_02846	OGPHLCOI_03514	ONECDKKL_03866	DLAJAEDN_03490	DMFMJFDC_03519	HBBOCNCB_02029	LGIGNMLK_02603	NCAKBNJH_03337	NPGBFFIF_02115	FJIFHCJF_02941	CLPCAHCE_02703	GALIAGHB_03144	FPKPPGJL_02972	LKCHBGGI_03118	GHHCNHDM_02848	MOMMLLHH_02384	DOLKEENL_03053	NKLGJNMO_02291	EJCPDHLA_02396	LKCGLDPN_02441	GMOKCEHM_02291	FACAEEMJ_01984
ratA		Ribosome association toxin RatA	114	114	1	52	7159				437	437	437	2967_03970	3266_04325	3271_04299	3876_00804	FGLLNACG_03725	IBPNIEHO_02880	NDLPMKAP_03381	ABHIBDEF_03230	CLENMDMK_04139	OKPKJFCI_01497	GDONGAIO_04139	GEJGAKBB_04273	DMBJAFJD_03286	IFNAGHGF_03159	ADHKEBMM_03376	OGPHLCOI_04102	ONECDKKL_02824	DLAJAEDN_04283	DMFMJFDC_03345	HBBOCNCB_03777	LGIGNMLK_03883	NCAKBNJH_03679	NPGBFFIF_02281	FJIFHCJF_03064	CLPCAHCE_02925	GALIAGHB_03966	FPKPPGJL_03875	LKCHBGGI_03484	GHHCNHDM_03191	MOMMLLHH_03359	DOLKEENL_03387	NKLGJNMO_02513	EJCPDHLA_03742	LKCGLDPN_03710	GMOKCEHM_03447	FACAEEMJ_03081
lpp1		Major outer membrane lipoprotein Lpp 1	114	114	1	52	5985				236	236	236	2967_00320	3266_00368	3271_00368	3876_00506	FGLLNACG_01515	IBPNIEHO_00926	NDLPMKAP_01640	ABHIBDEF_04377	CLENMDMK_03003	OKPKJFCI_00092	GDONGAIO_00481	GEJGAKBB_02580	DMBJAFJD_01216	IFNAGHGF_04341	ADHKEBMM_02088	OGPHLCOI_01849	ONECDKKL_00413	DLAJAEDN_03498	DMFMJFDC_02320	HBBOCNCB_03404	LGIGNMLK_02721	NCAKBNJH_03437	NPGBFFIF_00092	FJIFHCJF_04260	CLPCAHCE_04342	GALIAGHB_00427	FPKPPGJL_00825	LKCHBGGI_04333	GHHCNHDM_02947	MOMMLLHH_02615	DOLKEENL_04363	NKLGJNMO_03370	EJCPDHLA_03247	LKCGLDPN_03467	GMOKCEHM_03971	FACAEEMJ_00388
fabA		3-hydroxydecanoyl-[acyl-carrier-protein] dehydratase	114	114	1	52	3912				518	518	518	2967_00015	3266_00063	3271_00063	3876_03956	FGLLNACG_02188	IBPNIEHO_01646	NDLPMKAP_01655	ABHIBDEF_01228	CLENMDMK_00297	OKPKJFCI_01812	GDONGAIO_01026	GEJGAKBB_01832	DMBJAFJD_01580	IFNAGHGF_03871	ADHKEBMM_00995	OGPHLCOI_02020	ONECDKKL_03241	DLAJAEDN_02157	DMFMJFDC_00835	HBBOCNCB_02493	LGIGNMLK_03324	NCAKBNJH_00594	NPGBFFIF_02599	FJIFHCJF_03508	CLPCAHCE_00127	GALIAGHB_00064	FPKPPGJL_00952	LKCHBGGI_03833	GHHCNHDM_03651	MOMMLLHH_03238	DOLKEENL_00781	NKLGJNMO_03157	EJCPDHLA_03915	LKCGLDPN_00503	GMOKCEHM_00745	FACAEEMJ_00405
yeaR_1		putative protein YeaR	114	114	1	52	5207				341	341	341	2967_00761	3266_00808	3271_00808	3876_00065	FGLLNACG_02853	IBPNIEHO_00389	NDLPMKAP_00051	ABHIBDEF_00479	CLENMDMK_03323	OKPKJFCI_02910	GDONGAIO_01808	GEJGAKBB_00051	DMBJAFJD_00051	IFNAGHGF_00395	ADHKEBMM_00480	OGPHLCOI_00458	ONECDKKL_03330	DLAJAEDN_00052	DMFMJFDC_02256	HBBOCNCB_02923	LGIGNMLK_02892	NCAKBNJH_00051	NPGBFFIF_00528	FJIFHCJF_01789	CLPCAHCE_01691	GALIAGHB_00599	FPKPPGJL_00052	LKCHBGGI_00051	GHHCNHDM_01654	MOMMLLHH_02785	DOLKEENL_01390	NKLGJNMO_01251	EJCPDHLA_01018	LKCGLDPN_00052	GMOKCEHM_01103	FACAEEMJ_01232
pdhR_1		Pyruvate dehydrogenase complex repressor	114	114	1	52	5810				671	671	671	2967_00486	3266_00534	3271_00534	3876_00340	FGLLNACG_00872	IBPNIEHO_00761	NDLPMKAP_01475	ABHIBDEF_01751	CLENMDMK_01786	OKPKJFCI_00256	GDONGAIO_00645	GEJGAKBB_02415	DMBJAFJD_01051	IFNAGHGF_00895	ADHKEBMM_01923	OGPHLCOI_00731	ONECDKKL_00247	DLAJAEDN_02740	DMFMJFDC_00747	HBBOCNCB_00961	LGIGNMLK_01132	NCAKBNJH_02078	NPGBFFIF_00256	FJIFHCJF_04037	CLPCAHCE_01246	GALIAGHB_02725	FPKPPGJL_00660	LKCHBGGI_03126	GHHCNHDM_01320	MOMMLLHH_00942	DOLKEENL_00621	NKLGJNMO_00988	EJCPDHLA_02032	LKCGLDPN_01767	GMOKCEHM_01865	FACAEEMJ_00223
yusV		putative siderophore transport system ATP-binding protein YusV	114	114	1	52	3956				776	776	776	2967_03217	3266_03818	3271_03498	3876_02979	FGLLNACG_02401	IBPNIEHO_02176	NDLPMKAP_02782	ABHIBDEF_02629	CLENMDMK_00492	OKPKJFCI_02008	GDONGAIO_01222	GEJGAKBB_03309	DMBJAFJD_02795	IFNAGHGF_02445	ADHKEBMM_03035	OGPHLCOI_02955	ONECDKKL_01679	DLAJAEDN_03219	DMFMJFDC_03455	HBBOCNCB_01753	LGIGNMLK_03609	NCAKBNJH_03089	NPGBFFIF_02795	FJIFHCJF_02689	CLPCAHCE_02454	GALIAGHB_03474	FPKPPGJL_02598	LKCHBGGI_02725	GHHCNHDM_02583	MOMMLLHH_03589	DOLKEENL_02553	NKLGJNMO_01917	EJCPDHLA_02906	LKCGLDPN_03051	GMOKCEHM_03052	FACAEEMJ_03448
seqA		Negative modulator of initiation of replication	114	114	1	52	7746				542	542	542	2967_00873	3266_01553	3271_02333	3876_01502	FGLLNACG_04314	IBPNIEHO_04265	NDLPMKAP_03942	ABHIBDEF_03873	CLENMDMK_01650	OKPKJFCI_02619	GDONGAIO_02457	GEJGAKBB_00527	DMBJAFJD_03741	IFNAGHGF_03797	ADHKEBMM_01341	OGPHLCOI_03107	ONECDKKL_04274	DLAJAEDN_00592	DMFMJFDC_03599	HBBOCNCB_04385	LGIGNMLK_03700	NCAKBNJH_03928	NPGBFFIF_04240	FJIFHCJF_03732	CLPCAHCE_03733	GALIAGHB_01093	FPKPPGJL_03584	LKCHBGGI_01008	GHHCNHDM_03927	MOMMLLHH_00471	DOLKEENL_00042	NKLGJNMO_03468	EJCPDHLA_00377	LKCGLDPN_04163	GMOKCEHM_04148	FACAEEMJ_04087
fetB		putative iron export permease protein FetB	114	114	1	52	3241				779	779	779	2967_01113	3266_01793	3271_02093	3876_01742	FGLLNACG_03244	IBPNIEHO_00158	NDLPMKAP_01006	ABHIBDEF_01031	CLENMDMK_03743	OKPKJFCI_02794	GDONGAIO_03560	GEJGAKBB_00709	DMBJAFJD_01380	IFNAGHGF_00164	ADHKEBMM_01523	OGPHLCOI_01499	ONECDKKL_03883	DLAJAEDN_00774	DMFMJFDC_01529	HBBOCNCB_01165	LGIGNMLK_00732	NCAKBNJH_01418	NPGBFFIF_01968	FJIFHCJF_00730	CLPCAHCE_00591	GALIAGHB_01275	FPKPPGJL_01359	LKCHBGGI_01190	GHHCNHDM_00631	MOMMLLHH_00653	DOLKEENL_00220	NKLGJNMO_00588	EJCPDHLA_00195	LKCGLDPN_01024	GMOKCEHM_00161	FACAEEMJ_00762
ywrO		General stress protein 14	114	114	1	52	1294				551	551	551	2967_01353	3266_02369	3271_04516	3876_02030	FGLLNACG_00345	IBPNIEHO_01332	NDLPMKAP_04202	ABHIBDEF_02160	CLENMDMK_00242	OKPKJFCI_01140	GDONGAIO_00982	GEJGAKBB_04426	DMBJAFJD_04284	IFNAGHGF_01788	ADHKEBMM_02712	OGPHLCOI_04501	ONECDKKL_04414	DLAJAEDN_02130	DMFMJFDC_04307	HBBOCNCB_04601	LGIGNMLK_01345	NCAKBNJH_04281	NPGBFFIF_01290	FJIFHCJF_01726	CLPCAHCE_04225	GALIAGHB_02224	FPKPPGJL_04250	LKCHBGGI_02446	GHHCNHDM_04202	MOMMLLHH_04198	DOLKEENL_04245	NKLGJNMO_01569	EJCPDHLA_01797	LKCGLDPN_04393	GMOKCEHM_04368	FACAEEMJ_01599
group_584		hypothetical protein	114	114	1	52	3887				1469	1562	1470	2967_00040	3266_00088	3271_00088	3876_03931	FGLLNACG_02213	IBPNIEHO_01671	NDLPMKAP_01680	ABHIBDEF_01253	CLENMDMK_00272	OKPKJFCI_01787	GDONGAIO_01001	GEJGAKBB_01857	DMBJAFJD_01605	IFNAGHGF_03896	ADHKEBMM_01020	OGPHLCOI_02045	ONECDKKL_03266	DLAJAEDN_02182	DMFMJFDC_00860	HBBOCNCB_02518	LGIGNMLK_03349	NCAKBNJH_00619	NPGBFFIF_02574	FJIFHCJF_03533	CLPCAHCE_00152	GALIAGHB_00089	FPKPPGJL_00977	LKCHBGGI_03858	GHHCNHDM_03676	MOMMLLHH_03263	DOLKEENL_00806	NKLGJNMO_03182	EJCPDHLA_03940	LKCGLDPN_00528	GMOKCEHM_00770	FACAEEMJ_00430
racX		Broad specificity amino-acid racemase RacX	114	114	1	52	782				734	734	734	2967_03593	3266_03965	3271_03681	3876_03489	FGLLNACG_04059	IBPNIEHO_03830	NDLPMKAP_04026	ABHIBDEF_02479	CLENMDMK_02059	OKPKJFCI_01277	GDONGAIO_02194	GEJGAKBB_02721	DMBJAFJD_04032	IFNAGHGF_04040	ADHKEBMM_04047	OGPHLCOI_04286	ONECDKKL_02018	DLAJAEDN_03069	DMFMJFDC_03768	HBBOCNCB_03943	LGIGNMLK_02089	NCAKBNJH_04030	NPGBFFIF_01794	FJIFHCJF_02414	CLPCAHCE_03864	GALIAGHB_03008	FPKPPGJL_02445	LKCHBGGI_04075	GHHCNHDM_04014	MOMMLLHH_03883	DOLKEENL_03967	NKLGJNMO_03597	EJCPDHLA_02260	LKCGLDPN_02305	GMOKCEHM_04232	FACAEEMJ_01848
cyoE		Protoheme IX farnesyltransferase	114	114	1	52	3176				890	890	890	2967_01176	3266_01856	3271_02030	3876_01805	FGLLNACG_01225	IBPNIEHO_00221	NDLPMKAP_01069	ABHIBDEF_01094	CLENMDMK_01183	OKPKJFCI_02468	GDONGAIO_01639	GEJGAKBB_00772	DMBJAFJD_01443	IFNAGHGF_00227	ADHKEBMM_01586	OGPHLCOI_01562	ONECDKKL_01338	DLAJAEDN_00837	DMFMJFDC_01062	HBBOCNCB_01228	LGIGNMLK_00795	NCAKBNJH_01481	NPGBFFIF_03244	FJIFHCJF_00793	CLPCAHCE_00654	GALIAGHB_01338	FPKPPGJL_01422	LKCHBGGI_01253	GHHCNHDM_00694	MOMMLLHH_00716	DOLKEENL_00283	NKLGJNMO_00651	EJCPDHLA_00132	LKCGLDPN_01087	GMOKCEHM_00224	FACAEEMJ_00825
ftsX		Cell division protein FtsX	114	114	1	52	1398				1055	1055	1055	2967_01455	3266_02267	3271_03023	3876_02132	FGLLNACG_00244	IBPNIEHO_01230	NDLPMKAP_02395	ABHIBDEF_02058	CLENMDMK_00144	OKPKJFCI_01042	GDONGAIO_00884	GEJGAKBB_01255	DMBJAFJD_02399	IFNAGHGF_01686	ADHKEBMM_02610	OGPHLCOI_01346	ONECDKKL_00967	DLAJAEDN_02028	DMFMJFDC_01285	HBBOCNCB_00660	LGIGNMLK_01243	NCAKBNJH_02385	NPGBFFIF_01192	FJIFHCJF_01624	CLPCAHCE_01901	GALIAGHB_02122	FPKPPGJL_02222	LKCHBGGI_02344	GHHCNHDM_01016	MOMMLLHH_01481	DOLKEENL_02032	NKLGJNMO_01467	EJCPDHLA_01695	LKCGLDPN_01462	GMOKCEHM_00599	FACAEEMJ_01497
hemG		Protoporphyrinogen IX dehydrogenase [menaquinone]	114	114	1	53	1				545	545	545	2967_04223	3266_04225	3271_04199	3876_04057	FGLLNACG_03542	IBPNIEHO_03890	NDLPMKAP_03648	ABHIBDEF_04058	CLENMDMK_03391	OKPKJFCI_03657	GDONGAIO_02880	GEJGAKBB_03928	DMBJAFJD_03561	IFNAGHGF_03525	ADHKEBMM_03653	OGPHLCOI_03991	ONECDKKL_04560	DLAJAEDN_03918	DMFMJFDC_03919	HBBOCNCB_04087	LGIGNMLK_04003	NCAKBNJH_03750	NPGBFFIF_03780	FJIFHCJF_03331	CLPCAHCE_03487	GALIAGHB_04147	FPKPPGJL_03356	LKCHBGGI_03657	GHHCNHDM_03549	MOMMLLHH_03993	DOLKEENL_03838	NKLGJNMO_03774	EJCPDHLA_03813	LKCGLDPN_03984	GMOKCEHM_03830	FACAEEMJ_03712
murD		UDP-N-acetylmuramoylalanine--D-glutamate ligase	114	114	1	52	563				1316	1316	1316	2967_03144	3266_03495	3271_03175	3876_03574	FGLLNACG_00526	IBPNIEHO_01966	NDLPMKAP_02084	ABHIBDEF_01922	CLENMDMK_02754	OKPKJFCI_02341	GDONGAIO_01347	GEJGAKBB_03100	DMBJAFJD_02264	IFNAGHGF_01320	ADHKEBMM_02474	OGPHLCOI_02499	ONECDKKL_02096	DLAJAEDN_02857	DMFMJFDC_00368	HBBOCNCB_01334	LGIGNMLK_01514	NCAKBNJH_02249	NPGBFFIF_03128	FJIFHCJF_01496	CLPCAHCE_01390	GALIAGHB_02896	FPKPPGJL_01921	LKCHBGGI_02208	GHHCNHDM_02209	MOMMLLHH_01338	DOLKEENL_01715	NKLGJNMO_01132	EJCPDHLA_03036	LKCGLDPN_02193	GMOKCEHM_02518	FACAEEMJ_02394
rpoN		RNA polymerase sigma-54 factor	114	114	1	52	6399				1433	1433	1433	2967_02062	3266_00903	3271_01833	3876_01412	FGLLNACG_03102	IBPNIEHO_03023	NDLPMKAP_03524	ABHIBDEF_03373	CLENMDMK_00792	OKPKJFCI_00492	GDONGAIO_00076	GEJGAKBB_03525	DMBJAFJD_03429	IFNAGHGF_02520	ADHKEBMM_03521	OGPHLCOI_03960	ONECDKKL_03195	DLAJAEDN_03778	DMFMJFDC_00031	HBBOCNCB_03151	LGIGNMLK_00072	NCAKBNJH_00928	NPGBFFIF_01636	FJIFHCJF_00072	CLPCAHCE_03177	GALIAGHB_03549	FPKPPGJL_03143	LKCHBGGI_02800	GHHCNHDM_03334	MOMMLLHH_01635	DOLKEENL_03530	NKLGJNMO_02656	EJCPDHLA_00466	LKCGLDPN_03126	GMOKCEHM_03590	FACAEEMJ_03224
group_5846		IS1595 family transposase ISSsu9	114	114	1	52	602				479	479	479	2967_03183	3266_03456	3271_03136	3876_03613	FGLLNACG_00487	IBPNIEHO_02005	NDLPMKAP_02123	ABHIBDEF_01961	CLENMDMK_02792	OKPKJFCI_02379	GDONGAIO_01385	GEJGAKBB_03139	DMBJAFJD_02303	IFNAGHGF_01359	ADHKEBMM_02513	OGPHLCOI_02460	ONECDKKL_02057	DLAJAEDN_02896	DMFMJFDC_00407	HBBOCNCB_01295	LGIGNMLK_01553	NCAKBNJH_02288	NPGBFFIF_03166	FJIFHCJF_01535	CLPCAHCE_01429	GALIAGHB_02935	FPKPPGJL_01960	LKCHBGGI_02247	GHHCNHDM_02248	MOMMLLHH_01377	DOLKEENL_01754	NKLGJNMO_01171	EJCPDHLA_03075	LKCGLDPN_02232	GMOKCEHM_02557	FACAEEMJ_02433
nth		Endonuclease III	114	114	1	52	5906				635	635	635	2967_00397	3266_00445	3271_00445	3876_00429	FGLLNACG_01592	IBPNIEHO_00849	NDLPMKAP_01563	ABHIBDEF_03657	CLENMDMK_01874	OKPKJFCI_00168	GDONGAIO_00557	GEJGAKBB_02503	DMBJAFJD_01139	IFNAGHGF_03737	ADHKEBMM_02011	OGPHLCOI_01926	ONECDKKL_00336	DLAJAEDN_03575	DMFMJFDC_02397	HBBOCNCB_03481	LGIGNMLK_02798	NCAKBNJH_03514	NPGBFFIF_00168	FJIFHCJF_03672	CLPCAHCE_03066	GALIAGHB_00504	FPKPPGJL_00748	LKCHBGGI_03214	GHHCNHDM_03024	MOMMLLHH_02692	DOLKEENL_00709	NKLGJNMO_03447	EJCPDHLA_03324	LKCGLDPN_03544	GMOKCEHM_03787	FACAEEMJ_00311
nudK		GDP-mannose pyrophosphatase NudK	114	114	1	52	1005				575	575	575	2967_01808	3266_02652	3271_02616	3876_02851	FGLLNACG_03168	IBPNIEHO_03089	NDLPMKAP_03590	ABHIBDEF_03439	CLENMDMK_02493	OKPKJFCI_02138	GDONGAIO_01990	GEJGAKBB_03761	DMBJAFJD_00607	IFNAGHGF_03265	ADHKEBMM_02124	OGPHLCOI_00178	ONECDKKL_02396	DLAJAEDN_01561	DMFMJFDC_01748	HBBOCNCB_02123	LGIGNMLK_03074	NCAKBNJH_01634	NPGBFFIF_02925	FJIFHCJF_03170	CLPCAHCE_03243	GALIAGHB_02272	FPKPPGJL_03742	LKCHBGGI_01406	GHHCNHDM_03400	MOMMLLHH_03077	DOLKEENL_03597	NKLGJNMO_03666	EJCPDHLA_02438	LKCGLDPN_03816	GMOKCEHM_01420	FACAEEMJ_01118
ypeA		Acetyltransferase YpeA	114	114	1	52	1033				425	425	425	2967_01834	3266_02626	3271_02590	3876_02877	FGLLNACG_03194	IBPNIEHO_03115	NDLPMKAP_03616	ABHIBDEF_03465	CLENMDMK_02520	OKPKJFCI_02165	GDONGAIO_02017	GEJGAKBB_03787	DMBJAFJD_00633	IFNAGHGF_03291	ADHKEBMM_02150	OGPHLCOI_00204	ONECDKKL_02422	DLAJAEDN_01587	DMFMJFDC_01774	HBBOCNCB_02149	LGIGNMLK_03100	NCAKBNJH_01660	NPGBFFIF_02952	FJIFHCJF_03196	CLPCAHCE_03269	GALIAGHB_02298	FPKPPGJL_03768	LKCHBGGI_01432	GHHCNHDM_03426	MOMMLLHH_03103	DOLKEENL_03623	NKLGJNMO_03692	EJCPDHLA_02464	LKCGLDPN_03842	GMOKCEHM_01446	FACAEEMJ_01144
resA		Thiol-disulfide oxidoreductase ResA	114	114	1	52	3864				506	506	506	2967_00062	3266_00110	3271_00110	3876_03909	FGLLNACG_02234	IBPNIEHO_01693	NDLPMKAP_01702	ABHIBDEF_01275	CLENMDMK_04042	OKPKJFCI_01765	GDONGAIO_03883	GEJGAKBB_01879	DMBJAFJD_01627	IFNAGHGF_03918	ADHKEBMM_01042	OGPHLCOI_02066	ONECDKKL_03287	DLAJAEDN_02204	DMFMJFDC_00881	HBBOCNCB_02539	LGIGNMLK_03371	NCAKBNJH_00641	NPGBFFIF_02552	FJIFHCJF_03555	CLPCAHCE_00174	GALIAGHB_00111	FPKPPGJL_00999	LKCHBGGI_03880	GHHCNHDM_03698	MOMMLLHH_03285	DOLKEENL_00828	NKLGJNMO_03204	EJCPDHLA_03962	LKCGLDPN_00550	GMOKCEHM_00792	FACAEEMJ_00452
trxC		Thioredoxin 2	114	114	1	52	826				419	419	419	2967_04565	3266_04593	3271_04588	3876_04594	FGLLNACG_03635	IBPNIEHO_02671	NDLPMKAP_03060	ABHIBDEF_03120	CLENMDMK_03126	OKPKJFCI_02019	GDONGAIO_02705	GEJGAKBB_04510	DMBJAFJD_00488	IFNAGHGF_02950	ADHKEBMM_03168	OGPHLCOI_00007	ONECDKKL_02603	DLAJAEDN_04518	DMFMJFDC_02766	HBBOCNCB_02693	LGIGNMLK_02953	NCAKBNJH_03351	NPGBFFIF_02806	FJIFHCJF_02954	CLPCAHCE_02716	GALIAGHB_04577	FPKPPGJL_02985	LKCHBGGI_03275	GHHCNHDM_02861	MOMMLLHH_02529	DOLKEENL_03066	NKLGJNMO_02304	EJCPDHLA_03632	LKCGLDPN_04510	GMOKCEHM_04483	FACAEEMJ_04474
proV		Glycine betaine/proline betaine transport system ATP-binding protein ProV	114	114	1	52	7023				1202	1202	1202	2967_02945	3266_01421	3271_01316	3876_00894	FGLLNACG_04197	IBPNIEHO_02939	NDLPMKAP_03440	ABHIBDEF_03289	CLENMDMK_00525	OKPKJFCI_01555	GDONGAIO_01472	GEJGAKBB_04331	DMBJAFJD_03345	IFNAGHGF_03218	ADHKEBMM_03435	OGPHLCOI_04201	ONECDKKL_04150	DLAJAEDN_04247	DMFMJFDC_03744	HBBOCNCB_04025	LGIGNMLK_03941	NCAKBNJH_03738	NPGBFFIF_02338	FJIFHCJF_03123	CLPCAHCE_02984	GALIAGHB_04025	FPKPPGJL_03839	LKCHBGGI_03543	GHHCNHDM_03250	MOMMLLHH_03931	DOLKEENL_03446	NKLGJNMO_02572	EJCPDHLA_03801	LKCGLDPN_03769	GMOKCEHM_03506	FACAEEMJ_03140
rarA		Replication-associated recombination protein A	114	114	1	52	4137				1343	1343	1343	2967_03370	3266_03665	3271_03345	3876_03132	FGLLNACG_02135	IBPNIEHO_04351	NDLPMKAP_03245	ABHIBDEF_04380	CLENMDMK_00350	OKPKJFCI_01865	GDONGAIO_01079	GEJGAKBB_04135	DMBJAFJD_03150	IFNAGHGF_04344	ADHKEBMM_00881	OGPHLCOI_02802	ONECDKKL_01526	DLAJAEDN_04527	DMFMJFDC_03958	HBBOCNCB_04790	LGIGNMLK_02709	NCAKBNJH_04382	NPGBFFIF_02652	FJIFHCJF_04263	CLPCAHCE_00013	GALIAGHB_04419	FPKPPGJL_00838	LKCHBGGI_03954	GHHCNHDM_04304	MOMMLLHH_04344	DOLKEENL_03251	NKLGJNMO_01764	EJCPDHLA_02753	LKCGLDPN_04519	GMOKCEHM_04492	FACAEEMJ_03994
rstA		Transcriptional regulatory protein RstA	114	114	1	52	5883				731	731	731	2967_00418	3266_00466	3271_00466	3876_00408	FGLLNACG_00939	IBPNIEHO_00828	NDLPMKAP_01542	ABHIBDEF_03678	CLENMDMK_01852	OKPKJFCI_00190	GDONGAIO_00579	GEJGAKBB_02482	DMBJAFJD_01118	IFNAGHGF_03758	ADHKEBMM_01990	OGPHLCOI_01948	ONECDKKL_00314	DLAJAEDN_03596	DMFMJFDC_02419	HBBOCNCB_04688	LGIGNMLK_02819	NCAKBNJH_03535	NPGBFFIF_00190	FJIFHCJF_03693	CLPCAHCE_03045	GALIAGHB_00525	FPKPPGJL_00727	LKCHBGGI_03193	GHHCNHDM_03045	MOMMLLHH_02713	DOLKEENL_00688	NKLGJNMO_04184	EJCPDHLA_02099	LKCGLDPN_03565	GMOKCEHM_03808	FACAEEMJ_00290
rcnR		Transcriptional repressor RcnR	114	114	1	52	6806				272	272	272	2967_02358	3266_01199	3271_01538	3876_01116	FGLLNACG_00991	IBPNIEHO_01133	NDLPMKAP_00646	ABHIBDEF_00222	CLENMDMK_04176	OKPKJFCI_04233	GDONGAIO_04243	GEJGAKBB_01561	DMBJAFJD_02105	IFNAGHGF_01161	ADHKEBMM_00222	OGPHLCOI_02241	ONECDKKL_01255	DLAJAEDN_01192	DMFMJFDC_02514	HBBOCNCB_00262	LGIGNMLK_00366	NCAKBNJH_01222	NPGBFFIF_01315	FJIFHCJF_00366	CLPCAHCE_00994	GALIAGHB_01725	FPKPPGJL_01762	LKCHBGGI_00743	GHHCNHDM_00265	MOMMLLHH_00223	DOLKEENL_01306	NKLGJNMO_00222	EJCPDHLA_00761	LKCGLDPN_02034	GMOKCEHM_02132	FACAEEMJ_04039
group_5855		hypothetical protein	114	114	1	52	7812				551	551	551	2967_03536	3266_03378	3271_03549	3876_03298	FGLLNACG_02604	IBPNIEHO_02354	NDLPMKAP_02973	ABHIBDEF_02941	CLENMDMK_02638	OKPKJFCI_01344	GDONGAIO_03724	GEJGAKBB_02784	DMBJAFJD_02971	IFNAGHGF_02643	ADHKEBMM_02772	OGPHLCOI_03441	ONECDKKL_03536	DLAJAEDN_03417	DMFMJFDC_03142	HBBOCNCB_01956	LGIGNMLK_02529	NCAKBNJH_03263	NPGBFFIF_02041	FJIFHCJF_02867	CLPCAHCE_02629	GALIAGHB_03071	FPKPPGJL_02898	LKCHBGGI_03044	GHHCNHDM_02775	MOMMLLHH_02311	DOLKEENL_02979	NKLGJNMO_02217	EJCPDHLA_02323	LKCGLDPN_02368	GMOKCEHM_02218	FACAEEMJ_01911
dsbI		Protein-disulfide oxidoreductase DsbI	114	114	1	52	6621				677	677	677	2967_02187	3266_01028	3271_01709	3876_01287	FGLLNACG_01162	IBPNIEHO_01395	NDLPMKAP_00817	ABHIBDEF_00051	CLENMDMK_00933	OKPKJFCI_00633	GDONGAIO_00217	GEJGAKBB_01389	DMBJAFJD_01934	IFNAGHGF_00990	ADHKEBMM_00051	OGPHLCOI_02412	ONECDKKL_01734	DLAJAEDN_01020	DMFMJFDC_00155	HBBOCNCB_00091	LGIGNMLK_00195	NCAKBNJH_01051	NPGBFFIF_01495	FJIFHCJF_00195	CLPCAHCE_00823	GALIAGHB_01554	FPKPPGJL_01591	LKCHBGGI_00572	GHHCNHDM_00094	MOMMLLHH_00052	DOLKEENL_01135	NKLGJNMO_00051	EJCPDHLA_00590	LKCGLDPN_01863	GMOKCEHM_01961	FACAEEMJ_02781
nuoF		NADH-quinone oxidoreductase subunit F	114	114	1	52	2103				1337	1337	1337	2967_01961	3266_02499	3271_02463	3876_03854	FGLLNACG_02053	IBPNIEHO_03343	NDLPMKAP_02571	ABHIBDEF_02266	CLENMDMK_01551	OKPKJFCI_03199	GDONGAIO_03068	GEJGAKBB_02957	DMBJAFJD_00761	IFNAGHGF_02061	ADHKEBMM_02277	OGPHLCOI_00330	ONECDKKL_02919	DLAJAEDN_01714	DMFMJFDC_03531	HBBOCNCB_02234	LGIGNMLK_02279	NCAKBNJH_01788	NPGBFFIF_03572	FJIFHCJF_02026	CLPCAHCE_02243	GALIAGHB_02425	FPKPPGJL_02780	LKCHBGGI_01559	GHHCNHDM_02372	MOMMLLHH_02059	DOLKEENL_02735	NKLGJNMO_02099	EJCPDHLA_02590	LKCGLDPN_02541	GMOKCEHM_01573	FACAEEMJ_02251
group_5858		hypothetical protein	114	114	1	52	6120				239	239	239	2967_00188	3266_00236	3271_00236	3876_00638	FGLLNACG_01383	IBPNIEHO_01818	NDLPMKAP_01828	ABHIBDEF_01401	CLENMDMK_02418	OKPKJFCI_03493	GDONGAIO_03908	GEJGAKBB_02063	DMBJAFJD_01753	IFNAGHGF_01489	ADHKEBMM_01168	OGPHLCOI_01718	ONECDKKL_02467	DLAJAEDN_02388	DMFMJFDC_01814	HBBOCNCB_02312	LGIGNMLK_01871	NCAKBNJH_00767	NPGBFFIF_03739	FJIFHCJF_02196	CLPCAHCE_00300	GALIAGHB_00295	FPKPPGJL_01125	LKCHBGGI_01737	GHHCNHDM_01953	MOMMLLHH_03459	DOLKEENL_00954	NKLGJNMO_02762	EJCPDHLA_03115	LKCGLDPN_00734	GMOKCEHM_00976	FACAEEMJ_00636
ybjO		Inner membrane protein YbjO	114	114	1	52	4095				401	401	401	2967_03330	3266_03705	3271_03385	3876_03092	FGLLNACG_02288	IBPNIEHO_02062	NDLPMKAP_02669	ABHIBDEF_02516	CLENMDMK_00392	OKPKJFCI_01907	GDONGAIO_01121	GEJGAKBB_03196	DMBJAFJD_02682	IFNAGHGF_02332	ADHKEBMM_02922	OGPHLCOI_02842	ONECDKKL_01566	DLAJAEDN_03106	DMFMJFDC_04104	HBBOCNCB_01639	LGIGNMLK_03655	NCAKBNJH_02976	NPGBFFIF_02694	FJIFHCJF_02576	CLPCAHCE_02341	GALIAGHB_03361	FPKPPGJL_02485	LKCHBGGI_02612	GHHCNHDM_02470	MOMMLLHH_03634	DOLKEENL_02440	NKLGJNMO_01804	EJCPDHLA_02793	LKCGLDPN_02937	GMOKCEHM_02939	FACAEEMJ_04212
putA		Bifunctional protein PutA	114	114	1	52	3857				1409	3962	3939	2967_00069	3266_00117	3271_00117	3876_03902	FGLLNACG_02241	IBPNIEHO_01700	NDLPMKAP_01709	ABHIBDEF_01282	CLENMDMK_04049	OKPKJFCI_01758	GDONGAIO_03890	GEJGAKBB_01886	DMBJAFJD_01634	IFNAGHGF_03925	ADHKEBMM_01049	OGPHLCOI_02073	ONECDKKL_03294	DLAJAEDN_02211	DMFMJFDC_00888	HBBOCNCB_02546	LGIGNMLK_03378	NCAKBNJH_00648	NPGBFFIF_02545	FJIFHCJF_03562	CLPCAHCE_00181	GALIAGHB_00118	FPKPPGJL_01006	LKCHBGGI_03887	GHHCNHDM_03705	MOMMLLHH_03292	DOLKEENL_00835	NKLGJNMO_03211	EJCPDHLA_03969	LKCGLDPN_00557	GMOKCEHM_00799	FACAEEMJ_00459
yceO		putative protein YceO	114	114	1	52	4641				113	113	113	2967_00105	3266_00153	3271_00153	3876_00721	FGLLNACG_03351	IBPNIEHO_01735	NDLPMKAP_01745	ABHIBDEF_01318	CLENMDMK_02333	OKPKJFCI_03408	GDONGAIO_02799	GEJGAKBB_01922	DMBJAFJD_01670	IFNAGHGF_01406	ADHKEBMM_01085	OGPHLCOI_02109	ONECDKKL_03038	DLAJAEDN_02247	DMFMJFDC_00924	HBBOCNCB_03208	LGIGNMLK_01788	NCAKBNJH_00684	NPGBFFIF_03654	FJIFHCJF_02113	CLPCAHCE_00217	GALIAGHB_00154	FPKPPGJL_01042	LKCHBGGI_01654	GHHCNHDM_01870	MOMMLLHH_01872	DOLKEENL_00871	NKLGJNMO_03312	EJCPDHLA_03492	LKCGLDPN_00593	GMOKCEHM_00835	FACAEEMJ_00495
livF		High-affinity branched-chain amino acid transport ATP-binding protein LivF	114	114	1	52	1388				713	713	713	2967_01447	3266_02275	3271_03031	3876_02124	FGLLNACG_00252	IBPNIEHO_01238	NDLPMKAP_02403	ABHIBDEF_02066	CLENMDMK_00154	OKPKJFCI_01052	GDONGAIO_00894	GEJGAKBB_01263	DMBJAFJD_02407	IFNAGHGF_01694	ADHKEBMM_02618	OGPHLCOI_01354	ONECDKKL_00975	DLAJAEDN_02036	DMFMJFDC_01293	HBBOCNCB_00668	LGIGNMLK_01251	NCAKBNJH_02393	NPGBFFIF_01202	FJIFHCJF_01632	CLPCAHCE_01909	GALIAGHB_02130	FPKPPGJL_02230	LKCHBGGI_02352	GHHCNHDM_01024	MOMMLLHH_01489	DOLKEENL_02040	NKLGJNMO_01475	EJCPDHLA_01703	LKCGLDPN_01470	GMOKCEHM_00607	FACAEEMJ_01505
surA		Chaperone SurA	114	114	1	52	597				1286	1286	1286	2967_03178	3266_03461	3271_03141	3876_03608	FGLLNACG_00492	IBPNIEHO_02000	NDLPMKAP_02118	ABHIBDEF_01956	CLENMDMK_02787	OKPKJFCI_02374	GDONGAIO_01380	GEJGAKBB_03134	DMBJAFJD_02298	IFNAGHGF_01354	ADHKEBMM_02508	OGPHLCOI_02465	ONECDKKL_02062	DLAJAEDN_02891	DMFMJFDC_00402	HBBOCNCB_01300	LGIGNMLK_01548	NCAKBNJH_02283	NPGBFFIF_03161	FJIFHCJF_01530	CLPCAHCE_01424	GALIAGHB_02930	FPKPPGJL_01955	LKCHBGGI_02242	GHHCNHDM_02243	MOMMLLHH_01372	DOLKEENL_01749	NKLGJNMO_01166	EJCPDHLA_03070	LKCGLDPN_02227	GMOKCEHM_02552	FACAEEMJ_02428
group_5863		hypothetical protein	114	114	1	52	7902				635	635	635	2967_03497	3266_03339	3271_03588	3876_03259	FGLLNACG_02643	IBPNIEHO_02394	NDLPMKAP_03013	ABHIBDEF_02981	CLENMDMK_02598	OKPKJFCI_01384	GDONGAIO_02609	GEJGAKBB_02823	DMBJAFJD_03011	IFNAGHGF_02683	ADHKEBMM_02812	OGPHLCOI_03480	ONECDKKL_03832	DLAJAEDN_03456	DMFMJFDC_03485	HBBOCNCB_01995	LGIGNMLK_02569	NCAKBNJH_03303	NPGBFFIF_02081	FJIFHCJF_02907	CLPCAHCE_02669	GALIAGHB_03110	FPKPPGJL_02938	LKCHBGGI_03084	GHHCNHDM_02814	MOMMLLHH_02350	DOLKEENL_03019	NKLGJNMO_02257	EJCPDHLA_02362	LKCGLDPN_02407	GMOKCEHM_02257	FACAEEMJ_01950
citB		Transcriptional regulatory protein CitB	114	114	1	52	639				686	686	686	2967_03734	3266_03824	3271_03822	3876_03348	FGLLNACG_00454	IBPNIEHO_02759	NDLPMKAP_03260	ABHIBDEF_02339	CLENMDMK_01936	OKPKJFCI_01154	GDONGAIO_02071	GEJGAKBB_02583	DMBJAFJD_03165	IFNAGHGF_03038	ADHKEBMM_03255	OGPHLCOI_03791	ONECDKKL_01878	DLAJAEDN_02929	DMFMJFDC_00440	HBBOCNCB_02781	LGIGNMLK_01949	NCAKBNJH_03558	NPGBFFIF_01671	FJIFHCJF_02274	CLPCAHCE_02804	GALIAGHB_03845	FPKPPGJL_02307	LKCHBGGI_03363	GHHCNHDM_03070	MOMMLLHH_02845	DOLKEENL_03266	NKLGJNMO_02392	EJCPDHLA_02120	LKCGLDPN_03589	GMOKCEHM_03326	FACAEEMJ_02960
msrC		Free methionine-R-sulfoxide reductase	114	114	1	52	5169				569	569	569	2967_00799	3266_00846	3271_00846	3876_00027	FGLLNACG_02890	IBPNIEHO_00426	NDLPMKAP_00088	ABHIBDEF_00516	CLENMDMK_03361	OKPKJFCI_02948	GDONGAIO_03765	GEJGAKBB_00089	DMBJAFJD_00088	IFNAGHGF_00432	ADHKEBMM_00517	OGPHLCOI_00420	ONECDKKL_03368	DLAJAEDN_00090	DMFMJFDC_02293	HBBOCNCB_02960	LGIGNMLK_02929	NCAKBNJH_00088	NPGBFFIF_00566	FJIFHCJF_01826	CLPCAHCE_01728	GALIAGHB_00637	FPKPPGJL_00089	LKCHBGGI_00088	GHHCNHDM_01691	MOMMLLHH_02822	DOLKEENL_01427	NKLGJNMO_01288	EJCPDHLA_01055	LKCGLDPN_00089	GMOKCEHM_01141	FACAEEMJ_01270
group_5866		hypothetical protein	114	114	1	52	3586				1010	1010	1010	2967_02576	3266_02948	3271_01054	3876_02557	FGLLNACG_03992	IBPNIEHO_00634	NDLPMKAP_00296	ABHIBDEF_00724	CLENMDMK_01113	OKPKJFCI_03800	GDONGAIO_03501	GEJGAKBB_00297	DMBJAFJD_00296	IFNAGHGF_00640	ADHKEBMM_00725	OGPHLCOI_00982	ONECDKKL_00592	DLAJAEDN_00298	DMFMJFDC_03076	HBBOCNCB_03556	LGIGNMLK_01619	NCAKBNJH_00296	NPGBFFIF_00773	FJIFHCJF_01011	CLPCAHCE_01496	GALIAGHB_00845	FPKPPGJL_00297	LKCHBGGI_00295	GHHCNHDM_01419	MOMMLLHH_01024	DOLKEENL_01822	NKLGJNMO_01617	EJCPDHLA_01263	LKCGLDPN_00296	GMOKCEHM_01349	FACAEEMJ_03658
mntH		Divalent metal cation transporter MntH	114	114	1	52	2187				1241	1241	1241	2967_01876	3266_02584	3271_02548	3876_02919	FGLLNACG_01968	IBPNIEHO_03258	NDLPMKAP_02486	ABHIBDEF_02181	CLENMDMK_02560	OKPKJFCI_02206	GDONGAIO_02057	GEJGAKBB_02872	DMBJAFJD_00676	IFNAGHGF_01976	ADHKEBMM_02192	OGPHLCOI_00245	ONECDKKL_03004	DLAJAEDN_01629	DMFMJFDC_02959	HBBOCNCB_04417	LGIGNMLK_04209	NCAKBNJH_01703	NPGBFFIF_02993	FJIFHCJF_01941	CLPCAHCE_02158	GALIAGHB_02340	FPKPPGJL_04177	LKCHBGGI_01474	GHHCNHDM_02287	MOMMLLHH_04091	DOLKEENL_04171	NKLGJNMO_04055	EJCPDHLA_02505	LKCGLDPN_02456	GMOKCEHM_01488	FACAEEMJ_02166
atl		DNA base-flipping protein	114	114	1	52	3203				311	311	311	2967_01149	3266_01829	3271_02057	3876_01778	FGLLNACG_01198	IBPNIEHO_00194	NDLPMKAP_01042	ABHIBDEF_01067	CLENMDMK_01156	OKPKJFCI_02441	GDONGAIO_01612	GEJGAKBB_00745	DMBJAFJD_01416	IFNAGHGF_00200	ADHKEBMM_01559	OGPHLCOI_01535	ONECDKKL_01311	DLAJAEDN_00810	DMFMJFDC_01035	HBBOCNCB_01201	LGIGNMLK_00768	NCAKBNJH_01454	NPGBFFIF_03217	FJIFHCJF_00766	CLPCAHCE_00627	GALIAGHB_01311	FPKPPGJL_01395	LKCHBGGI_01226	GHHCNHDM_00667	MOMMLLHH_00689	DOLKEENL_00256	NKLGJNMO_00624	EJCPDHLA_00159	LKCGLDPN_01060	GMOKCEHM_00197	FACAEEMJ_00798
group_5869		hypothetical protein	114	114	1	52	1316				170	170	170	2967_01374	3266_02348	3271_03104	3876_02051	FGLLNACG_00324	IBPNIEHO_01311	NDLPMKAP_02476	ABHIBDEF_02139	CLENMDMK_00221	OKPKJFCI_01119	GDONGAIO_00961	GEJGAKBB_01336	DMBJAFJD_02480	IFNAGHGF_01767	ADHKEBMM_02691	OGPHLCOI_01426	ONECDKKL_01048	DLAJAEDN_02109	DMFMJFDC_01366	HBBOCNCB_00740	LGIGNMLK_01324	NCAKBNJH_02466	NPGBFFIF_01269	FJIFHCJF_01705	CLPCAHCE_01982	GALIAGHB_02203	FPKPPGJL_02303	LKCHBGGI_02425	GHHCNHDM_01097	MOMMLLHH_01562	DOLKEENL_02113	NKLGJNMO_01548	EJCPDHLA_01776	LKCGLDPN_01543	GMOKCEHM_00680	FACAEEMJ_01578
group_587		hypothetical protein	114	114	1	52	3853				296	296	296	2967_00071	3266_00119	3271_00119	3876_03900	FGLLNACG_02243	IBPNIEHO_01702	NDLPMKAP_01711	ABHIBDEF_01284	CLENMDMK_04051	OKPKJFCI_01756	GDONGAIO_03892	GEJGAKBB_01888	DMBJAFJD_01636	IFNAGHGF_03927	ADHKEBMM_01051	OGPHLCOI_02075	ONECDKKL_03296	DLAJAEDN_02213	DMFMJFDC_00890	HBBOCNCB_02548	LGIGNMLK_03380	NCAKBNJH_00650	NPGBFFIF_02543	FJIFHCJF_03564	CLPCAHCE_00183	GALIAGHB_00120	FPKPPGJL_01008	LKCHBGGI_03889	GHHCNHDM_03707	MOMMLLHH_03294	DOLKEENL_00837	NKLGJNMO_03213	EJCPDHLA_03971	LKCGLDPN_00559	GMOKCEHM_00801	FACAEEMJ_00461
cidA		Holin-like protein CidA	114	114	1	52	190				410	410	410	2967_04140	3266_03218	3271_03861	3876_04147	FGLLNACG_03790	IBPNIEHO_03505	NDLPMKAP_03748	ABHIBDEF_03099	CLENMDMK_03803	OKPKJFCI_03854	GDONGAIO_03415	GEJGAKBB_04158	DMBJAFJD_03815	IFNAGHGF_01878	ADHKEBMM_03830	OGPHLCOI_03047	ONECDKKL_03487	DLAJAEDN_03695	DMFMJFDC_03217	HBBOCNCB_03894	LGIGNMLK_02135	NCAKBNJH_02859	NPGBFFIF_02216	FJIFHCJF_02460	CLPCAHCE_03785	GALIAGHB_03828	FPKPPGJL_03456	LKCHBGGI_02495	GHHCNHDM_03730	MOMMLLHH_03483	DOLKEENL_02323	NKLGJNMO_03520	EJCPDHLA_04130	LKCGLDPN_02873	GMOKCEHM_02377	FACAEEMJ_02553
oxyR_3		Hydrogen peroxide-inducible genes activator	114	114	1	52	189				887	887	887	2967_04141	3266_03217	3271_03862	3876_04146	FGLLNACG_03789	IBPNIEHO_03504	NDLPMKAP_03747	ABHIBDEF_03100	CLENMDMK_03802	OKPKJFCI_03853	GDONGAIO_03414	GEJGAKBB_04157	DMBJAFJD_03814	IFNAGHGF_01879	ADHKEBMM_03829	OGPHLCOI_03046	ONECDKKL_03486	DLAJAEDN_03696	DMFMJFDC_03216	HBBOCNCB_03893	LGIGNMLK_02136	NCAKBNJH_02860	NPGBFFIF_02217	FJIFHCJF_02461	CLPCAHCE_03784	GALIAGHB_03829	FPKPPGJL_03455	LKCHBGGI_02496	GHHCNHDM_03729	MOMMLLHH_03482	DOLKEENL_02324	NKLGJNMO_03519	EJCPDHLA_04129	LKCGLDPN_02872	GMOKCEHM_02378	FACAEEMJ_02552
lolD_2		Lipoprotein-releasing system ATP-binding protein LolD	114	114	1	52	4703				701	701	701	2967_00164	3266_00212	3271_00212	3876_00662	FGLLNACG_03410	IBPNIEHO_01794	NDLPMKAP_01804	ABHIBDEF_01377	CLENMDMK_02390	OKPKJFCI_03465	GDONGAIO_02856	GEJGAKBB_01981	DMBJAFJD_01729	IFNAGHGF_01465	ADHKEBMM_01144	OGPHLCOI_02168	ONECDKKL_03097	DLAJAEDN_02306	DMFMJFDC_00983	HBBOCNCB_03267	LGIGNMLK_01847	NCAKBNJH_00743	NPGBFFIF_03711	FJIFHCJF_02172	CLPCAHCE_00276	GALIAGHB_00213	FPKPPGJL_01101	LKCHBGGI_01713	GHHCNHDM_01929	MOMMLLHH_01931	DOLKEENL_00930	NKLGJNMO_02786	EJCPDHLA_03551	LKCGLDPN_00652	GMOKCEHM_00894	FACAEEMJ_00554
group_5873		hypothetical protein	114	114	1	52	7830				314	314	314	2967_03518	3266_03360	3271_03567	3876_03280	FGLLNACG_02622	IBPNIEHO_02373	NDLPMKAP_02992	ABHIBDEF_02960	CLENMDMK_02619	OKPKJFCI_01363	GDONGAIO_02588	GEJGAKBB_02802	DMBJAFJD_02990	IFNAGHGF_02662	ADHKEBMM_02791	OGPHLCOI_03459	ONECDKKL_03811	DLAJAEDN_03435	DMFMJFDC_03464	HBBOCNCB_01974	LGIGNMLK_02548	NCAKBNJH_03282	NPGBFFIF_02060	FJIFHCJF_02886	CLPCAHCE_02648	GALIAGHB_03089	FPKPPGJL_02917	LKCHBGGI_03063	GHHCNHDM_02793	MOMMLLHH_02329	DOLKEENL_02998	NKLGJNMO_02236	EJCPDHLA_02341	LKCGLDPN_02386	GMOKCEHM_02236	FACAEEMJ_01929
nudB		Dihydroneopterin triphosphate diphosphatase	114	114	1	52	3430				452	452	452	2967_02721	3266_03093	3271_00909	3876_02412	FGLLNACG_03001	IBPNIEHO_00489	NDLPMKAP_00151	ABHIBDEF_00579	CLENMDMK_00969	OKPKJFCI_03623	GDONGAIO_02998	GEJGAKBB_00152	DMBJAFJD_00151	IFNAGHGF_00495	ADHKEBMM_00580	OGPHLCOI_01127	ONECDKKL_00447	DLAJAEDN_00153	DMFMJFDC_02636	HBBOCNCB_02654	LGIGNMLK_03430	NCAKBNJH_00151	NPGBFFIF_00629	FJIFHCJF_01889	CLPCAHCE_01791	GALIAGHB_00700	FPKPPGJL_00152	LKCHBGGI_00151	GHHCNHDM_01754	MOMMLLHH_02488	DOLKEENL_01490	NKLGJNMO_01351	EJCPDHLA_01118	LKCGLDPN_00152	GMOKCEHM_01204	FACAEEMJ_01333
group_5875		hypothetical protein	114	114	1	52	6451			Hypothetical protein with no hits to refseq/uniprot/clusters/cdd/tigrfams/pfam overlapping another protein with hits	395	395	395	2967_02116	3266_00957	3271_01779	3876_01358	FGLLNACG_03048	IBPNIEHO_02969	NDLPMKAP_03470	ABHIBDEF_03319	CLENMDMK_00845	OKPKJFCI_00545	GDONGAIO_00129	GEJGAKBB_03579	DMBJAFJD_03375	IFNAGHGF_02574	ADHKEBMM_03467	OGPHLCOI_03906	ONECDKKL_03141	DLAJAEDN_03724	DMFMJFDC_00085	HBBOCNCB_03097	LGIGNMLK_00126	NCAKBNJH_00982	NPGBFFIF_01583	FJIFHCJF_00126	CLPCAHCE_03123	GALIAGHB_03603	FPKPPGJL_03089	LKCHBGGI_02854	GHHCNHDM_03280	MOMMLLHH_01689	DOLKEENL_03476	NKLGJNMO_02602	EJCPDHLA_00520	LKCGLDPN_03180	GMOKCEHM_03536	FACAEEMJ_03170
cmoM		tRNA 5-carboxymethoxyuridine methyltransferase	114	114	1	52	4166				803	803	803	2967_03399	3266_03636	3271_03316	3876_03161	FGLLNACG_02164	IBPNIEHO_01561	NDLPMKAP_03216	ABHIBDEF_02743	CLENMDMK_00322	OKPKJFCI_01837	GDONGAIO_01051	GEJGAKBB_04106	DMBJAFJD_03121	IFNAGHGF_03499	ADHKEBMM_00910	OGPHLCOI_01996	ONECDKKL_01497	DLAJAEDN_04320	DMFMJFDC_00811	HBBOCNCB_02468	LGIGNMLK_02680	NCAKBNJH_00509	NPGBFFIF_02624	FJIFHCJF_03788	CLPCAHCE_00042	GALIAGHB_04390	FPKPPGJL_00867	LKCHBGGI_03925	GHHCNHDM_03522	MOMMLLHH_03196	DOLKEENL_03222	NKLGJNMO_02860	EJCPDHLA_02724	LKCGLDPN_04240	GMOKCEHM_04259	FACAEEMJ_03965
rlmG		Ribosomal RNA large subunit methyltransferase G	114	114	1	52	6498				1136	1136	1136	2967_02161	3266_01002	3271_01735	3876_01313	FGLLNACG_04276	IBPNIEHO_01369	NDLPMKAP_00843	ABHIBDEF_00025	CLENMDMK_00884	OKPKJFCI_00584	GDONGAIO_00168	GEJGAKBB_01363	DMBJAFJD_01908	IFNAGHGF_00964	ADHKEBMM_00025	OGPHLCOI_04442	ONECDKKL_01708	DLAJAEDN_00994	DMFMJFDC_00129	HBBOCNCB_00026	LGIGNMLK_00169	NCAKBNJH_01025	NPGBFFIF_01544	FJIFHCJF_00169	CLPCAHCE_00797	GALIAGHB_01528	FPKPPGJL_01565	LKCHBGGI_00546	GHHCNHDM_00026	MOMMLLHH_00026	DOLKEENL_01109	NKLGJNMO_00025	EJCPDHLA_00564	LKCGLDPN_01837	GMOKCEHM_01935	FACAEEMJ_02755
yebF		Protein YebF	114	114	1	52	3410				353	353	353	2967_02741	3266_03113	3271_00889	3876_02392	FGLLNACG_03021	IBPNIEHO_00469	NDLPMKAP_00131	ABHIBDEF_00559	CLENMDMK_00950	OKPKJFCI_03642	GDONGAIO_02979	GEJGAKBB_00132	DMBJAFJD_00131	IFNAGHGF_00475	ADHKEBMM_00560	OGPHLCOI_01147	ONECDKKL_00427	DLAJAEDN_00133	DMFMJFDC_02656	HBBOCNCB_02674	LGIGNMLK_03410	NCAKBNJH_00131	NPGBFFIF_00610	FJIFHCJF_01869	CLPCAHCE_01771	GALIAGHB_00680	FPKPPGJL_00132	LKCHBGGI_00131	GHHCNHDM_01734	MOMMLLHH_02508	DOLKEENL_01470	NKLGJNMO_01331	EJCPDHLA_01098	LKCGLDPN_00132	GMOKCEHM_01184	FACAEEMJ_01313
cyoD		Cytochrome bo(3) ubiquinol oxidase subunit 4	114	114	1	52	3177				329	329	329	2967_01175	3266_01855	3271_02031	3876_01804	FGLLNACG_01224	IBPNIEHO_00220	NDLPMKAP_01068	ABHIBDEF_01093	CLENMDMK_01182	OKPKJFCI_02467	GDONGAIO_01638	GEJGAKBB_00771	DMBJAFJD_01442	IFNAGHGF_00226	ADHKEBMM_01585	OGPHLCOI_01561	ONECDKKL_01337	DLAJAEDN_00836	DMFMJFDC_01061	HBBOCNCB_01227	LGIGNMLK_00794	NCAKBNJH_01480	NPGBFFIF_03243	FJIFHCJF_00792	CLPCAHCE_00653	GALIAGHB_01337	FPKPPGJL_01421	LKCHBGGI_01252	GHHCNHDM_00693	MOMMLLHH_00715	DOLKEENL_00282	NKLGJNMO_00650	EJCPDHLA_00133	LKCGLDPN_01086	GMOKCEHM_00223	FACAEEMJ_00824
yhbY		RNA-binding protein YhbY	114	114	1	52	6422				332	332	332	2967_02085	3266_00926	3271_01810	3876_01389	FGLLNACG_03079	IBPNIEHO_03000	NDLPMKAP_03501	ABHIBDEF_03350	CLENMDMK_00815	OKPKJFCI_00515	GDONGAIO_00099	GEJGAKBB_03548	DMBJAFJD_03406	IFNAGHGF_02543	ADHKEBMM_03498	OGPHLCOI_03937	ONECDKKL_03172	DLAJAEDN_03755	DMFMJFDC_00054	HBBOCNCB_03128	LGIGNMLK_00095	NCAKBNJH_00951	NPGBFFIF_01613	FJIFHCJF_00095	CLPCAHCE_03154	GALIAGHB_03572	FPKPPGJL_03120	LKCHBGGI_02823	GHHCNHDM_03311	MOMMLLHH_01658	DOLKEENL_03507	NKLGJNMO_02633	EJCPDHLA_00489	LKCGLDPN_03149	GMOKCEHM_03567	FACAEEMJ_03201
acs_2		Acetyl-coenzyme A synthetase	114	114	1	52	194				1958	1958	1958	2967_04136	3266_03222	3271_03857	3876_04151	FGLLNACG_03794	IBPNIEHO_03509	NDLPMKAP_03752	ABHIBDEF_03095	CLENMDMK_03807	OKPKJFCI_03858	GDONGAIO_03419	GEJGAKBB_04162	DMBJAFJD_03819	IFNAGHGF_01874	ADHKEBMM_03834	OGPHLCOI_03051	ONECDKKL_03491	DLAJAEDN_03691	DMFMJFDC_03221	HBBOCNCB_03898	LGIGNMLK_02131	NCAKBNJH_02855	NPGBFFIF_02212	FJIFHCJF_02456	CLPCAHCE_03789	GALIAGHB_03824	FPKPPGJL_03460	LKCHBGGI_02491	GHHCNHDM_03734	MOMMLLHH_03487	DOLKEENL_02319	NKLGJNMO_03524	EJCPDHLA_04134	LKCGLDPN_02877	GMOKCEHM_02373	FACAEEMJ_02557
sdiA		Regulatory protein SdiA	114	114	1	52	3478				722	722	722	2967_02672	3266_03044	3271_00958	3876_02461	FGLLNACG_02952	IBPNIEHO_00538	NDLPMKAP_00200	ABHIBDEF_00628	CLENMDMK_01018	OKPKJFCI_03574	GDONGAIO_03047	GEJGAKBB_00201	DMBJAFJD_00200	IFNAGHGF_00544	ADHKEBMM_00629	OGPHLCOI_01078	ONECDKKL_00496	DLAJAEDN_00202	DMFMJFDC_02587	HBBOCNCB_02605	LGIGNMLK_03799	NCAKBNJH_00200	NPGBFFIF_00678	FJIFHCJF_00915	CLPCAHCE_03934	GALIAGHB_00749	FPKPPGJL_00201	LKCHBGGI_00200	GHHCNHDM_01803	MOMMLLHH_02439	DOLKEENL_01539	NKLGJNMO_01400	EJCPDHLA_01167	LKCGLDPN_00201	GMOKCEHM_01253	FACAEEMJ_01382
comR		HTH-type transcriptional repressor ComR	114	114	1	52	4696				635	635	635	2967_00159	3266_00207	3271_00207	3876_00667	FGLLNACG_03405	IBPNIEHO_01789	NDLPMKAP_01799	ABHIBDEF_01372	CLENMDMK_02385	OKPKJFCI_03460	GDONGAIO_02851	GEJGAKBB_01976	DMBJAFJD_01724	IFNAGHGF_01460	ADHKEBMM_01139	OGPHLCOI_02163	ONECDKKL_03092	DLAJAEDN_02301	DMFMJFDC_00978	HBBOCNCB_03262	LGIGNMLK_01842	NCAKBNJH_00738	NPGBFFIF_03706	FJIFHCJF_02167	CLPCAHCE_00271	GALIAGHB_00208	FPKPPGJL_01096	LKCHBGGI_01708	GHHCNHDM_01924	MOMMLLHH_01926	DOLKEENL_00925	NKLGJNMO_03366	EJCPDHLA_03546	LKCGLDPN_00647	GMOKCEHM_00889	FACAEEMJ_00549
rbsB		Ribose import binding protein RbsB	114	114	1	52	1965				890	890	890	2967_04099	3266_04453	3271_04370	3876_04245	FGLLNACG_03963	IBPNIEHO_03676	NDLPMKAP_03920	ABHIBDEF_03851	CLENMDMK_03540	OKPKJFCI_04034	GDONGAIO_03272	GEJGAKBB_00942	DMBJAFJD_03987	IFNAGHGF_03993	ADHKEBMM_04002	OGPHLCOI_03642	ONECDKKL_03659	DLAJAEDN_04074	DMFMJFDC_03316	HBBOCNCB_03879	LGIGNMLK_03535	NCAKBNJH_03906	NPGBFFIF_03929	FJIFHCJF_03634	CLPCAHCE_03711	GALIAGHB_04368	FPKPPGJL_03681	LKCHBGGI_04028	GHHCNHDM_03902	MOMMLLHH_03782	DOLKEENL_02927	NKLGJNMO_03283	EJCPDHLA_04115	LKCGLDPN_04138	GMOKCEHM_04126	FACAEEMJ_03866
pgpA		Phosphatidylglycerophosphatase A	114	114	1	52	3156				515	515	515	2967_01196	3266_01876	3271_02010	3876_01825	FGLLNACG_01244	IBPNIEHO_00241	NDLPMKAP_01089	ABHIBDEF_01114	CLENMDMK_01200	OKPKJFCI_02485	GDONGAIO_01656	GEJGAKBB_00792	DMBJAFJD_01463	IFNAGHGF_00247	ADHKEBMM_01606	OGPHLCOI_01581	ONECDKKL_01357	DLAJAEDN_00857	DMFMJFDC_01081	HBBOCNCB_01247	LGIGNMLK_00815	NCAKBNJH_01501	NPGBFFIF_03261	FJIFHCJF_00813	CLPCAHCE_00674	GALIAGHB_01358	FPKPPGJL_01442	LKCHBGGI_01273	GHHCNHDM_00714	MOMMLLHH_02146	DOLKEENL_00303	NKLGJNMO_00671	EJCPDHLA_00112	LKCGLDPN_01107	GMOKCEHM_00244	FACAEEMJ_00845
potE		Putrescine transporter PotE	114	114	1	52	7677				1319	1319	1319	2967_00870	3266_01550	3271_02336	3876_01499	FGLLNACG_04124	IBPNIEHO_04268	NDLPMKAP_03945	ABHIBDEF_03876	CLENMDMK_01647	OKPKJFCI_02616	GDONGAIO_02454	GEJGAKBB_00524	DMBJAFJD_03744	IFNAGHGF_03800	ADHKEBMM_01338	OGPHLCOI_04235	ONECDKKL_03956	DLAJAEDN_00589	DMFMJFDC_03646	HBBOCNCB_04155	LGIGNMLK_03703	NCAKBNJH_03931	NPGBFFIF_04243	FJIFHCJF_03735	CLPCAHCE_03736	GALIAGHB_01090	FPKPPGJL_03587	LKCHBGGI_01005	GHHCNHDM_03930	MOMMLLHH_00468	DOLKEENL_00039	NKLGJNMO_03471	EJCPDHLA_00380	LKCGLDPN_04166	GMOKCEHM_04151	FACAEEMJ_04090
bioP		Biotin transporter	114	114	1	53	79				899	899	899	2967_04246	3266_04248	3271_04222	3876_04034	FGLLNACG_03565	IBPNIEHO_03867	NDLPMKAP_03671	ABHIBDEF_04035	CLENMDMK_03414	OKPKJFCI_03680	GDONGAIO_02903	GEJGAKBB_03951	DMBJAFJD_03584	IFNAGHGF_03548	ADHKEBMM_03676	OGPHLCOI_04014	ONECDKKL_03410	DLAJAEDN_03941	DMFMJFDC_03896	HBBOCNCB_04064	LGIGNMLK_03980	NCAKBNJH_03773	NPGBFFIF_03803	FJIFHCJF_03354	CLPCAHCE_03510	GALIAGHB_04170	FPKPPGJL_03379	LKCHBGGI_03680	GHHCNHDM_03572	MOMMLLHH_03970	DOLKEENL_03861	NKLGJNMO_03751	EJCPDHLA_03836	LKCGLDPN_04007	GMOKCEHM_03853	FACAEEMJ_03735
rpoH		RNA polymerase sigma factor RpoH	114	114	1	52	1397				854	854	854	2967_01454	3266_02268	3271_03024	3876_02131	FGLLNACG_00245	IBPNIEHO_01231	NDLPMKAP_02396	ABHIBDEF_02059	CLENMDMK_00145	OKPKJFCI_01043	GDONGAIO_00885	GEJGAKBB_01256	DMBJAFJD_02400	IFNAGHGF_01687	ADHKEBMM_02611	OGPHLCOI_01347	ONECDKKL_00968	DLAJAEDN_02029	DMFMJFDC_01286	HBBOCNCB_00661	LGIGNMLK_01244	NCAKBNJH_02386	NPGBFFIF_01193	FJIFHCJF_01625	CLPCAHCE_01902	GALIAGHB_02123	FPKPPGJL_02223	LKCHBGGI_02345	GHHCNHDM_01017	MOMMLLHH_01482	DOLKEENL_02033	NKLGJNMO_01468	EJCPDHLA_01696	LKCGLDPN_01463	GMOKCEHM_00600	FACAEEMJ_01498
[truncated: 8,975 more rows]
[truncated: 78 more columns]

## Sheet: Virulence genes
VFclass	Capsule										Fimbrial adherence determinants
Virulence factors	Vi antigen										Agf/Csg							Bcf							Fim									Lpf					Pef				Peg				Saf
[truncated: 28 more rows]
[truncated: 170 more columns]
