# Supplementary material for: Genomic features of Salmonella Bovismorbificans isolated from calves in British Columbia, Canada
Source: Front Vet Sci. 2025 Jun 6;12:1590149. doi: 10.3389/fvets.2025.1590149 (PMC12179427; doi:10.3389/fvets.2025.1590149)
Supplement: Supplementary Table 2 — Details of the Salmonella pathogenicity islands (SPIs) present in the four studied BC strains. [file Table_2.xlsx]

## Sheet: 2967
Database	SPI	Identity	Query / Template length	Contig	Position in contig	Organism	Insertion Site	Category Function	Note	Accession number
SPI	C63PI	98.8	4000 / 4000	7 length=259471 depth=1.12x	138392..142391	Salmonella-enterica-Typhimurium-SL1344	fhlA	1		AF128999
SPI	CS54_island	98.5	21282 / 25252	4 length=380704 depth=0.95x	80244..101515	Salmonella-enterica-Typhimurium-ATCC_14028	xseA-yfgK	29		AF140550
SPI	Not_named	100	330 / 330	1 length=828803 depth=0.72x	340026..340355	Salmonella-enterica-Enteritidis-CMCC50041	-	26		JQ071613
SPI	SPI-1	99.74	2705 / 2705	7 length=259471 depth=1.12x	135112..137816	Salmonella-enterica-Typhimurium-SL1344	fhlA/mutS	5	N.B. This record is part of a PAI which includes several records: U16278,U16303	AF148689
SPI	SPI-1	99.55	440 / 440	7 length=259471 depth=1.12x	132023..132462	Salmonella-enterica-Gallinarum-SGB_1	Not_published	5		AY956822
SPI	SPI-1	99.77	430 / 430	7 length=259471 depth=1.12x	129923..130352	Salmonella-enterica-Gallinarum-SGE_2	Not_published	5		AY956823
SPI	SPI-1	100	470 / 470	7 length=259471 depth=1.12x	121176..121645	Salmonella-enterica-Gallinarum-SGB_4	Not_published	5		AY956824
SPI	SPI-1	99.04	415 / 415	7 length=259471 depth=1.12x	109444..109858	Salmonella-enterica-Gallinarum-SGB_8	Not_published	5		AY956825
SPI	SPI-1	98.07	259 / 257	7 length=259471 depth=1.12x	108306..108564	Salmonella-enterica-Typhimurium-J4STEHO	-	27		JN982040
SPI	SPI-1	98.57	3155 / 3141	7 length=259471 depth=1.12x	93756..96908	Salmonella-enterica-Typhimurium-SL1344	fhlA/mutS	5	N.B. This record is part of a PAI which includes several records: U16278,AF148689	U16303
SPI	SPI-13	99.11	338 / 338	5 length=373615 depth=1.03x	236783..237120	Salmonella-enterica-Gallinarum-SGD_3	tRNA-pheV	9		AY956832
SPI	SPI-13	99.75	404 / 404	5 length=373615 depth=1.03x	237428..237831	Salmonella-enterica-Gallinarum-SGG_1	tRNA-pheV	11		AY956833
SPI	SPI-13	99.71	341 / 341	5 length=373615 depth=1.03x	239199..239539	Salmonella-enterica-Gallinarum-SGA_10	tRNA-pheV	10		AY956834
SPI	SPI-14	99.8	501 / 501	9 length=224628 depth=0.90x	93909..94409	Salmonella-enterica-Gallinarum-SGA_8	Not_published	12		AY956835
SPI	SPI-14	99.77	441 / 441	9 length=224628 depth=0.90x	99484..99924	Salmonella-enterica-Gallinarum-SGC_8	Not_published	13		AY956836
SPI	SPI-2	99.06	637 / 637	1 length=828803 depth=0.72x	354299..354935	Salmonella-enterica-Gallinarum-SGB_10	tRNA-valV	14		AY956826
SPI	SPI-2	99.84	642 / 642	1 length=828803 depth=0.72x	346989..347630	Salmonella-enterica-Gallinarum-SGC_2	tRNA-valV	14		AY956827
SPI	SPI-2	100	395 / 396	1 length=828803 depth=0.72x	351622..352016	Salmonella-enterica-Gallinarum-SGC_9	tRNA-valV	14		AY956828
SPI	SPI-2	99.76	425 / 425	1 length=828803 depth=0.72x	344964..345388	Salmonella-enterica-Gallinarum-SGH_1	tRNA-valV	14		AY956829
SPI	SPI-2	98.35	547 / 547	1 length=828803 depth=0.72x	334827..335373	Salmonella-enterica-Gallinarum-SGD_8	tRNA-valV	14		AY956830
SPI	SPI-2	100	384 / 384	1 length=828803 depth=0.72x	337288..337671	Salmonella-enterica-Typhimurium-St11	-	23		JN673272
SPI	SPI-2	99.18	4633 / 4631	1 length=828803 depth=0.72x	316872..321499	Salmonella-enterica-Typhimurium-LT2	tRNA-valV	14	N.B. This record is part of a PAI which includes several records: AJ224892,AJ224978,U51927,Z95891,X99944,Y09357	X99945
SPI	SPI-2	99.28	1252 / 1252	1 length=828803 depth=0.72x	333247..334498	Salmonella-enterica-Typhimurium-	tRNA-valV	14	N.B. This record is part of a PAI which includes several records: AJ224892,AJ224978,U51927,X99944,X99945,Y09357	Z95891
SPI	SPI-3	99.32	738 / 738	3 length=404518 depth=1.26x	357609..358346	Salmonella-enterica-Typhimurium-14028s	tRNA_selC	15	N.B. This record is part of a PAI which includes several records: AF106566,Y13864	AJ000509
SPI	SPI-3	98.5	12834 / 12819	3 length=404518 depth=1.26x	344268..357100	Salmonella-enterica-Choleraesuis-SC_B67	tRNA-selC	15	gi|62178570:3890879-3903697 - go to http://www.paidb.re.kr/about_paidb.php for link to partial flatfile	NC_006905
SPI	SPI-5	99.34	9069 / 9069	1 length=828803 depth=0.72x	35147..44215	Salmonella-Typhimurium-LT2	tRNA-serT	18	gi|16763390:1175321-1184389 - go to http://www.paidb.re.kr/about_paidb.php for link to partial flatfile	NC_003197
SPI	SPI-9	98.3	12647 / 15696	14 length=80815 depth=0.78x	8130..20776	Salmonella-Typhi-CT18	Not_published	22	gi|16758993:2743495-2759190 - go to http://www.paidb.re.kr/about_paidb.php for link to partial flatfile	NC_003198

## Sheet: 3266
Database	SPI	Identity	Query / Template length	Contig	Position in contig	Organism	Insertion Site	Category Function	Note	Accession number
SPI	C63PI	98.8	4000 / 4000	2 length=633227 depth=1.04x	512148..516147	Salmonella-enterica-Typhimurium-SL1344	fhlA	1		AF128999
SPI	CS54_island	98.5	21282 / 25252	5 length=378498 depth=0.97x	279305..300576	Salmonella-enterica-Typhimurium-ATCC_14028	xseA-yfgK	29		AF140550
SPI	Not_named	100	330 / 330	1 length=868677 depth=0.53x	379916..380245	Salmonella-enterica-Enteritidis-CMCC50041	-	26		JQ071613
SPI	SPI-1	99.74	2705 / 2705	2 length=633227 depth=1.04x	508868..511572	Salmonella-enterica-Typhimurium-SL1344	fhlA/mutS	5	N.B. This record is part of a PAI which includes several records: U16278,U16303	AF148689
SPI	SPI-1	99.55	440 / 440	2 length=633227 depth=1.04x	505779..506218	Salmonella-enterica-Gallinarum-SGB_1	Not_published	5		AY956822
SPI	SPI-1	99.77	430 / 430	2 length=633227 depth=1.04x	503679..504108	Salmonella-enterica-Gallinarum-SGE_2	Not_published	5		AY956823
SPI	SPI-1	100	470 / 470	2 length=633227 depth=1.04x	494932..495401	Salmonella-enterica-Gallinarum-SGB_4	Not_published	5		AY956824
SPI	SPI-1	99.04	415 / 415	2 length=633227 depth=1.04x	483200..483614	Salmonella-enterica-Gallinarum-SGB_8	Not_published	5		AY956825
SPI	SPI-1	98.07	259 / 257	2 length=633227 depth=1.04x	482062..482320	Salmonella-enterica-Typhimurium-J4STEHO	-	27		JN982040
SPI	SPI-1	98.57	3155 / 3141	2 length=633227 depth=1.04x	467512..470664	Salmonella-enterica-Typhimurium-SL1344	fhlA/mutS	5	N.B. This record is part of a PAI which includes several records: U16278,AF148689	U16303
SPI	SPI-13	99.11	338 / 338	2 length=633227 depth=1.04x	236893..237230	Salmonella-enterica-Gallinarum-SGD_3	tRNA-pheV	9		AY956832
SPI	SPI-13	99.75	404 / 404	2 length=633227 depth=1.04x	237538..237941	Salmonella-enterica-Gallinarum-SGG_1	tRNA-pheV	11		AY956833
SPI	SPI-13	99.71	341 / 341	2 length=633227 depth=1.04x	239309..239649	Salmonella-enterica-Gallinarum-SGA_10	tRNA-pheV	10		AY956834
SPI	SPI-14	99.8	501 / 501	9 length=224628 depth=0.87x	130220..130720	Salmonella-enterica-Gallinarum-SGA_8	Not_published	12		AY956835
SPI	SPI-14	99.77	441 / 441	9 length=224628 depth=0.87x	124705..125145	Salmonella-enterica-Gallinarum-SGC_8	Not_published	13		AY956836
SPI	SPI-2	99.06	637 / 637	1 length=868677 depth=0.53x	394189..394825	Salmonella-enterica-Gallinarum-SGB_10	tRNA-valV	14		AY956826
SPI	SPI-2	99.84	642 / 642	1 length=868677 depth=0.53x	386879..387520	Salmonella-enterica-Gallinarum-SGC_2	tRNA-valV	14		AY956827
SPI	SPI-2	100	395 / 396	1 length=868677 depth=0.53x	391512..391906	Salmonella-enterica-Gallinarum-SGC_9	tRNA-valV	14		AY956828
SPI	SPI-2	99.76	425 / 425	1 length=868677 depth=0.53x	384854..385278	Salmonella-enterica-Gallinarum-SGH_1	tRNA-valV	14		AY956829
SPI	SPI-2	98.35	547 / 547	1 length=868677 depth=0.53x	374717..375263	Salmonella-enterica-Gallinarum-SGD_8	tRNA-valV	14		AY956830
SPI	SPI-2	100	384 / 384	1 length=868677 depth=0.53x	377178..377561	Salmonella-enterica-Typhimurium-St11	-	23		JN673272
SPI	SPI-2	99.18	4633 / 4631	1 length=868677 depth=0.53x	356762..361389	Salmonella-enterica-Typhimurium-LT2	tRNA-valV	14	N.B. This record is part of a PAI which includes several records: AJ224892,AJ224978,U51927,Z95891,X99944,Y09357	X99945
SPI	SPI-2	99.28	1252 / 1252	1 length=868677 depth=0.53x	373137..374388	Salmonella-enterica-Typhimurium-	tRNA-valV	14	N.B. This record is part of a PAI which includes several records: AJ224892,AJ224978,U51927,X99944,X99945,Y09357	Z95891
SPI	SPI-3	99.32	738 / 738	4 length=431721 depth=1.25x	46237..46974	Salmonella-enterica-Typhimurium-14028s	tRNA_selC	15	N.B. This record is part of a PAI which includes several records: AF106566,Y13864	AJ000509
SPI	SPI-3	98.5	12834 / 12819	4 length=431721 depth=1.25x	47483..60315	Salmonella-enterica-Choleraesuis-SC_B67	tRNA-selC	15	gi|62178570:3890879-3903697 - go to http://www.paidb.re.kr/about_paidb.php for link to partial flatfile	NC_006905
SPI	SPI-4	99.07	26699 / 26698	7 length=333086 depth=1.03x	78453..105150	Salmonella-enterica-Choleraesuis-SC_B67	ssb-soxSR	17	gi|62178570:4411902-4438599 - go to http://www.paidb.re.kr/about_paidb.php for link to partial flatfile	NC_006905
SPI	SPI-5	99.34	9069 / 9069	1 length=868677 depth=0.53x	75037..84105	Salmonella-Typhimurium-LT2	tRNA-serT	18	gi|16763390:1175321-1184389 - go to http://www.paidb.re.kr/about_paidb.php for link to partial flatfile	NC_003197
SPI	SPI-9	98.3	12647 / 15696	14 length=80772 depth=0.71x	8130..20776	Salmonella-Typhi-CT18	Not_published	22	gi|16758993:2743495-2759190 - go to http://www.paidb.re.kr/about_paidb.php for link to partial flatfile	NC_003198

## Sheet: 3271
Database	SPI	Identity	Query / Template length	Contig	Position in contig	Organism	Insertion Site	Category Function	Note	Accession number
SPI	C63PI	98.8	4000 / 4000	2 length=633227 depth=1.04x	117081..121080	Salmonella-enterica-Typhimurium-SL1344	fhlA	1		AF128999
SPI	CS54_island	98.5	21282 / 25252	4 length=421952 depth=0.94x	279305..300576	Salmonella-enterica-Typhimurium-ATCC_14028	xseA-yfgK	29		AF140550
SPI	Not_named	100	330 / 330	1 length=1247819 depth=0.72x	379916..380245	Salmonella-enterica-Enteritidis-CMCC50041	-	26		JQ071613
SPI	SPI-1	99.74	2705 / 2705	2 length=633227 depth=1.04x	121656..124360	Salmonella-enterica-Typhimurium-SL1344	fhlA/mutS	5	N.B. This record is part of a PAI which includes several records: U16278,U16303	AF148689
SPI	SPI-1	99.55	440 / 440	2 length=633227 depth=1.04x	127010..127449	Salmonella-enterica-Gallinarum-SGB_1	Not_published	5		AY956822
SPI	SPI-1	99.77	430 / 430	2 length=633227 depth=1.04x	129120..129549	Salmonella-enterica-Gallinarum-SGE_2	Not_published	5		AY956823
SPI	SPI-1	100	470 / 470	2 length=633227 depth=1.04x	137827..138296	Salmonella-enterica-Gallinarum-SGB_4	Not_published	5		AY956824
SPI	SPI-1	99.04	415 / 415	2 length=633227 depth=1.04x	149614..150028	Salmonella-enterica-Gallinarum-SGB_8	Not_published	5		AY956825
SPI	SPI-1	98.07	259 / 257	2 length=633227 depth=1.04x	150908..151166	Salmonella-enterica-Typhimurium-J4STEHO	-	27		JN982040
SPI	SPI-1	98.57	3155 / 3141	2 length=633227 depth=1.04x	162564..165716	Salmonella-enterica-Typhimurium-SL1344	fhlA/mutS	5	N.B. This record is part of a PAI which includes several records: U16278,AF148689	U16303
SPI	SPI-13	99.11	338 / 338	2 length=633227 depth=1.04x	395998..396335	Salmonella-enterica-Gallinarum-SGD_3	tRNA-pheV	9		AY956832
SPI	SPI-13	99.75	404 / 404	2 length=633227 depth=1.04x	395287..395690	Salmonella-enterica-Gallinarum-SGG_1	tRNA-pheV	11		AY956833
SPI	SPI-13	99.71	341 / 341	2 length=633227 depth=1.04x	393579..393919	Salmonella-enterica-Gallinarum-SGA_10	tRNA-pheV	10		AY956834
SPI	SPI-14	99.8	501 / 501	7 length=224628 depth=0.88x	130220..130720	Salmonella-enterica-Gallinarum-SGA_8	Not_published	12		AY956835
SPI	SPI-14	99.77	441 / 441	7 length=224628 depth=0.88x	124705..125145	Salmonella-enterica-Gallinarum-SGC_8	Not_published	13		AY956836
SPI	SPI-2	99.06	637 / 637	1 length=1247819 depth=0.72x	394189..394825	Salmonella-enterica-Gallinarum-SGB_10	tRNA-valV	14		AY956826
SPI	SPI-2	99.84	642 / 642	1 length=1247819 depth=0.72x	386879..387520	Salmonella-enterica-Gallinarum-SGC_2	tRNA-valV	14		AY956827
SPI	SPI-2	100	395 / 396	1 length=1247819 depth=0.72x	391512..391906	Salmonella-enterica-Gallinarum-SGC_9	tRNA-valV	14		AY956828
SPI	SPI-2	99.76	425 / 425	1 length=1247819 depth=0.72x	384854..385278	Salmonella-enterica-Gallinarum-SGH_1	tRNA-valV	14		AY956829
SPI	SPI-2	98.35	547 / 547	1 length=1247819 depth=0.72x	374717..375263	Salmonella-enterica-Gallinarum-SGD_8	tRNA-valV	14		AY956830
SPI	SPI-2	100	384 / 384	1 length=1247819 depth=0.72x	377178..377561	Salmonella-enterica-Typhimurium-St11	-	23		JN673272
SPI	SPI-2	99.18	4633 / 4631	1 length=1247819 depth=0.72x	356762..361389	Salmonella-enterica-Typhimurium-LT2	tRNA-valV	14	N.B. This record is part of a PAI which includes several records: AJ224892,AJ224978,U51927,Z95891,X99944,Y09357	X99945
SPI	SPI-2	99.28	1252 / 1252	1 length=1247819 depth=0.72x	373137..374388	Salmonella-enterica-Typhimurium-	tRNA-valV	14	N.B. This record is part of a PAI which includes several records: AJ224892,AJ224978,U51927,X99944,X99945,Y09357	Z95891
SPI	SPI-3	99.32	738 / 738	5 length=374358 depth=1.26x	46237..46974	Salmonella-enterica-Typhimurium-14028s	tRNA_selC	15	N.B. This record is part of a PAI which includes several records: AF106566,Y13864	AJ000509
SPI	SPI-3	98.5	12834 / 12819	5 length=374358 depth=1.26x	47483..60315	Salmonella-enterica-Choleraesuis-SC_B67	tRNA-selC	15	gi|62178570:3890879-3903697 - go to http://www.paidb.re.kr/about_paidb.php for link to partial flatfile	NC_006905
SPI	SPI-4	99.07	26699 / 26698	10 length=156632 depth=0.97x	51483..78180	Salmonella-enterica-Choleraesuis-SC_B67	ssb-soxSR	17	gi|62178570:4411902-4438599 - go to http://www.paidb.re.kr/about_paidb.php for link to partial flatfile	NC_006905
SPI	SPI-5	99.34	9069 / 9069	1 length=1247819 depth=0.72x	75037..84105	Salmonella-Typhimurium-LT2	tRNA-serT	18	gi|16763390:1175321-1184389 - go to http://www.paidb.re.kr/about_paidb.php for link to partial flatfile	NC_003197
SPI	SPI-9	98.3	12647 / 15696	14 length=80772 depth=0.76x	8130..20776	Salmonella-Typhi-CT18	Not_published	22	gi|16758993:2743495-2759190 - go to http://www.paidb.re.kr/about_paidb.php for link to partial flatfile	NC_003198

## Sheet: 3876
Database	SPI	Identity	Query / Template length	Contig	Position in contig	Organism	Insertion Site	Category Function	Note	Accession number
SPI	C63PI	98.8	4000 / 4000	2 length=717023 depth=1.00x	200653..204652	Salmonella-enterica-Typhimurium-SL1344	fhlA	1		AF128999
SPI	CS54_island	98.14	23663 / 25252	6 length=270141 depth=1.00x	80432..104082	Salmonella-enterica-Typhimurium-ATCC_14028	xseA-yfgK	29		AF140550
SPI	Not_named	100	330 / 330	1 length=738958 depth=0.64x	488829..489158	Salmonella-enterica-Enteritidis-CMCC50041	-	26		JQ071613
SPI	SPI-1	99.74	2705 / 2705	2 length=717023 depth=1.00x	205228..207932	Salmonella-enterica-Typhimurium-SL1344	fhlA/mutS	5	N.B. This record is part of a PAI which includes several records: U16278,U16303	AF148689
SPI	SPI-1	99.55	440 / 440	2 length=717023 depth=1.00x	210582..211021	Salmonella-enterica-Gallinarum-SGB_1	Not_published	5		AY956822
SPI	SPI-1	99.77	430 / 430	2 length=717023 depth=1.00x	212692..213121	Salmonella-enterica-Gallinarum-SGE_2	Not_published	5		AY956823
SPI	SPI-1	100	470 / 470	2 length=717023 depth=1.00x	221399..221868	Salmonella-enterica-Gallinarum-SGB_4	Not_published	5		AY956824
SPI	SPI-1	99.04	415 / 415	2 length=717023 depth=1.00x	233186..233600	Salmonella-enterica-Gallinarum-SGB_8	Not_published	5		AY956825
SPI	SPI-1	98.07	259 / 257	2 length=717023 depth=1.00x	234480..234738	Salmonella-enterica-Typhimurium-J4STEHO	-	27		JN982040
SPI	SPI-1	98.57	3155 / 3141	2 length=717023 depth=1.00x	246136..249288	Salmonella-enterica-Typhimurium-SL1344	fhlA/mutS	5	N.B. This record is part of a PAI which includes several records: U16278,AF148689	U16303
SPI	SPI-13	99.11	338 / 338	2 length=717023 depth=1.00x	479570..479907	Salmonella-enterica-Gallinarum-SGD_3	tRNA-pheV	9		AY956832
SPI	SPI-13	99.75	404 / 404	2 length=717023 depth=1.00x	478859..479262	Salmonella-enterica-Gallinarum-SGG_1	tRNA-pheV	11		AY956833
SPI	SPI-13	99.71	341 / 341	2 length=717023 depth=1.00x	477151..477491	Salmonella-enterica-Gallinarum-SGA_10	tRNA-pheV	10		AY956834
SPI	SPI-14	99.8	501 / 501	7 length=224628 depth=0.92x	93909..94409	Salmonella-enterica-Gallinarum-SGA_8	Not_published	12		AY956835
SPI	SPI-14	99.77	441 / 441	7 length=224628 depth=0.92x	99484..99924	Salmonella-enterica-Gallinarum-SGC_8	Not_published	13		AY956836
SPI	SPI-2	99.06	637 / 637	1 length=738958 depth=0.64x	474249..474885	Salmonella-enterica-Gallinarum-SGB_10	tRNA-valV	14		AY956826
SPI	SPI-2	99.84	642 / 642	1 length=738958 depth=0.64x	481554..482195	Salmonella-enterica-Gallinarum-SGC_2	tRNA-valV	14		AY956827
SPI	SPI-2	100	395 / 396	1 length=738958 depth=0.64x	477168..477562	Salmonella-enterica-Gallinarum-SGC_9	tRNA-valV	14		AY956828
SPI	SPI-2	99.76	425 / 425	1 length=738958 depth=0.64x	483796..484220	Salmonella-enterica-Gallinarum-SGH_1	tRNA-valV	14		AY956829
SPI	SPI-2	98.35	547 / 547	1 length=738958 depth=0.64x	493811..494357	Salmonella-enterica-Gallinarum-SGD_8	tRNA-valV	14		AY956830
SPI	SPI-2	100	384 / 384	1 length=738958 depth=0.64x	491513..491896	Salmonella-enterica-Typhimurium-St11	-	23		JN673272
SPI	SPI-2	99.18	4633 / 4631	1 length=738958 depth=0.64x	507685..512312	Salmonella-enterica-Typhimurium-LT2	tRNA-valV	14	N.B. This record is part of a PAI which includes several records: AJ224892,AJ224978,U51927,Z95891,X99944,Y09357	X99945
SPI	SPI-2	99.28	1252 / 1252	1 length=738958 depth=0.64x	494686..495937	Salmonella-enterica-Typhimurium-	tRNA-valV	14	N.B. This record is part of a PAI which includes several records: AJ224892,AJ224978,U51927,X99944,X99945,Y09357	Z95891
SPI	SPI-3	99.32	738 / 738	4 length=431820 depth=1.24x	384847..385584	Salmonella-enterica-Typhimurium-14028s	tRNA_selC	15	N.B. This record is part of a PAI which includes several records: AF106566,Y13864	AJ000509
SPI	SPI-3	98.5	12834 / 12819	4 length=431820 depth=1.24x	371506..384338	Salmonella-enterica-Choleraesuis-SC_B67	tRNA-selC	15	gi|62178570:3890879-3903697 - go to http://www.paidb.re.kr/about_paidb.php for link to partial flatfile	NC_006905
SPI	SPI-4	98.84	23413 / 23411	16 length=78089 depth=1.06x	479..23889	Salmonella-Typhimurium-LT2	ssb/soxSR	17	gi|16763390:4477849-4501259 - go to http://www.paidb.re.kr/about_paidb.php for link to partial flatfile	NC_003197
SPI	SPI-5	99.34	9069 / 9069	13 length=90128 depth=0.84x	45914..54982	Salmonella-Typhimurium-LT2	tRNA-serT	18	gi|16763390:1175321-1184389 - go to http://www.paidb.re.kr/about_paidb.php for link to partial flatfile	NC_003197
SPI	SPI-9	98.3	12647 / 15696	2 length=717023 depth=1.00x	60055..72701	Salmonella-Typhi-CT18	Not_published	22	gi|16758993:2743495-2759190 - go to http://www.paidb.re.kr/about_paidb.php for link to partial flatfile	NC_003198
